# Supplementary material for: Polyploid cancer cells surviving cisplatin reallocate central carbon sources to fuel antioxidant metabolism for survival
Source: Mol Metab. 2026 Apr 18;108:102370. doi: 10.1016/j.molmet.2026.102370 (PMC13158425; doi:10.1016/j.molmet.2026.102370)
Supplement: Multimedia component 1 [file mmc1.zip › molmet_102370_Source Data Figure 1_mmc1.xlsm]

## Sheet: Figure 1B
Name	Parental	1_Day_PTR	5_Days_PTR	10_Days_PTR	pct.Parental	pct.1_Day_PTR	pct.5_Days_PTR	pct.10_Days_PTR
COL5A1	-1.11995	-0.206468	0.021578	1.30484	17.7602	47.6301	59.5484	86.1687
RBCK1	-0.924906	-0.485326	0.028866	1.38137	35.2665	56.5534	71.7635	91.7907
NT5E	-1.32711	-0.202487	0.646601	0.882996	15.3604	44.7685	62.8157	77.5196
EGLN3	-1.49305	0.362119	0.574205	0.55673	55.5265	86.9849	92.3403	96.2838
ERO1A	-0.817567	-0.811909	0.399532	1.22994	86.2318	94.0244	97.8761	99.6408
SLC25A13	-1.08643	-0.569259	0.577884	1.07781	66.7179	82.5577	92.3077	97.5372
SLC16A3	-1.24673	0.550159	-0.322675	1.01925	38.8509	64.6108	68.2611	86.4033
P4HA1	-0.984941	-0.723439	0.700497	1.00788	85.5857	93.7319	97.3334	99.4429
PYGL	-1.16578	-0.356705	0.340081	1.1824	46.6579	65.924	77.4803	90.1561
ENO2	-0.369671	-0.666394	-0.45216	1.48822	12.2068	16.1032	22.6138	50.9492
GOT1	-1.17613	-0.325789	0.313527	1.18839	26.9133	41.9498	52.7209	71.4066
PGLS	-1.10007	-0.413724	0.270643	1.24315	11.0453	19.4122	27.6829	47.8634
SLC2A1	-0.387722	-0.526849	-0.580472	1.49504	47.5502	60.4817	67.0237	84.8054
PFKL	0.0385922	-0.525445	-0.897605	1.38446	34.7358	45.6344	52.4676	77.4903
FBP1	-1.45819	0.26846	0.378204	0.811526	7.061	16.0602	20.7794	35.2855

## Sheet: Figure 1C
Gene.Symbol	PC3.Parental.A	PC3.Parental.B	PC3.Parental.C	PC3.Parental.D	10 Days PTR.A	10 Days PTR.B	10 Days PTR.C	10 Days PTR.D
MCM4	25.5623	25.5035	25.6721	25.6045	24.2458	24.1472	24.2717	24.2562
FANCI	22.6016	22.6009	22.6787	22.6273	21.7456	21.6914	21.7036	21.7697
HMGCL	23.3041	23.3294	23.2934	23.2027	24.237	24.3368	24.1896	24.3079
KIF15	23.5211	23.5777	23.5237	23.634	22.7352	22.7027	22.7518	22.7703
DEK	25.3018	25.295	25.3449	25.278	24.5679	24.5534	24.5168	24.4656
DNAJC9	25.8677	25.8923	25.9624	26.0502	24.7175	24.6925	24.6574	24.7448
GTF3C3	22.9744	23.005	23.077	23.0609	21.9027	21.894	21.8219	21.9044
CTSB	22.6116	22.632	22.588	22.5005	23.8966	23.8969	23.9875	23.9937
RFC2	24.6156	24.5768	24.6868	24.6	23.5939	23.516	23.619	23.615
HLA-B	20.8304	20.8334	20.8955	20.9014	22.5035	22.5426	22.535	22.588
TAP2	22.3969	22.4422	22.4498	22.2621	23.7235	23.7333	23.6356	23.6619
NOB1	22.4824	22.5126	22.6212	22.576	21.257	21.2188	21.3305	21.3242
DNMT1	20.4601	20.4586	20.463	20.572	18.8035	18.5368	18.7446	18.6952
MCM3	25.5375	25.4641	25.6449	25.5738	24.4568	24.389	24.4879	24.4492
LAMB3	24.3586	24.3202	24.3555	24.2861	25.4118	25.4168	25.5325	25.4263
PBK	24.6339	24.6196	24.7572	24.6751	23.6027	23.6117	23.7174	23.7309
DCAF1	23.7029	23.6856	23.7334	23.7863	23.0714	23.0476	22.9948	23.0596
MCMBP	23.6082	23.7524	23.724	23.7648	22.6691	22.6982	22.6182	22.6925
H1-2	23.4503	23.5058	23.3667	23.385	21.9175	22.0343	21.8042	21.8722
USP22	21.5076	21.5523	21.6155	21.6255	20.5313	20.4527	20.5667	20.5799
U2SURP	24.5634	24.5503	24.528	24.5582	24.1838	24.1506	24.1254	24.1391
FRG1	21.9251	21.9134	21.8952	21.9495	21.0433	21.1085	21.034	21.1169
GPATCH4	23.5758	23.5991	23.6195	23.5347	22.6269	22.639	22.614	22.684
TDP1	21.5279	21.5691	21.69	21.5933	20.7095	20.7467	20.7316	20.6774
IDH2	23.472	23.4933	23.4194	23.4697	24.5832	24.6563	24.5508	24.5798
DNA2	19.5973	19.5614	19.5298	19.555	18.5136	18.5527	18.5809	18.5782
RTF2	22.7438	22.7039	22.7303	22.7994	21.8881	21.8369	21.8956	21.9604
MCM6	25.7862	25.6976	25.9179	25.9402	24.3038	24.197	24.3629	24.325
RRM1	24.3568	24.4334	24.3692	24.4794	22.7917	22.6651	22.6934	22.6711
MCM2	24.8331	24.756	24.9603	24.8324	23.7925	23.7218	23.8582	23.8577
TAF9B	20.7881	20.7598	20.7934	20.8392	19.7727	19.7346	19.7088	19.6234
DNMT1	22.915	22.9937	22.9869	22.713	20.9738	21.0348	21.1003	21.2876
SEC31A	24.6011	24.6644	24.6681	24.6229	25.1553	25.249	25.2338	25.2075
RPL37	22.5853	22.5781	22.565	22.5729	22.0538	22.1524	22.0762	22.0756
BUD13	22.1108	22.0737	22.0913	22.1465	21.5785	21.5673	21.5258	21.5822
HPF1	21.7726	21.8913	21.8343	21.7935	20.9943	20.9688	21.035	20.9867
SMARCC1	24.3896	24.3462	24.5063	24.4898	23.3159	23.1834	23.3505	23.3044
TTF1	21.5148	21.4302	21.4246	21.507	20.7496	20.8563	20.7249	20.7325
PTGES	22.7578	22.8763	22.6049	22.5954	25.6095	25.1815	25.2311	25.2455
LAMC2	24.1709	24.1779	24.1799	24.062	25.0913	25.1493	25.1745	25.1474
PRPF6	25.8988	25.8548	25.9613	25.9204	25.3235	25.2847	25.313	25.3243
TAP1	23.003	23.0391	22.9919	23.0197	23.852	23.9087	23.8249	23.8018
FANCB	20.5114	20.5548	20.5718	20.5206	19.8365	19.9221	19.8218	19.8505
MCM7	25.4255	25.3905	25.5021	25.4394	24.3275	24.1004	24.3235	24.1445
ORC6	20.5547	20.5069	20.7624	20.7444	19.323	19.263	19.2577	19.3713
LDAF1	19.5445	19.5417	19.5786	19.5346	21.4007	21.0114	21.1391	21.1083
IMPDH2	26.4464	26.2919	26.4615	26.4863	25.1045	25.0244	25.1981	25.2166
MAT2A	24.7775	24.7825	24.7849	24.8456	24.1586	24.0342	24.1296	24.1032
PET100	20.8034	20.9358	20.8943	20.6988	19.5393	19.3131	19.5287	19.4704
PAN2	20.9404	20.9492	20.8917	20.9889	20.3743	20.4063	20.387	20.4172
WDR4	21.5329	21.5938	21.5935	21.5935	20.7633	20.6606	20.7375	20.6849
EXOSC10	24.2421	24.1727	24.2996	24.1784	23.5788	23.5583	23.6354	23.5587
TMEM70	21.8599	21.8432	21.7927	21.8424	21.2048	21.232	21.2915	21.2954
ICAM1	22.5257	22.4088	22.4241	22.3465	24.1213	24.1058	23.75	23.9074
MSH6	25.1687	25.2472	25.2629	25.1881	24.569	24.4912	24.5871	24.5077
SYNJ2BP-COX16	22.2793	22.3617	22.3395	22.4262	21.2144	20.9133	21.1498	21.0121
PCLAF	23.6213	23.5509	23.7474	23.7243	22.48	22.3237	22.4859	22.471
RIF1	24.7331	24.6698	24.8142	24.8621	23.8526	23.772	23.7784	23.7852
ING3	18.947	18.9035	18.9366	18.9088	17.7989	17.9538	17.898	17.9877
SUGP1	23.2128	23.2121	23.218	23.2011	22.6834	22.5792	22.636	22.5839
MED6	21.2852	21.2964	21.2666	21.3072	20.6981	20.742	20.683	20.755
NSD2	21.501	21.4992	21.4672	21.47	20.6516	20.6265	20.6286	20.7815
VPS72	23.2476	23.2346	23.2946	23.2473	22.65	22.459	22.5109	22.5576
TASOR	23.0588	23.0967	23.0647	23.1391	22.6207	22.5843	22.5752	22.6348
ZNF644	21.3446	21.2991	21.3136	21.3853	20.6082	20.7244	20.6284	20.641
PDS5A	24.7477	24.705	24.7824	24.8424	24.0881	24.0652	24.1803	24.1418
TOLLIP	22.394	22.4206	22.3853	22.3367	23.2683	23.4075	23.1947	23.2862
NANS	24.2923	24.3223	24.1892	24.1764	24.914	24.8819	24.9083	24.9412
TTC14	21.8149	21.866	21.9496	21.9197	21.28	21.2242	21.2767	21.2764
MCM5	24.9263	24.849	25.0147	24.9619	24.078	24.1173	24.098	24.1937
DDX55	22.697	22.67	22.7482	22.8002	21.8602	21.8891	21.8822	21.8288
CMAS	22.7599	22.6145	22.714	22.6039	23.4281	23.5328	23.431	23.5053
KIF18B	21.4712	21.5025	21.6322	21.5453	20.929	20.8075	20.812	20.8695
HSPA14	24.2464	24.1894	24.272	24.3011	23.6747	23.7155	23.7239	23.7465
H1-10	22.2726	22.2603	22.0638	22.2481	21.2922	21.3581	21.1649	21.2281
MORF4L2	22.2496	22.2101	22.2721	22.3221	21.6271	21.5123	21.5436	21.6375
POLE	22.3094	22.3594	22.3325	22.3899	21.6438	21.6223	21.6485	21.6019
MORF4L1	20.5442	20.4751	20.6618	20.5706	19.6377	19.6411	19.6722	19.7854
NIPBL	23.0776	23.0529	23.1082	23.0891	22.5838	22.518	22.6325	22.5212
DHRS1	21.7987	21.7799	21.6819	21.7996	22.8098	22.7988	22.764	22.769
INO80E	20.3107	20.3333	20.2927	20.3223	19.5903	19.7615	19.6918	19.6438
DNAJC7	25.3675	25.3465	25.4343	25.4453	24.5024	24.592	24.6005	24.5337
FBXL8	14.6731	15.1097	14.8563	14.6931	17.2026	17.6126	17.1585	17.3445
ZCCHC3	21.8262	21.6422	21.7662	21.8935	20.5275	20.4743	20.5793	20.4895
MPG	21.5985	21.5802	21.5845	21.6965	20.7657	20.8568	20.7543	20.9328
ETFRF1	19.8935	19.7356	19.693	19.813	20.9366	20.9805	20.8787	20.9606
RBL1	21.5896	21.5216	21.6784	21.646	20.8519	20.7281	20.7841	20.7477
KRT75	25.6224	25.5279	25.459	25.7502	27.2405	26.9225	27.1366	27.1456
HIRIP3	21.9098	21.7837	21.8588	21.8709	21.0853	21.1359	21.1442	21.2439
CLSPN	21.6567	21.7744	21.7652	21.7393	21.0222	21.1103	21.1004	21.0833
RBM4B	23.7439	23.7712	23.8037	23.7788	23.0824	23.0345	23.1106	23.057
DECR2	22.1822	22.206	22.0987	22.1085	23.0322	23.1012	22.9491	23.0093
RPIA	22.8834	22.9278	22.8736	22.9446	22.472	22.5294	22.445	22.4968
MAD2L1	24.183	24.2255	24.2896	24.2928	23.4245	23.3797	23.4666	23.3929
USP7	24.9022	24.8586	24.8996	24.9223	24.4386	24.4486	24.4606	24.4677
TYMS	21.7389	21.8311	21.8495	22.0301	19.9917	20.1598	20.3109	20.2164
SDAD1	23.072	23.0469	23.0928	23.1097	22.5495	22.5421	22.5677	22.6746
DHFR	22.2737	22.3002	22.4497	22.254	21.2015	21.0487	21.1716	20.9868
POLA2	22.4835	22.5222	22.6202	22.5205	21.7508	21.6702	21.6865	21.6601
FANCD2	22.8072	22.7097	22.8914	22.8432	21.9305	21.9513	22.0087	22.0278
MGA	23.8941	23.9212	23.9935	23.9516	23.5526	23.5262	23.5333	23.5346
TOX4	22.1511	22.2082	22.2945	22.3257	21.5488	21.4635	21.5695	21.4833
PUS7	24.0836	24.048	24.0901	24.0965	23.7108	23.7413	23.7552	23.7178
ZBTB11	22.4875	22.5021	22.5596	22.5751	21.761	21.8564	21.7597	21.9114
PRIM2	21.9956	21.9816	22.0345	21.9694	21.2893	21.1264	21.0903	21.0577
SRSF6	24.5614	24.6151	24.6601	24.7237	23.822	23.7126	23.735	23.7282
RBM25	25.368	25.4457	25.4215	25.387	24.8289	24.7752	24.8273	24.8892
MED18	21.045	21.0961	21.0528	21.1208	20.6814	20.7252	20.7167	20.7242
ZNF22	17.7809	17.8784	17.7963	17.9215	16.8605	16.6911	16.7761	16.7694
EZH2	22.2273	22.2035	22.2146	22.1183	21.5316	21.594	21.5412	21.5855
PWWP2A	21.2888	21.1816	21.312	21.197	20.5692	20.5721	20.6434	20.6038
TBL1XR1	20.4696	20.4775	20.5777	20.5379	19.0947	19.0947	19.059	18.9905
AARSD1	20.6923	20.6873	20.7596	20.7958	20	19.7728	19.9391	19.9433
PCYOX1	23.969	23.9193	23.9908	23.9331	24.42	24.426	24.367	24.3845
ABHD14B	23.8365	23.8913	23.8247	23.791	24.4029	24.533	24.4276	24.4548
HDAC1	23.2974	23.287	23.3554	23.3531	22.6498	22.6528	22.7187	22.7957
RPL23	25.5604	25.5596	25.5739	25.6561	24.8965	24.8985	24.8722	24.9364
MTF2	20.1154	20.0727	20.171	20.1134	19.3964	19.3878	19.4096	19.4073
CYREN	18.7546	18.665	18.893	18.7096	17.8073	17.9365	17.9487	17.8226
ZNF557	18.1877	18.2775	18.3316	18.295	16.7916	16.9603	17.1702	16.9089
CTR9	22.1439	22.0816	22.2445	22.1273	21.4356	21.3623	21.4571	21.3781
TDP2	21.8377	21.7239	21.8469	21.7941	20.9151	21.0157	20.955	20.9664
KIAA0586	20.164	20.2146	20.1989	20.265	19.3443	19.4367	19.3861	19.5386
RAB34	21.793	21.6241	21.738	21.9576	20.3786	20.2042	20.4317	20.3635
TRIM21	21.1889	21.1676	21.2705	21.2136	22.6637	22.7965	22.5115	22.6744
KANK2	22.7751	22.7269	22.6927	22.7804	22.2464	22.27	22.2207	22.318
NRDC	24.2458	24.2113	24.2734	24.2866	23.7362	23.7133	23.7969	23.7663
ACSL1	23.1447	23.1533	23.233	23.1	23.956	23.926	23.9996	23.9758
RNF20	23.6765	23.6633	23.7312	23.7203	23.1345	23.1803	23.2086	23.2693
ZNF830	21.3111	21.2938	21.2822	21.3365	20.3326	20.3659	20.3555	20.2737
NIT1	20.6943	20.6842	20.6973	20.6788	21.158	21.2242	21.1762	21.2226
SP2	20.0351	20.003	19.9231	20.0405	19.0407	19.1188	18.9623	19.1157
YEATS4	22.0503	22.0433	22.031	21.9527	21.3647	21.2946	21.471	21.4188
XRCC6	26.1422	26.1409	26.1946	26.0936	25.5122	25.6121	25.4538	25.4832
OAS3	23.5258	23.5145	23.4492	23.293	24.8221	24.9232	24.7105	24.6665
OTUD5	21.4089	21.4454	21.5559	21.52	20.9041	20.9312	20.8952	20.8966
TIMP2	21.336	21.3506	21.3526	21.3103	22.0569	22.1794	21.981	21.9871
RPS3	27.3381	27.4407	27.4041	27.4958	26.7121	26.7829	26.6628	26.7232
DCAF7	23.7721	23.7494	23.8501	23.8954	23.1195	23.0007	23.0924	23.1047
FOXP4	19.0112	19.0525	19.1411	19.081	18.3611	18.4219	18.4046	18.4504
PGM3	23.4441	23.4556	23.462	23.3656	24.0534	24.1096	24.1803	24.2595
YTHDC2	23.4623	23.4309	23.4662	23.4861	23.0279	23.0155	23.0646	23.0163
NARF	20.974	21.1392	21.1492	21.058	19.9196	19.8025	19.9446	19.9864
ARHGDIA	24.4602	24.4627	24.5838	24.5496	23.8366	23.855	23.804	23.6751
RAD18	22.8579	22.8373	22.9545	22.9249	21.8613	21.782	21.7492	21.7143
GM2A	21.8473	21.7574	21.6777	21.6639	22.9284	22.9654	22.819	23.0544
CMPK2	19.5811	19.4573	19.6479	19.6401	20.7454	20.9011	20.8021	20.7683
TAF6	22.2056	22.228	22.2316	22.2203	21.7559	21.7854	21.7565	21.7602
ILKAP	23.2315	23.2337	23.2746	23.3056	22.5587	22.5479	22.613	22.7064
IL32	17.5098	17.2854	17.5293	17.3367	19.0504	19.2342	19.2562	19.1406
APOL6	18.8923	18.8767	18.8743	18.888	19.6855	19.5482	19.6842	19.6455
EYA3	18.9459	18.963	19.0729	19.2351	18.0736	18.1481	18.1598	18.104
RRP15	24.878	24.8259	24.9384	24.9637	24.2127	24.057	24.062	23.9767
GMPS	26.4509	26.3799	26.4399	26.5339	25.9118	25.7609	25.8495	25.793
PHF8	20.7208	20.7128	20.6631	20.761	20.0251	19.9899	19.9698	19.9479
ZZZ3	20.4887	20.667	20.5885	20.5458	19.7998	19.8483	19.8443	19.909
CNOT7	21.1033	21.105	21.168	21.1679	20.4001	20.4481	20.3484	20.2055
MEN1	21.5575	21.592	21.5324	21.6945	20.7865	20.7797	20.6329	20.7233
FOSL1	20.6787	20.7373	20.8393	20.8153	19.9491	19.9676	20.0305	19.9173
PHF19	19.5946	19.5974	19.657	19.6041	18.8728	18.8128	18.7781	18.8753
TSR3	19.7563	19.7313	19.8314	19.8589	18.792	18.8642	18.8825	18.6882
PRPF4	23.292	23.2979	23.3609	23.3122	22.9308	22.852	22.9169	22.8273
SUZ12	21.114	21.1383	21.22	21.1427	20.5776	20.5351	20.6067	20.5883
ZNF592	22.094	22.1282	22.1753	22.1343	21.4062	21.4699	21.3936	21.3608
BPGM	20.4138	20.3788	20.4164	20.5087	21.0893	21.1409	21.1267	21.0746
MTREX	24.1025	24.0765	24.2211	24.1902	23.5138	23.3231	23.3963	23.4712
CSRP2	22.7211	22.7687	22.6916	22.6298	23.4795	23.7043	23.5414	23.5999
KIF20B	22.2454	22.2149	22.2769	22.2815	21.5146	21.6047	21.5229	21.5399
CHD9	20.1054	20.1268	20.0539	20.2624	19.4552	19.4487	19.3178	19.4178
RAD54B	21.1062	20.9397	21.0733	21.0397	19.9186	20.1188	19.9767	19.8412
ISG15	24.2875	24.4199	24.2378	24.0529	26.2353	26.4869	26.3058	26.2136
SIVA1	20.3776	20.4584	20.3911	20.4099	19.5387	19.6075	19.5258	19.4777
SAE1	25.136	25.1756	25.1809	25.193	24.8841	24.8452	24.8782	24.8421
UBTF	24.6819	24.6865	24.7351	24.8136	23.1195	23.3373	22.9842	23.3506
HLA-A	23.0165	23.1563	23.2676	23.0699	24.2582	24.4278	24.4017	24.5442
NCAPD2	25.292	25.3572	25.3425	25.401	24.6807	24.5287	24.6749	24.6821
SAP30	20.6673	20.725	20.6032	20.6894	19.8418	19.7944	19.8377	19.9267
NSRP1	21.8895	22.0493	21.9306	22.0858	20.9123	20.9454	20.8073	20.9533
AMPD3	22.8222	22.8053	22.7204	22.8132	23.5033	23.666	23.5055	23.6049
UCK2	21.4563	21.5242	21.5378	21.3984	20.6642	20.7886	20.7328	20.697
LMF2	22.8645	22.9073	22.8678	22.8162	23.454	23.56	23.4225	23.5678
YLPM1	22.5369	22.6301	22.6543	22.6025	21.864	21.8426	21.8768	21.91
FRA10AC1	20.8225	20.9105	20.7468	20.8283	19.8449	19.9177	19.8634	19.9892
DDX21	25.9567	25.9203	25.9611	25.9921	25.2735	24.9688	25.0387	25.0572
BTF3	22.8443	22.8488	22.8989	22.858	21.9102	22.024	21.8793	22.0213
STAG2	23.3012	23.3308	23.3575	23.3483	22.5913	22.4787	22.5584	22.631
ABCF2	24.8014	24.8128	24.829	24.8818	24.2066	24.2677	24.2987	24.327
ELP3	22.5167	22.5174	22.5477	22.5994	21.9611	21.9791	22.045	21.985
CUX1	22.3283	22.2574	22.3854	22.483	21.4973	21.5963	21.4777	21.5715
ZC3H15	23.8513	23.8441	23.7978	23.9004	23.2505	23.2329	23.2096	23.3385
PRPF19	24.8579	24.9015	24.9644	24.8999	24.4769	24.3452	24.363	24.3774
SCAF4	23.0745	22.9575	22.9486	23.0563	22.4658	22.4039	22.398	22.4548
ACOT4	18.2441	18.2504	18.4162	18.1924	19.2609	19.129	19.0917	19.1305
SMC4	25.3105	25.3058	25.3606	25.316	24.6351	24.6198	24.7491	24.7774
USF1	20.3467	20.4217	20.379	20.3896	19.4457	19.6058	19.564	19.5257
TMEM63C	18.4725	18.2441	18.2536	18.2694	19.3426	19.3753	19.1533	19.348
SMARCE1	23.6682	23.6862	23.6883	23.7094	23.0029	22.9671	22.9653	23.0051
NELFB	20.6033	20.7678	20.72	20.7475	19.8995	19.926	19.9267	19.8574
ORC4	21.0934	21.1001	21.2115	21.1392	20.4084	20.1987	20.3881	20.343
CCAR2	24.7443	24.8014	24.8073	24.8529	24.2328	24.3153	24.2336	24.2936
DIS3L	20.5665	20.5294	20.6722	20.7287	19.8905	19.9213	19.9241	19.9515
MAP3K2	22.0179	22.0313	22.0502	22.0445	21.7885	21.829	21.8249	21.8332
APOL2	23.2286	23.2304	23.2954	23.2342	23.9176	24.0496	24.0255	24.0384
TCEA1	23.4337	23.5475	23.4934	23.5303	22.4816	22.5945	22.5605	22.7682
MLH1	23.2631	23.2952	23.4067	23.4561	22.7626	22.7294	22.7737	22.7171
KMT2A	23.137	23.1201	23.1538	23.2122	22.8449	22.8069	22.8177	22.8333
PPP1R16A	20.1547	20.0479	20.1167	20.2478	21.0402	21.1525	20.9936	21.1284
PTER	20.6673	20.7115	20.7302	20.6318	21.4629	21.4402	21.4333	21.3099
RFC5	23.9764	23.868	24.0624	24.0676	23.2443	23.1196	23.2858	23.2383
SNW1	24.311	24.3172	24.3103	24.272	23.7012	23.6503	23.6931	23.7045
XRCC5	25.8499	25.8513	25.8787	25.9057	25.1484	25.1105	24.9828	25.0765
GLS2	18.659	18.6639	18.6998	18.5917	18.148	18.0879	18.1189	17.9706
SELENOK	23.4313	23.4904	23.585	23.5902	23.013	22.9733	23.0006	23.0052
UBE2C	24.4063	24.3979	24.6046	24.5082	22.9496	22.6954	23.1816	23.0043
SRPX2	20.0949	20.024	20.1581	20.231	21.144	21.0993	21.0272	20.9841
SERPINB1	22.9497	22.9906	23.0305	22.9945	23.7097	23.8987	23.7668	23.7483
VPS18	23.7559	23.782	23.7931	23.7366	24.0417	24.0656	24.0075	24.0456
TUBGCP4	21.6945	21.6985	21.8261	21.7785	20.8449	20.8732	20.9686	20.9863
TRPV4	16.5844	16.5046	16.6001	16.5721	17.33	17.504	17.6659	17.5016
POLR3D	22.0605	22.0241	22.0324	22.0853	21.6649	21.7422	21.7273	21.6841
TMPO	24.5772	24.5997	24.5995	24.6056	24.1866	24.1766	24.225	24.2851
FAM83H	24.2973	24.2567	24.3454	24.3326	23.8354	23.7428	23.7273	23.7821
FADS2	24.0222	23.787	23.7931	24.1881	22.6233	22.4714	22.3227	22.3364
XPO5	24.6611	24.6331	24.7477	24.7193	24.1924	24.2525	24.2415	24.2127
SENP3	22.9208	22.8934	22.9575	22.9055	22.6378	22.6243	22.6383	22.6773
TRIR	24.4093	24.3388	24.3261	24.6479	23.1695	23.3631	23.2614	23.3022
SRBD1	23.5211	23.5252	23.5221	23.5353	23.0638	22.9824	23.0627	22.9862
KIAA1143	23.3618	23.3013	23.3632	23.5478	22.2994	22.4159	22.2072	22.2636
CCDC12	22.4599	22.4042	22.4703	22.6552	21.2836	21.1436	21.2105	21.1321
SPTY2D1	21.963	21.8798	21.9953	21.983	21.321	21.4395	21.2902	21.3851
CTCF	22.7064	22.5922	22.6464	22.6996	21.7147	21.8905	21.9622	21.9319
RNF40	24.2131	24.1923	24.2772	24.2433	23.6253	23.6327	23.7113	23.725
PABPC1	26.6038	26.4883	26.5623	26.6792	25.9546	25.886	25.8733	26.0102
CCNYL1	19.9893	19.9962	20.0106	20.0137	20.7764	20.5376	20.7774	20.7462
WDR1	25.9539	25.8566	25.9208	25.8858	26.378	26.3896	26.4848	26.5371
NT5DC3	23.5523	23.589	23.5447	23.5573	24.1579	24.2114	24.0959	24.0924
HAT1	23.3875	23.3261	23.4122	23.4485	22.7565	22.6686	22.7487	22.8176
MATN2	20.1459	20.1327	20.2548	20.2072	20.9193	20.978	20.9603	20.8646
RRBP1	25.9423	26.0114	25.8274	26.0323	26.9121	26.8696	26.8704	27.0443
DTWD1	19.4224	19.5617	19.4046	19.5495	18.8495	18.796	18.6994	18.7208
H1-3	25.8454	25.8377	25.8351	25.9558	22.0836	22.0752	22.0574	21.3704
GDF15	22.9692	22.9696	22.7482	23.004	24.6848	24.5168	24.9676	24.7306
DHRS7	20.1444	20.1419	20.2971	20.2745	21.1706	21.1882	21.3591	21.3393
SFSWAP	23.5954	23.5131	23.6001	23.5677	22.9681	23.0278	23.1065	23.083
RFC3	22.9502	23.0288	22.9867	22.96	22.4675	22.3366	22.3736	22.4209
HNRNPM	26.1309	26.0637	26.0892	26.1575	25.7052	25.6624	25.6225	25.6857
KCTD3	22.838	22.8073	22.8768	22.9176	22.3606	22.4567	22.41	22.4195
ARHGAP19	17.3232	17.4711	17.4086	17.4322	16.59	16.5185	16.4463	16.5601
EXOSC9	21.6639	21.7817	21.6716	21.6576	21.0562	20.9191	20.9257	20.9668
CPSF1	25.0298	25.0316	25.1254	25.063	24.644	24.6003	24.6473	24.668
HNRNPM	20.0646	20.1322	20.1526	20.205	19.2701	19.3267	19.4192	19.2667
FAS	20.1267	20.2536	20.1766	20.1466	21.3267	21.1252	21.2455	21.3832
NCOR1	22.1766	22.1422	22.1913	22.2821	21.2285	21.4017	21.2254	21.2228
GAN	22.2916	22.2363	22.3001	22.3303	22.6698	22.6337	22.6502	22.6417
DNAAF5	23.7864	23.838	23.8404	23.8448	23.279	23.3652	23.3072	23.2758
SETX	23.1451	23.1357	23.1869	23.1747	22.72	22.7439	22.79	22.7604
RBBP8	19.5147	19.4448	19.4851	19.6189	18.848	18.8788	18.7954	18.7974
AHSA1	25.674	25.6752	25.7194	25.7224	25.2678	25.3422	25.3132	25.3157
POLR2B	24.3316	24.3662	24.3399	24.3268	24.0049	24.0208	24.0509	23.9336
DHX38	23.2946	23.2609	23.3385	23.2875	22.7564	22.6459	22.7447	22.7973
DECR1	24.8576	24.8797	24.8774	24.8812	25.384	25.4173	25.449	25.5183
DNAJC21	21.5182	21.5378	21.4771	21.6459	20.8277	20.9113	20.9416	20.9652
RAB32	22.4624	22.4965	22.4779	22.402	23.344	23.3416	23.4202	23.3809
HMGB2	26.7749	26.7842	26.7417	26.6232	25.1095	25.408	24.8597	25.3054
ADNP	23.0987	23.0279	23.2734	23.1281	22.4036	22.3766	22.4706	22.4815
NUF2	22.7819	22.7363	22.8619	22.7492	21.9781	21.9028	21.8953	21.8282
SF1	24.0204	23.9389	24.0652	24.0616	23.3695	23.4466	23.3904	23.4923
UBR5	24.7747	24.7647	24.8132	24.9176	24.352	24.3111	24.2661	24.3307
ZMYM4	22.9748	22.956	22.9198	22.987	22.4528	22.4897	22.4256	22.3626
CDCA2	22.8516	22.8001	22.8381	22.8379	22.3504	22.3053	22.3268	22.4136
NCAPD3	22.5516	22.5039	22.6744	22.5519	21.7922	21.6041	21.7707	21.7604
COPB2	25.935	25.909	25.9136	25.9532	26.2475	26.3058	26.2037	26.2615
GTF2H2	21.1238	21.1521	21.2899	21.2616	20.6695	20.5444	20.6203	20.5423
ARID4A	21.3731	21.4364	21.472	21.5156	20.8852	20.9123	20.818	20.9552
NNMT	22.3189	22.2637	22.2775	22.0842	23.4608	23.2965	23.4936	23.7378
C2orf68	19.636	19.6844	19.7422	19.6759	18.2491	18.5236	18.5869	18.6672
ZFP62	18.6903	18.6417	18.5942	18.5832	17.933	17.8896	17.9777	18.0401
FANCE	19.2357	19.2878	19.3403	19.389	18.2411	18.4132	18.4218	18.221
SMARCAD1	21.7084	21.6089	21.7658	21.7772	20.9005	20.8508	20.9278	20.9889
CCDC18	19.3363	19.3343	19.4625	19.498	18.5468	18.4879	18.6528	18.4699
MSH3	22.8734	22.8043	22.8661	22.8965	22.429	22.3728	22.4297	22.3946
SKI	20.493	20.3718	20.42	20.4667	19.9371	19.9161	19.9673	19.9241
MRGBP	22.1717	22.1043	22.2272	22.3141	21.4213	21.5166	21.5853	21.5348
DIDO1	24.116	24.0645	24.1185	24.1862	23.5782	23.6884	23.5245	23.571
MTA2	24.0667	24.0122	24.1394	24.0326	23.4913	23.3008	23.4961	23.4007
DAG1	23.1103	23.0679	23.09	23.1229	22.6189	22.5825	22.5897	22.5386
YJU2	21.7898	21.8165	21.8594	21.9257	21.2084	21.0347	21.0923	21.2094
GSTK1	24.9174	24.9357	25.1089	24.7807	26.0787	26.1596	26.3585	26.2579
ERCC6L	24.6505	24.6734	24.7158	24.7684	24.088	24.1994	24.1839	24.1665
METTL2B	19.5938	19.62	19.6332	19.7665	18.8952	19.0043	18.9028	18.8682
KNL1	22.9676	22.9606	23.0954	23.087	22.429	22.347	22.4383	22.4587
ASXL2	20.4954	20.642	20.5989	20.6843	19.8059	19.9272	19.8342	19.9289
ARL6IP5	23.7592	23.7759	23.7989	23.858	24.6626	24.8886	24.6654	24.7617
TNS4	23.0078	23.0959	23.078	23.0958	22.3759	22.322	22.4031	22.3448
AKT2	22.5107	22.5009	22.5133	22.5727	22.0096	22.128	22.1475	22.1066
CAPRIN1	25.8804	25.9258	25.9945	26.0142	24.9204	24.8628	24.8573	25.0917
ZNF777	17.6138	17.5462	17.6028	17.6572	16.8704	16.9665	16.7189	16.7473
ARMCX5	20.4639	20.5127	20.5236	20.5525	19.7116	19.7671	19.8558	19.9012
SMARCA4	23.8971	23.7847	23.9148	23.9499	23.1047	23.0673	23.224	23.1389
CLDN1	19.0202	18.805	19.0395	19.0579	20.3532	20.2086	20.3149	20.3127
DDX5	26.7283	26.7677	26.809	26.6875	25.9876	25.6593	25.8368	25.8595
BCL7B	17.7714	17.7738	18.0009	18.157	16.3838	16.5305	16.6574	16.4263
DTL	21.1826	21.324	21.1958	21.2519	20.1995	20.2493	20.3761	20.4645
CPSF2	23.0579	22.9623	23.0982	23.1034	22.5698	22.5167	22.5909	22.5863
PAFAH2	20.5991	20.5627	20.6959	20.5961	21.2795	21.2268	21.3871	21.2567
CNOT3	23.7922	23.8443	23.8026	23.8873	23.4099	23.4979	23.3899	23.4814
DGCR8	20.9733	20.9937	20.9149	21.0626	20.2706	20.1557	20.0912	20.2655
NR2F2	18.8234	18.9653	19.0888	19.0239	17.8871	17.8677	17.9378	18.0119
ZCRB1	20.5691	20.5278	20.5095	20.6546	19.5689	19.5386	19.3374	19.4962
C19orf53	23.0094	22.9905	23.0086	23.0077	21.8965	21.8822	22.0083	22.149
NCOR1	18.5273	18.3479	18.3869	18.7637	17.143	16.9795	16.7087	16.9291
HDAC2	22.7251	22.6737	22.6149	22.6822	22.0865	21.9701	21.9093	21.9679
RNASEH1	19.1774	19.2929	19.2839	19.3492	18.458	18.4321	18.3654	18.4393
PHC3	20.9627	20.9694	21.0525	21.0568	20.5279	20.5042	20.5409	20.5094
SMARCB1	21.369	21.3514	21.5149	21.5455	20.7741	20.7816	20.8498	20.7137
RIOK2	21.4122	21.405	21.4514	21.4643	20.7374	20.8646	20.5933	20.6903
CBX4	20.6946	20.7407	20.7109	20.8108	20.0148	20.0909	20.0012	20.0239
EIF4A3	25.2279	25.1834	25.2896	25.3243	24.5053	24.253	24.4921	24.4299
MRPL22	23.1068	23.1843	23.143	23.1181	22.6693	22.6301	22.7073	22.6237
PNPLA6	24.1482	24.169	24.17	24.1351	24.6174	24.5977	24.5976	24.6978
SYNGR2	24.2897	24.2372	24.3598	24.4977	25.5629	25.6618	25.4227	25.5307
DHX40	20.478	20.5148	20.5429	20.4716	19.8886	19.9554	19.8358	19.9034
DDX41	23.4016	23.346	23.4639	23.339	22.9774	23.0087	22.995	22.992
CHRAC1	21.8486	21.8108	21.9832	21.9394	21.1209	21.0052	21.1733	21.0696
ESRRA	19.0031	19.1034	19.1805	19.1701	18.3782	18.1531	18.3132	18.2948
CHD4	25.1945	25.1558	25.2427	25.2012	24.7434	24.6072	24.6699	24.7081
ERAP1	23.7546	23.7704	23.6615	23.5628	24.393	24.5466	24.4286	24.3522
ANKRD11	19.7554	19.8565	19.8119	19.917	19.1709	19.2287	19.1402	19.0678
AK3	24.1236	24.1641	24.1884	24.0824	24.8291	24.9335	24.9565	24.9662
SOX9	23.6394	23.6793	23.7118	23.8553	23.1118	23.1483	23.0853	22.9953
CHD3	22.241	21.9641	22.0673	22.1901	21.1811	21.3133	21.2084	21.1014
PARP2	21.1401	21.1404	21.2152	21.2059	20.6175	20.5245	20.649	20.7115
HIF1A	21.2601	21.3633	21.356	21.2608	20.5051	20.5508	20.6265	20.6472
NTHL1	20.3907	20.4314	20.3462	20.3689	19.6603	19.672	19.6567	19.6578
ZMYND8	21.7709	21.8688	21.8512	21.8211	21.3177	21.2571	21.2743	21.2382
SPHK1	17.9677	17.7793	17.7768	17.732	18.8801	18.822	18.7647	19.1166
MED16	22.6871	22.6772	22.7934	22.7412	22.3539	22.3121	22.3702	22.3721
CYB5R3	23.8244	23.8292	23.7818	23.7175	24.4649	24.3928	24.3917	24.4075
CST3	21.9033	21.9653	21.924	21.9859	22.7098	23.0151	22.7519	22.8613
SOX13	20.2403	20.2695	20.2344	20.1765	19.7498	19.8358	19.7073	19.788
PRMT7	21.0217	20.981	21.0761	21.1911	20.3562	20.3232	20.4205	20.3758
TSR1	23.3532	23.3405	23.395	23.3916	22.8631	22.8557	22.9282	22.8919
VAT1	23.7259	23.7593	23.7212	23.6826	24.2577	24.2833	24.2517	24.2475
DENND3	21.9555	21.9314	21.9774	22.0007	22.384	22.4012	22.2839	22.3823
POLD3	22.2947	22.4144	22.3516	22.5251	21.815	21.8034	21.7277	21.7196
GLS	23.4702	23.4927	23.4702	23.4783	23.8756	23.8957	23.9279	23.876
VDR	18.9462	18.8938	19.0832	18.9015	18.1618	18.1275	18.153	18.3171
TOE1	20.8566	20.8023	20.8844	20.8859	20.5586	20.522	20.5327	20.5669
TBCK	20.7588	20.7605	20.813	20.8905	21.2237	21.2808	21.3051	21.252
HSPBP1	24.5106	24.5375	24.5468	24.583	23.9788	23.8497	24.0725	23.9662
LCOR	22.3129	22.2126	22.2293	22.1594	21.412	21.5621	21.4923	21.5901
MFSD3	19.9284	19.9769	19.9715	19.8554	20.7419	20.5547	20.5356	20.6207
RAVER1	23.003	23.1033	22.8883	22.8396	24.9649	25.0085	25.009	24.6399
SRP9	24.5102	24.4613	24.6122	24.4093	23.7027	23.8703	23.8022	23.871
MECOM	19.6802	19.532	19.6513	19.6731	19.0259	19.0328	19.1064	19.145
SYTL4	21.6543	21.5454	21.6258	21.5791	22.0286	22.108	22.0734	22.0523
BLVRB	23.21	22.9179	23.2159	23.1458	24.0263	23.9986	24.1606	24.193
CDC123	22.067	21.9913	22.024	22.1298	21.5387	21.4915	21.483	21.3302
TRMT12	20.0315	19.8718	20.0859	20.1022	19.3906	19.4131	19.3999	19.3989
RNF220	20.0437	19.7987	20.0205	19.9553	19.2956	19.201	19.14	19.1904
PCNA	26.2213	26.2977	26.2737	26.4295	25.4438	25.3285	25.4191	25.4262
GSN	22.7823	22.7972	22.7609	22.8138	23.7931	24.0629	23.8726	23.846
DAGLB	22.0429	22.1824	22.0739	22.0841	22.647	22.6448	22.741	22.6727
ORC2	23.0387	23.0529	23.2189	23.063	22.3624	22.2146	22.4496	22.4106
SF3B1	25.6857	25.7358	25.7171	25.7468	25.2872	25.1568	25.2377	25.2193
BZW1	26.3322	26.3491	26.4221	26.4214	25.3307	25.3251	25.4796	25.4571
HMGB3	23.5604	23.5698	23.6082	23.583	23.1735	23.192	23.103	23.1162
TXNDC9	22.8509	22.8587	22.99	22.9911	22.3745	22.3881	22.4032	22.3232
SPOUT1	21.8069	21.7008	21.7801	21.7804	20.9385	20.884	20.7746	20.7209
PRKRIP1	21.1458	21.1459	21.2522	21.191	20.3957	20.256	20.5236	20.5161
PARP14	24.0269	24.0498	24.0042	24.0444	24.5367	24.6219	24.4957	24.5135
C9orf78	23.3308	23.324	23.3844	23.5691	22.2555	22.2624	22.1025	22.0276
FTO	23.1182	23.1128	23.2673	23.17	22.6665	22.6992	22.6793	22.6547
GPR176	17.5468	17.5576	17.5209	17.6249	18.2787	18.3801	18.2644	18.3109
ARID2	21.8505	21.8549	21.8946	22.0379	21.2183	21.2969	21.2258	21.3171
SMC1A	25.6175	25.6236	25.5939	25.5786	25.0586	24.9148	24.9714	24.9884
TCERG1	25.1909	25.0988	25.1458	25.2041	24.6865	24.756	24.7482	24.7696
COPG1	25.5089	25.5138	25.5568	25.5348	25.8596	25.8763	25.9476	25.9231
RAP2B	22.0441	22.0149	21.9353	21.951	22.9369	22.697	22.7143	22.8781
KDM1A	23.7515	23.6967	23.849	23.7993	22.8567	23.0223	23.112	23.0554
HBEGF	20.1252	20.1464	20.0724	20.1231	20.9386	20.8766	20.9733	21.0588
MRPL19	22.9529	22.9626	22.9096	22.9167	22.483	22.4181	22.3079	22.3299
PCNP	24.7125	24.7703	24.7391	24.9078	24.1218	24.1764	24.0781	24.047
HELLS	21.4053	21.5227	21.5117	21.7161	20.5606	20.5392	20.5684	20.666
BAZ1A	23.6338	23.6818	23.8164	23.7231	23.2965	23.2002	23.2729	23.2438
NUFIP1	22.0671	22.1568	22.2364	22.1547	21.4068	21.3556	21.5294	21.4955
NCOA6	21.3561	21.3431	21.2895	21.5096	20.5739	20.7079	20.5133	20.6078
MAML1	20.9178	21.1571	20.8958	20.9283	19.6735	19.8684	19.5518	19.5357
MRPL10	21.143	21.1776	21.1121	21.1761	20.6908	20.4574	20.5709	20.5332
RAB11FIP5	22.7806	22.7767	22.8201	22.8796	23.3049	23.4837	23.3441	23.3787
RAF1	22.3199	22.3881	22.365	22.4655	21.8479	21.8312	21.9037	21.9302
THOC2	24.9936	25.055	24.9482	24.9461	24.5874	24.4573	24.499	24.5035
NUDT21	24.972	25.0078	25.0085	25.0525	24.552	24.4931	24.5408	24.6048
IRF2BP2	18.6642	18.5503	18.6604	18.7098	17.3784	17.426	17.1145	16.9679
MTFR1	19.4378	19.4383	19.5161	19.543	18.6665	18.75	18.7325	18.7654
MAP2K6	20.1692	20.1659	19.879	20.3299	18.2147	18.2464	17.6962	18.0248
GPS2	21.864	21.7639	21.8753	21.9802	20.5772	20.914	20.7975	20.9034
ARAP1	23.8726	23.9095	23.9813	23.9544	23.5992	23.5862	23.5711	23.529
UNC45A	25.008	24.9443	25.0585	24.9702	24.6019	24.5956	24.6078	24.6343
EEF1AKMT4-ECE2	21.5326	21.525	21.5554	21.6041	20.9094	20.8517	20.9693	21.0119
SOD2	24.534	24.4739	24.5185	24.2588	26.5793	27.1055	26.7001	26.5943
LIG1	19.5037	19.6948	19.6885	19.6903	18.6323	18.4594	18.5703	18.3848
EED	21.0713	20.992	21.1181	21.1646	20.4636	20.249	20.3463	20.3452
NSD1	21.8606	21.7242	21.8205	21.9511	21.294	21.2689	21.2432	21.2076
USP18	16.1871	16.2734	16.3213	15.9095	17.6239	17.6196	17.5803	17.6435
NCEH1	24.2852	24.2434	24.2843	24.207	24.8498	24.7425	24.8093	24.8444
USP16	23.0395	22.941	23.0113	23.1133	22.3156	22.341	22.4077	22.4099
QSER1	22.6352	22.6567	22.7661	22.7206	22.1242	22.1268	22.2318	22.2421
CD47	21.0919	21.1099	21.0319	21.2366	22.4046	22.0704	22.148	22.2951
TEDC1	19.9849	19.9168	20.0662	19.9381	18.9517	19.0651	19.2353	19.0483
PI3	24.0611	24.0831	23.8674	23.9493	25.499	25.5957	25.4432	25.1317
NOC2L	23.5258	23.6181	23.6164	23.5921	23.1876	23.1566	23.1773	23.2394
RPL36A	24.6368	24.6631	24.6509	24.8521	23.404	23.8061	23.3892	23.4013
POLR3B	22.0991	22.0507	22.1711	22.1824	21.6384	21.6069	21.685	21.6951
COPA	26.7316	26.7534	26.7196	26.7552	27.1468	27.2504	27.1207	27.1726
HLA-C	18.3739	18.2679	18.2765	18.4542	19.4306	19.6563	19.4122	19.5671
PNKP	23.351	23.2903	23.2495	23.3297	22.8782	22.9166	22.9285	22.8589
RFC4	23.7072	23.6643	23.6932	23.6945	23.2359	23.2042	23.1713	23.0983
PYGL	25.483	25.4592	25.3374	25.4477	26.0425	26.1163	26.0905	26.1393
IVNS1ABP	19.4559	19.2789	19.6193	19.4299	18.4265	18.3491	18.5695	18.3477
GBP1	23.4185	23.3098	23.3313	23.1699	24.5103	24.4574	24.8101	24.6268
TTK	22.6549	22.7019	22.8542	22.7817	22.1049	22.2111	22.1666	22.1651
BCCIP	21.316	21.5827	21.3502	21.4238	20.0319	20.4092	20.1807	20.21
IMPDH1	24.3855	24.2911	24.4625	24.5039	23.798	23.7675	23.8573	23.7949
CEBPZ	24.3626	24.2916	24.3605	24.3757	23.8514	23.8839	23.8717	23.7647
RAB6B	19.6358	19.3879	19.4924	19.4339	20.7114	20.5122	20.3912	20.567
METTL2A	18.1714	18.1986	18.4067	18.4297	17.3099	17.4363	17.3885	17.3906
GATAD1	18.6839	18.7146	18.8102	18.7522	18.0589	18.1393	18.0312	18.1003
RPS16	26.275	26.2506	26.3004	26.296	25.747	25.7911	25.6009	25.7093
HGFAC	18.459	18.3852	18.8131	18.4325	17.3254	17.3375	17.2843	17.3279
ALKBH2	21.5811	21.5497	21.6805	21.7343	20.6728	20.8237	20.7432	20.8729
CTSS	18.947	18.9187	19.0205	18.9383	19.9146	19.9879	19.8183	19.9254
POLA1	23.9451	23.9529	23.9858	23.953	23.5538	23.6242	23.5194	23.6668
ORC1	21.3082	21.2173	21.4898	21.2413	20.3811	20.303	20.3428	20.5301
C3	22.4619	22.3666	22.4303	22.3081	23.5343	23.8939	23.6666	23.4121
LTN1	23.8657	23.831	23.8968	23.9555	23.5369	23.5064	23.5611	23.5232
C8orf33	23.2974	23.255	23.2629	23.4386	22.5268	22.6123	22.4291	22.523
SPDEF	20.7496	20.6543	20.7962	20.7157	19.429	19.4549	19.37	19.8122
RPS9	25.8913	25.8452	25.8804	25.9765	25.3122	25.4172	25.2336	25.2996
MSH2	24.3862	24.4508	24.5006	24.4194	23.9863	23.7475	23.7983	23.8252
C18orf21	18.5922	18.5047	18.5532	18.7049	17.6617	17.8676	17.5464	17.5644
ZFAND5	20.3943	20.2795	20.3031	20.4255	19.6488	19.6143	19.5863	19.3575
SCAND1	19.1784	19.2762	19.2156	19.2431	18.3697	18.3512	18.5573	18.5513
KRT20	23.6677	23.5636	23.5594	23.5703	25.1031	25.1034	24.7887	24.9936
CMTR2	20.7603	20.7589	20.8651	20.8043	20.4152	20.3584	20.331	20.3284
RANBP2	25.8147	25.8376	25.8132	25.8746	25.6098	25.604	25.5568	25.5492
TUBG1	23.967	24.0052	23.9857	23.884	23.3436	23.4276	23.2857	23.3214
USP33	22.1003	22.1084	22.1452	22.1128	21.6349	21.5313	21.5876	21.5924
IGFBP3	22.7984	22.7857	22.8722	22.8979	24.0603	24.1281	23.9138	23.9312
SHQ1	19.5822	19.6209	19.6572	19.7911	18.778	18.8166	18.9549	19.0361
RTF1	24.1482	24.1865	24.2372	24.1749	23.4743	23.6948	23.5842	23.53
ISY1	23.3444	23.371	23.3968	23.4028	22.5198	22.3778	22.2803	22.2694
TBC1D2	21.4729	21.4549	21.4524	21.4382	21.8792	21.8248	21.8459	21.8487
PLRG1	22.4131	22.4406	22.3953	22.411	21.9429	21.9008	21.9609	21.9146
C4BPA	17.9335	17.8519	18.0625	18.0165	19.2629	19.2089	19.2805	19.1335
LCP1	25.8376	25.78	25.7882	25.6856	26.4117	26.4842	26.4862	26.4741
MRPL17	24.7913	24.7976	24.8476	24.7817	24.2151	23.9763	24.1913	24.0232
ID1	21.2868	21.3881	21.3775	21.3333	20.3523	20.396	20.5095	20.417
TOP1	26.1539	26.0268	26.1374	26.1382	25.6288	25.6663	25.6375	25.7271
SAMD9L	21.3775	21.377	21.2825	21.3608	22.1255	22.4215	22.102	22.1379
C15orf48	21.6826	21.7388	21.3004	21.2151	23.8234	24.0348	23.4622	23.479
GRB7	20.3293	20.3388	20.3264	20.404	19.7362	19.8228	19.6514	19.7527
ZNF703	20.778	20.5602	20.7686	20.8899	19.3719	19.5499	19.378	19.6733
LCN2	22.9936	21.1932	22.268	20.9975	27.0519	26.7097	27.1396	26.8561
SYF2	21.1979	21.2466	21.2179	21.1503	20.172	20.1784	20.2803	20.2392
NOS3	17.8263	17.8317	17.8175	17.9954	18.9894	19.1675	19.0224	18.8276
CLASRP	22.1166	22.3296	22.3145	22.2841	21.2929	21.3843	21.2572	21.3932
ERO1A	25.4055	25.2907	25.3463	25.1797	26.7694	26.6928	26.6508	26.8285
ALDH4A1	24.1368	24.1575	24.2111	23.9965	24.8236	24.8797	24.8005	24.7275
RPS3A	26.9473	26.9257	26.9193	26.8959	26.478	26.4606	26.33	26.4395
MED27	21.5876	21.5642	21.6454	21.6643	21.1189	21.0739	21.1913	21.0883
CEP135	21.571	21.6029	21.6943	21.6533	21.0267	21.0008	21.09	21.0558
TOPBP1	22.2283	22.2388	22.3496	22.3244	21.7834	21.8587	21.8164	21.8107
SIN3A	23.4176	23.402	23.4824	23.5625	22.9213	23.0156	22.9893	23.0115
POLG	22.4641	22.4232	22.4512	22.4938	22.8369	22.7874	22.8474	22.7489
ZNF532	21.3733	21.3612	21.4542	21.4405	21.0089	20.9103	20.9385	21.0018
KIN	21.3668	21.4047	21.4508	21.4436	20.7545	20.5981	20.6437	20.604
FMNL1	22.1764	22.2182	22.2722	22.1732	22.8127	22.9897	22.8623	22.8695
FBXO28	21.3538	21.3572	21.4772	21.3316	20.6367	20.5376	20.7615	20.7226
ENDOD1	21.7268	21.7682	21.5869	21.6997	22.8121	22.9598	22.66	22.7799
KDM4A	19.9961	20.0213	20.1207	20.0823	19.553	19.5896	19.5073	19.5368
OGG1	18.6293	18.6869	18.7646	18.8306	17.6654	17.7748	17.7233	17.6332
BPTF	17.9273	18.1247	18.0433	18.1009	16.9673	16.5378	16.98	16.7009
MAGED2	23.3838	23.3987	23.4196	23.4798	23.8673	23.9354	23.8289	24.0172
GNL3	24.1122	24.0252	24.1452	24.1583	23.5266	23.3713	23.4966	23.5187
NCL	19.2821	19.2042	19.3452	19.6395	18.0978	17.8794	18.1163	18.1261
HAGH	23.1843	23.2038	23.176	23.1907	23.6386	23.6773	23.6782	23.6395
CPSF3	22.7398	22.6766	22.8477	22.8465	22.2172	22.1749	22.2659	22.2568
CWC22	22.2887	22.3755	22.4455	22.337	21.8117	21.7791	21.7773	21.8477
ARID4B	21.0496	21.1164	21.031	21.0714	20.6734	20.6563	20.6673	20.6733
SIX1	21.8297	21.8651	21.7523	22.0025	20.6865	20.9857	20.6558	20.6516
ZNF24	19.1674	19.0727	19.2579	19.1864	18.1738	18.4267	18.3661	18.3419
NT5DC1	23.3709	23.3222	23.3753	23.3815	22.7024	22.8074	22.9148	22.8266
SAMD4B	21.8827	21.8313	21.9566	21.9373	21.3157	21.3071	21.3469	21.4488
CSTF2T	23.0218	22.9646	22.9905	23.0062	22.544	22.646	22.6018	22.6611
WBP11	24.6576	24.6846	24.7672	24.5877	24.0953	23.9127	24.0827	24.038
SYNJ2	21.771	21.7941	21.7661	21.8474	21.4291	21.4004	21.4164	21.458
ARF4	25.0166	24.9898	25.0813	25.1589	25.9163	25.7358	25.9971	25.9988
NUP205	26.1167	26.1584	26.1011	26.0703	25.7846	25.7931	25.7416	25.7369
STEEP1	21.8491	21.811	21.7404	21.883	21.1851	21.1512	21.1354	21.2205
RSRC1	22.6259	22.6246	22.8239	22.5744	21.9714	21.8511	21.9229	21.9725
U2AF1	24.3898	24.405	24.5008	24.3782	23.6818	23.6869	23.6438	23.8195
MANEAL	21.0478	21.0943	21.2097	21.2206	20.6487	20.6453	20.505	20.5932
BCL7C	21.0048	20.8972	21.1083	21.1191	20.174	20.2699	20.3696	20.3754
NR2F1	19.2841	18.8849	19.0192	19.1438	17.3073	17.5532	17.6814	17.3629
FAHD2A	23.0193	22.9671	23.0067	22.9806	23.4761	23.6184	23.6016	23.4682
MIS18A	21.6005	21.6272	21.8905	21.5932	20.6055	20.5754	20.8431	20.7269
DHX15	25.3379	25.2221	25.3544	25.3139	24.8275	24.6954	24.8386	24.78
IFIH1	21.5392	21.3841	21.6321	21.4845	22.7556	22.92	22.8061	22.8226
KIFBP	24.089	24.0812	24.2124	24.2168	23.6469	23.6475	23.6412	23.7085
PA2G4	27.102	27.0624	27.1299	27.1823	25.3897	25.9358	25.5603	25.7467
USO1	25.4176	25.4474	25.4814	25.556	26.0674	26.0493	26.1052	26.0972
GSE1	22.2142	22.1692	22.2255	22.1952	21.601	21.6837	21.7148	21.7702
NDRG2	18.9532	19.022	19.0909	19.1042	18.4333	18.4703	18.4641	18.389
MOCS1	17.1596	17.1038	17.2689	17.2791	18.0573	18.2566	17.9421	18.1936
BCL6	17.1079	16.9415	17.0778	17.2179	15.9173	16.1338	15.722	16.0529
ANTKMT	17.3488	17.5723	17.4636	17.7009	16.5064	16.3312	16.3784	16.3146
H1-4	25.6729	25.6985	25.6243	25.615	23.1302	23.4222	22.703	22.2976
RBM27	24.9392	24.868	24.9319	24.994	24.3065	24.2271	24.1324	24.2386
HADHA	25.8986	25.9404	25.888	25.8548	26.5254	26.5392	26.4275	26.4913
GBA1	22.3134	22.2078	22.2622	22.177	22.8666	22.9862	22.7839	23.0258
NUMA1	20.947	20.8218	20.968	20.6729	19.8353	19.5801	19.5492	19.7611
EIF5	27.1061	27.0854	27.1996	27.2075	26.1044	26.1153	26.1915	26.0888
CARD10	19.7193	19.7433	19.8557	19.8147	19.1707	19.2336	19.0275	19.1018
WDR70	23.1122	23.1446	23.0965	23.132	22.6889	22.7091	22.7252	22.7103
WAPL	23.3304	23.4866	23.3523	23.4363	22.7305	22.867	22.7259	22.8059
LIG1	18.1417	18.2015	18.3061	18.132	17.0564	17.2164	17.1826	17.3682
FAF1	22.6528	22.6971	22.6517	22.7594	22.241	22.2037	22.2604	22.167
NCAPG	23.6972	23.7477	23.7667	23.8061	23.2006	23.064	23.238	23.1295
TIMELESS	20.9316	20.9056	21.1009	21.1503	19.9347	19.9653	20.0259	20.228
ARL14EP	18.9521	18.7484	18.6617	18.7583	17.9533	18.0205	18.0381	17.9128
CENPF	24.5253	24.5375	24.618	24.5809	24.0606	24.1353	24.1919	24.1358
SAMD1	21.51	21.3751	21.445	21.6029	20.9418	20.8544	20.7861	20.8327
ZNF106	21.3522	21.3355	21.4842	21.4524	20.4607	20.3919	20.6005	20.5982
YME1L1	23.9249	23.9345	23.8905	24.039	23.3496	23.0934	23.2745	23.3254
SFPQ	26.5069	26.4638	26.5146	26.4823	25.8579	25.8233	25.963	25.9431
HLA-F	15.3345	15.3055	15.6779	15.2718	17.2752	17.534	16.876	17.1114
ZNF706	22.1651	22.0663	22.1596	22.1245	21.3773	21.3839	21.2206	21.3747
CDKN2A	21.5086	21.4601	21.4963	21.6814	20.8324	20.7692	20.6551	20.7014
PHYH	20.4589	20.4533	20.5431	20.3316	21.4088	21.3517	21.2303	21.1905
PTBP2	20.4783	20.4039	20.4178	20.556	19.8345	19.8546	19.8385	19.9638
AUTS2	18.7216	18.9145	18.7469	19.1178	17.5751	17.3745	17.7216	17.4999
KIF22	19.9954	20.0532	20.0047	19.9854	19.457	19.3334	19.4121	19.2495
RAB27B	23.4151	23.2968	23.5237	23.5273	24.3073	24.2562	24.287	24.4283
BCL9	22.3332	22.4952	22.3205	22.3909	21.6538	21.4671	21.4963	21.5897
ZNF48	19.7728	19.8071	19.8367	19.8425	18.9562	18.8786	19.0513	19.0788
RPAP3	23.8504	23.8269	23.9928	23.9473	23.3276	23.4163	23.4181	23.48
KYNU	18.19	17.9246	18.1786	18.6089	20.4581	20.5691	20.7786	20.5367
RMI1	19.7429	19.7464	19.859	19.822	18.9353	18.8513	18.9102	18.8705
MUC13	12.5518	12.4334	12.3761	12.5467	14.1584	13.8505	14.2197	13.8409
EIF3L	25.0248	25.0312	25.0806	25.073	24.858	24.8548	24.8447	24.8507
RPS19	25.8722	25.9014	25.875	25.9616	25.3009	25.3661	25.138	25.2177
NCAPH	21.8332	21.7773	21.9812	21.8989	21.0803	20.9255	21.1203	21.087
LACTB	21.6828	21.695	21.7225	21.417	22.5832	22.4382	22.5881	22.5427
USP13	22.6781	22.6393	22.8413	22.7598	22.1093	22.0201	22.2105	22.1182
GAB1	21.0616	21.0258	21.1259	21.1609	21.7158	21.7302	21.7448	21.7241
NAB2	20.1673	20.3015	20.3608	20.4109	19.7387	19.6394	19.6269	19.6657
HADHB	25.6584	25.5847	25.5915	25.5832	26.3126	26.3869	26.1781	26.384
ARPC5	24.1794	24.1952	24.095	24.091	24.8053	24.8379	24.9892	25.0196
ESF1	22.6917	22.8869	22.8027	23.0004	21.9551	21.7026	21.7846	21.9161
RRAS	22.2894	22.2107	22.4056	22.5186	23.4624	23.294	23.3908	23.4997
GTF3C5	21.0668	21.0463	21.2013	21.2251	20.4409	20.3574	20.5742	20.4788
RPS15A	24.4453	24.5066	24.5484	24.5918	23.8784	24.0108	23.8749	23.894
TLCD3A	21.6559	21.7135	21.6638	21.6702	22.0323	22.0365	22.103	22.0401
SIX4	22.7022	22.5518	22.5792	22.6267	21.9463	22.0256	21.8994	21.9742
CAD	26.6351	26.643	26.6905	26.6996	26.3844	26.3406	26.3982	26.4178
PRPF18	20.1667	20.1581	20.3532	20.1382	19.3931	19.3783	19.4428	19.5831
GRHL2	22.1503	22.0277	22.1678	22.1	21.6082	21.5807	21.5495	21.4845
PNN	25.5455	25.5993	25.5391	25.6506	24.9315	24.8371	24.8291	24.7606
XRN2	24.8711	24.8039	24.8813	24.8375	24.5521	24.5819	24.5739	24.5308
ABHD12	22.1727	22.1339	22.2114	22.2634	22.698	22.6756	22.8173	22.8968
CCDC6	25.8141	25.8855	25.9115	25.9519	25.4525	25.3754	25.5088	25.4806
CDT1	19.4044	19.3631	19.5246	19.4142	18.8716	18.5845	18.6666	18.7025
ARPC4-TTLL3	24.6281	24.6268	24.6876	24.597	25.1128	25.1151	25.0472	25.1123
GINS1	22.026	22.0182	22.2191	22.1069	21.3877	21.2974	21.3615	21.4323
SGO2	21.8082	21.8276	21.9685	21.9227	21.4168	21.4281	21.4735	21.4655
SSBP4	18.5467	18.638	18.4856	18.7064	17.5412	17.5519	17.2413	17.3548
DHX16	24.1736	24.166	24.2932	24.1852	23.7953	23.7332	23.7854	23.7227
QRSL1	23.0127	23.0549	23.0703	23.0454	22.678	22.626	22.7286	22.7051
CDC5L	24.9207	24.8536	24.9491	24.8939	24.545	24.4843	24.5823	24.6145
PINX1	21.108	21.1039	21.04	21.0418	20.6391	20.689	20.5942	20.6264
ZHX2	22.6263	22.5101	22.6151	22.5696	22.0843	22.1371	22.004	21.9449
ZWINT	22.2547	22.3377	22.4899	22.4932	21.0955	21.1958	21.4578	21.3236
ITGB8	20.343	20.2345	20.432	20.2638	20.8285	20.8813	20.9102	20.8074
PRPF3	24.3001	24.2848	24.2042	24.284	23.925	23.8603	23.7599	23.8219
CPSF7	24.352	24.3716	24.4665	24.4926	23.8955	23.7885	23.6318	23.8345
DHX37	23.172	23.1248	23.2124	23.1325	22.5757	22.6045	22.6306	22.7483
P2RX4	21.6075	21.4872	21.4993	21.5409	22.2904	22.1098	22.1625	22.2257
ZMYM6	20.384	20.4158	20.528	20.4188	20.1037	20.0685	20.1067	20.1225
CDK12	22.9208	22.98	22.8872	22.9858	22.4514	22.4561	22.4408	22.5247
GINM1	19.4451	19.3334	19.4827	19.4498	20.2527	20.1178	20.2544	20.2683
NRBP2	21.6384	21.507	21.6483	21.6022	22.1968	22.323	22.1083	22.1541
CHD3	17.5418	17.4096	17.4615	17.7287	16.2262	16.5644	16.2656	16.1565
SDE2	23.2911	23.2724	23.3261	23.3775	22.9164	22.9469	22.8025	22.9269
SGF29	19.8914	19.9473	20.042	19.9119	19.1502	19.1693	19.3643	19.3255
PSMD2	24.3909	24.3617	24.4043	24.5101	23.8304	23.8574	23.8982	23.9506
EME1	19.7136	19.6714	19.6712	19.8302	18.9713	18.8675	18.6004	18.8
NCAPG2	21.1587	21.1115	21.235	21.1553	20.7429	20.6196	20.754	20.6941
EPPK1	25.6154	25.5472	25.501	25.4297	26.5836	26.3132	26.3915	26.3068
RBM6	23.9747	23.9414	23.9777	24.0646	23.2603	23.3793	23.218	23.2523
ATP13A1	23.1866	23.2062	23.2142	23.1494	23.9172	23.7101	23.8239	23.7373
PQBP1	23.0939	23.2079	23.3422	23.2167	22.0285	21.8384	22.1035	22.0502
MSL2	18.7849	18.5561	18.5154	18.4337	17.6332	17.6146	17.6595	17.7435
ARRB2	21.0508	20.9415	21.1075	20.9959	20.3176	20.4062	20.309	20.3552
TNFRSF11A	20.0037	19.9108	20.0952	20.2074	19.3231	19.144	19.2132	19.3191
IL4I1	18.1466	17.8879	18.165	17.965	18.9457	19.2498	19.1241	19.0614
ETV1	17.2421	17.5124	17.4176	17.5481	16.0074	16.2739	16.3713	16.2079
WDHD1	25.9438	26.0272	26.1539	26.0485	25.2978	25.2782	25.2953	25.4607
HSD17B10	24.2635	24.2914	24.3172	24.2795	24.7591	24.8147	24.7495	24.784
EHMT2	22.6348	22.6961	22.708	22.8003	22.2106	22.3094	22.1883	22.2786
RPL24	25.4053	25.4172	25.3099	25.4617	24.697	24.653	24.4927	24.652
ATP11B	21.6125	21.5755	21.5646	21.5172	21.9973	21.9648	21.8359	21.9572
TBL1X	21.4573	21.3973	21.3723	21.7754	19.9873	20.308	19.7575	19.811
PSPC1	25.1366	25.0124	25.0991	25.2077	24.5968	24.5885	24.6475	24.5528
PPIC	22.066	22.0549	21.9145	21.8715	22.7352	22.7214	22.5426	22.7206
QSOX1	22.6841	22.6035	22.6183	22.6073	23.296	23.133	23.059	23.1334
TAF3	19.8933	19.7578	19.9252	19.8491	19.3403	19.4056	19.4525	19.3982
EEF2	28.8819	28.9337	29.0163	29.0345	28.487	28.497	28.4989	28.5265
RIGI	24.2183	24.1946	24.1024	24.0056	24.8302	25.0119	25.0095	24.8036
RP2	22.7242	22.8173	22.7865	22.6824	23.5636	23.4328	23.67	23.7129
CARS1	24.064	24.0232	24.1408	24.1316	24.5239	24.6613	24.623	24.5266
MORC3	22.6515	22.7331	22.708	22.7654	22.3317	22.3171	22.2753	22.3095
MRPL52	21.2947	21.199	21.392	21.3721	20.427	20.466	20.3873	20.2074
ZCCHC8	22.6886	22.5744	22.7946	22.8427	21.9878	21.9513	21.9882	22.0007
HERC2	24.8648	24.8365	24.8314	24.8786	24.3339	24.4145	24.507	24.4501
INTS3	23.4646	23.4848	23.5149	23.4945	23.1763	23.2311	23.1868	23.1958
CENATAC	20.8266	20.8894	20.8722	20.8512	20.5054	20.5015	20.5086	20.4406
VPS11	23.0559	23.0004	23.0046	23.0217	23.2264	23.2879	23.3032	23.3021
AGGF1	20.9355	20.8482	20.9468	21.1157	19.6385	20.0025	19.9823	19.8354
GTF3C2	22.6247	22.5712	22.7095	22.7114	22.0651	22.029	22.1437	22.1944
ANKRD52	22.1981	22.1636	22.1461	22.218	21.8673	21.9074	21.8189	21.7869
DNAJC2	24.0326	23.9618	23.9304	24.0921	23.4366	23.5335	23.4957	23.5154
MDH2	26.5325	26.4267	26.3706	26.4306	26.9699	26.943	26.9209	26.9431
IRF2BP1	22.4995	22.6002	22.6865	22.5918	21.9414	21.9477	22.1091	22.0982
DDX60	23.0547	23.0391	23.0467	22.8946	23.884	24.1179	23.9097	23.7185
RPS2	26.1992	26.1592	26.1776	26.1934	25.8075	25.7722	25.6897	25.6912
ZNF609	22.1096	22.1276	22.1249	22.2744	21.4434	21.5006	21.4621	21.4399
NSDHL	24.3693	24.4273	24.494	24.3535	24.8851	24.9842	24.8782	24.9259
IGF2BP3	22.834	22.7766	22.9799	22.9039	23.3997	23.4659	23.3945	23.4427
RCOR1	22.8993	22.8141	22.7028	22.7548	22.1772	22.1578	22.0559	22.0407
MNAT1	21.2394	21.2485	21.3707	21.4086	20.6736	20.8066	20.6611	20.5946
ENTPD3	20.5773	20.5038	20.5021	20.5553	21.0026	21.2057	21.1423	21.1645
MAP4K2	21.0545	20.9949	21.0289	21.0547	20.5009	20.4783	20.5822	20.5232
BST2	16.3603	16.1552	16.0657	16.2118	18.9118	19.5537	18.9673	18.3782
PAIP1	22.6888	22.6837	22.7155	22.8282	22.2469	22.2842	22.2419	22.1415
PRICKLE1	19.0644	18.8228	19.0493	19.116	18.0781	18.2739	18.2654	18.3493
ANXA2	27.0873	27.1006	27.0419	27.0049	27.9647	28.152	27.7774	27.8963
ZMYM2	23.525	23.5245	23.5398	23.6549	22.9794	23.0358	22.8393	23.0191
RAD51AP1	21.1145	21.1098	21.2512	21.2082	20.5414	20.6103	20.6629	20.7089
RAB42	19.1739	18.9624	18.9795	19.139	19.9494	19.7315	19.7462	19.7924
TMEM53	17.7866	17.8324	17.6638	17.6233	18.5602	18.5876	18.5	18.6268
HSPA1B	25.3594	25.3125	25.4409	25.411	24.9221	24.8404	24.9468	24.9331
CD82	18.9698	18.9128	18.8527	18.8516	20.2471	20.5403	20.2168	19.8678
RITA1	16.3162	16.2256	16.2821	16.1746	14.775	14.6001	14.664	15.1648
YTHDF2	23.0154	22.8818	22.9574	22.9834	22.2415	22.2812	22.2611	22.3689
ZFP1	17.8774	17.9224	17.9054	17.8452	16.5405	16.6027	16.7142	16.7493
FAM210A	23.0015	23.0265	22.8554	22.7356	23.7731	23.8236	23.621	23.8346
SPAG7	22.3285	22.4141	22.321	22.4573	21.7776	21.8505	21.7079	21.8077
ZNF217	22.4343	22.3291	22.3211	22.5003	21.6481	21.7684	21.5846	21.8557
MAP9	22.1919	22.0873	22.1309	22.2055	21.6083	21.7392	21.7573	21.6915
DDX54	24.3955	24.3393	24.468	24.358	23.8192	23.5802	23.8209	23.814
TRAF1	16.7714	16.6066	16.481	16.7893	17.8372	17.608	18.1599	17.9831
DALRD3	17.9612	17.8487	17.8708	17.8717	17.2928	17.3235	17.2902	17.2237
IFIT2	23.1277	23.2613	23.2171	23.1318	24.5187	24.8117	24.3731	24.364
STK35	19.6846	19.6764	19.9133	19.7784	19.0937	18.9249	18.858	18.9419
MAPK8	20.4801	20.5294	20.6233	20.6664	19.9236	19.9725	20.0547	20.0826
RPS25	25.7954	25.8552	25.9063	25.8263	25.1502	25.2476	25.0324	25.3172
MLF2	22.4629	22.3816	22.3548	22.4728	21.8978	21.8179	21.7825	21.8133
CSTF1	23.4573	23.3679	23.5115	23.4941	23.0462	23.1011	23.0901	23.1051
MBD3	21.4418	21.4983	21.4408	21.6281	20.6541	20.765	20.6352	20.4767
NCAPH	20.0089	20.1959	20.1637	20.0872	18.9092	18.9295	18.9161	19.258
ATAD2	20.4091	20.4277	20.6797	20.5595	19.5562	19.304	19.6846	19.615
TERF2	21.7207	21.7894	21.6702	21.7985	21.3597	21.3523	21.2723	21.2904
ARIH2	22.9944	22.9623	23.0577	23.1882	22.5246	22.415	22.5052	22.4533
MYSM1	19.7869	19.7255	19.8111	19.8214	19.3337	19.4195	19.26	19.3883
IPO4	24.4504	24.4067	24.5917	24.5755	23.83	23.7356	23.9554	23.9053
STMN3	19.897	19.8376	19.9251	20.0503	18.9963	19.1927	19.1081	19.231
PGM5	24.0872	23.9602	24.0887	24.158	23.5704	23.575	23.6274	23.6493
LAMP1	25.372	25.3706	25.3178	25.0528	26.0195	25.9743	26.1112	26.0485
ZNG1B	18.4124	18.3193	18.5796	18.654	17.5445	17.7591	17.7424	17.5703
NUDT9	23.5061	23.4181	23.5848	23.4079	22.8424	22.934	22.9392	22.9272
CWC27	23.4222	23.3449	23.4719	23.5099	22.7405	22.6873	22.8418	22.8758
PCM1	19.734	19.8378	19.822	19.9582	19.1413	19.2762	19.143	19.1097
NABP2	20.878	20.9099	20.9077	20.9683	20.1964	20.1908	20.2053	20.3133
SMG6	22.4464	22.4224	22.4691	22.5107	22.0406	22.0156	21.8729	21.9903
BCOR	20.7107	20.692	20.7066	20.8909	20.1171	20.1615	20.1187	20.1019
SMIM10L1	18.995	19.1331	19.1815	19.1239	18.273	18.1251	18.4206	18.4389
MRPL53	22.789	22.7614	22.8121	22.8281	22.4145	22.2189	22.2876	22.2974
HLA-B	13.8858	13.1288	13.0704	13.6533	15.5437	15.6839	15.5734	15.6489
VIRMA	23.1338	23.0158	23.1359	23.0797	22.7042	22.5178	22.6761	22.6099
SGCB	19.3359	19.4217	19.4733	19.3911	19.8428	19.8144	19.869	19.9493
EIF4H	20.925	20.8195	20.8715	21.1175	19.8365	19.8966	19.8497	19.8496
ZBTB24	19.9547	20.0289	19.9429	20.0266	19.6594	19.6037	19.576	19.5403
TBPL1	18.3242	18.3645	18.4205	18.4024	17.707	17.9599	17.8695	17.8445
PDIA5	23.4006	23.3784	23.4773	23.4395	24.1119	24.1804	23.8765	23.976
NIT2	23.9168	23.8232	24.0445	23.8974	24.4736	24.4674	24.559	24.5427
RING1	21.5701	21.5926	21.7671	21.5903	21.0548	20.9658	20.8987	21.0004
TGS1	20.3904	20.4074	20.6343	20.5387	19.8809	19.7437	19.8982	19.8417
NKAPD1	20.742	20.6549	20.9136	20.7255	20.0538	19.9434	20.119	20.0464
RBMX2	21.4998	21.396	21.4566	21.2884	20.8525	20.9191	20.8098	20.7776
MYO10	22.178	22.158	22.2316	22.3247	21.8453	21.8242	21.8782	21.8609
POLR3A	24.8131	24.7666	24.8349	24.797	24.4894	24.4519	24.5402	24.5362
CKAP4	26.0697	26.1114	26.0024	26.0575	26.8534	26.8576	26.8376	27.0861
USP39	24.0471	24.0131	24.0075	23.9985	23.6348	23.5738	23.5765	23.5198
ABCF3	24.7512	24.7788	24.8909	24.8509	24.4925	24.5112	24.4878	24.5126
L1CAM	22.0923	21.903	22.0311	21.9756	23.2131	23.1111	23.2087	22.9415
APMAP	24.769	24.7456	24.865	24.8356	25.3781	25.2375	25.3238	25.3292
SMG7	22.645	22.6351	22.7527	22.6924	22.3978	22.4194	22.4185	22.3803
WTAP	22.7304	22.7659	22.8585	22.9153	22.2845	22.0558	22.2488	22.114
NELFCD	21.3471	21.2757	21.4119	21.568	20.8232	20.8032	20.8057	20.8105
SAMD9	23.6932	23.7301	23.5659	23.663	24.4255	24.5988	24.3668	24.4257
ARHGAP29	26.1504	26.2577	26.214	26.3192	25.6778	25.777	25.6528	25.6269
B3GNT3	21.4687	21.3366	21.3654	21.2478	22.2579	22.3355	22.0802	22.2154
DDX24	24.6145	24.6427	24.6178	24.5095	24.1063	24.0491	24.0176	24.0066
RPL21	25.6334	25.5907	25.651	25.6624	24.9068	25.1735	24.966	25.0031
IRAK1	21.6258	21.5945	21.5885	21.7156	21.1432	21.1663	21.2063	21.1728
TFPI	19.6527	19.612	19.566	19.8687	20.5374	20.6926	20.4695	20.5911
PRIM1	22.4429	22.453	22.4454	22.3932	21.777	21.7189	21.6398	21.6493
PBX2	20.2086	20.2007	20.5056	20.452	19.4824	19.564	19.5649	19.6258
CIAO3	18.4371	18.4276	18.5243	18.4282	18.0664	18.073	17.8989	18.0191
BRD8	23.7046	23.7145	23.8031	23.767	23.2658	23.3238	23.2755	23.3931
CRY1	21.067	21.1795	21.2	21.1778	20.688	20.6559	20.7588	20.726
TIPIN	20.419	20.4085	20.6281	20.9042	19.0197	19.2155	19.3779	19.3123
UHRF1	23.7661	23.823	23.9086	23.6167	23.0623	22.9337	23.1481	23.1565
FBRSL1	21.2637	21.328	21.2766	21.3394	20.4766	20.5941	20.6174	20.4793
NUFIP2	23.9162	23.9065	23.9578	24.1418	23.2806	23.3021	23.1701	23.1919
MSL3	19.3949	19.4451	19.5731	19.5888	18.8025	18.7861	18.7868	18.5419
SPOP	19.8965	19.9969	20.1476	19.979	19.0753	18.9347	19.273	19.1775
CSE1L	27.4863	27.4322	27.5232	27.5444	26.8442	26.7901	26.9945	26.9039
CLCN3	21.7575	21.7354	21.7415	21.7588	22.1432	22.0324	22.1237	22.1509
RPL5	25.9372	25.92	25.9151	26.0464	25.4127	25.5855	25.3844	25.466
CPT1C	21.443	21.5106	21.4858	21.4936	21.7784	21.9129	21.8751	21.8961
ZBED1	18.7913	18.7853	18.7185	18.7678	17.7086	17.9457	17.826	18.1437
CD63	22.1397	22.1331	22.0909	22.2679	23.1883	23.3219	22.8444	23.0686
POLD1	24.7553	24.7712	24.7072	24.8073	24.2839	24.1799	24.3074	24.1411
PREPL	23.3716	23.3825	23.4503	23.5172	22.8829	22.8707	22.9253	23.0013
FKBP2	23.1557	23.3025	23.0471	23.1402	23.9706	23.9959	23.9786	23.7975
ESRP2	23.0969	22.998	23.1487	23.1551	22.5393	22.5122	22.6225	22.5353
NKRF	24.5396	24.4551	24.5066	24.5389	24.104	24.1239	24.0434	24.0541
FANCA	18.5387	18.6069	18.729	18.6446	17.7966	18.028	17.7478	17.9107
MEAK7	22.751	22.8422	22.8068	22.6991	23.194	23.194	23.2137	23.1052
LGALS3	24.6031	24.6134	24.63	24.5933	25.3709	25.4345	25.2034	25.3161
MSN	27.9797	27.8889	27.9421	27.9909	28.7557	29.123	28.914	29.0328
P3H3	19.8978	19.7756	19.9795	20.1564	19.1038	18.9988	18.9327	18.9077
TRIT1	20.7166	20.7174	20.8792	20.8171	20.1399	20.2689	20.2133	20.2488
ZFYVE1	22.4283	22.3485	22.3525	22.5322	22.8153	22.9088	22.8757	22.9204
EPHA1	21.8041	21.6223	21.8378	21.9419	21.0741	21.0857	21.2041	21.1555
GABARAPL1	21.8171	21.758	21.5712	21.7096	22.3644	22.6309	22.4061	22.44
PML	18.3182	18.1288	18.0869	17.9441	19.3448	19.3233	19.2041	19.0699
CGGBP1	22.4586	22.4267	22.3566	22.479	21.7743	21.7261	21.5584	21.4538
REPIN1	20.9054	20.8296	20.8674	21.0281	19.9365	20.2421	20.2607	20.2196
SPRY1	21.0262	21.1238	21.0648	21.2094	20.6587	20.4282	20.5246	20.5858
RPL29	24.8657	24.862	24.8916	24.8573	24.413	24.5024	24.3746	24.3709
RPL31	26.6195	26.6398	26.6427	26.7086	25.7488	26.0801	25.7551	25.9838
RPL6	25.832	25.7451	25.7842	25.8584	25.2526	25.3702	25.16	25.3663
RNF138	16.3734	16.143	16.4825	16.3681	15.0088	15.0021	15.4103	15.388
VPS37A	17.8683	17.9419	17.865	17.7899	17.0589	17.1736	16.9351	17.1554
PRPF8	26.2903	26.2579	26.2451	26.2829	25.9847	25.7662	25.8084	25.8358
AGAP1	17.4448	17.5027	17.696	17.4708	16.8561	16.7235	16.6655	16.9381
CBX8	20.8776	20.8786	20.9181	20.8508	20.3744	20.2594	20.195	20.3844
PTTG1	19.148	19.1269	19.3344	19.152	18.528	18.3574	18.6041	18.4755
POU2F2	17.5982	17.5615	17.5731	17.6181	18.0456	18.1961	18.191	18.2413
GTF2I	25.1979	25.2952	25.1287	25.2232	24.6581	24.5868	24.4462	24.472
TOMM34	25.096	25.1855	25.209	25.212	24.4969	24.6338	24.6661	24.7431
PRDX5	23.9978	24.0686	23.7438	23.8661	24.7758	24.8861	24.6643	24.7466
ERCC3	23.0014	23.0757	22.9609	22.9631	22.3112	22.2326	22.4492	22.2671
PUS7L	21.7915	21.8479	21.943	21.8797	21.1552	21.1951	21.2297	21.3327
RBBP8NL	18.0462	18.1251	18.0199	18.2074	17.3955	17.2568	17.4231	17.156
NOL9	21.7139	21.6429	21.8552	21.6826	21.2253	21.1482	21.1995	21.2293
PCBP2	24.4866	24.4348	24.3865	24.5951	23.967	23.8017	23.8459	23.8458
STAT1	19.3055	19.3365	19.3058	19.3779	19.936	20.0435	19.8815	19.9272
MAP2K7	20.9409	20.8524	20.9776	20.9854	20.3667	20.3998	20.4325	20.5562
DAPP1	22.2036	22.062	22.1924	22.1448	22.5358	22.6212	22.6379	22.5399
LMAN2	25.2707	25.2753	25.3166	25.311	25.749	25.6611	25.6711	25.7288
LYPLAL1	23.7727	23.844	23.8697	23.6408	24.3654	24.3687	24.4196	24.287
CLPX	23.0985	23.0774	23.1764	23.1972	22.7592	22.7591	22.8222	22.794
RLIG1	21.6828	21.6295	21.6495	21.6131	21.3202	21.3206	21.3815	21.3259
MLLT1	21.4377	21.5715	21.553	21.6793	20.7664	20.9059	20.8499	20.7711
IFIT3	22.9186	23.0334	22.8897	22.8752	24.7117	24.9921	24.4506	24.2436
POLR3G	21.1884	21.1995	21.2102	21.4483	20.5477	20.6484	20.3927	20.5172
ABCD1	22.7826	22.7032	22.6148	22.5717	23.2265	23.1307	23.3042	23.2399
ZHX1	19.8488	19.8744	19.7236	19.8397	19.0602	19.2936	19.0917	19.1614
PSRC1	20.4279	20.4867	20.5998	20.6647	19.7401	19.7158	19.7033	19.4561
CENPO	20.3327	20.2605	20.37	20.3059	19.9627	19.7912	19.8962	19.8177
CENPS	19.8075	19.9049	20.1514	20.0223	18.4975	18.7513	18.8576	18.5105
GOT2	26.3308	26.4164	26.5146	26.4119	26.8497	26.8653	26.8858	26.8766
ERP44	23.8888	23.9744	23.8738	24.0438	24.893	24.8962	24.7405	24.6758
ORC3	22.7007	22.7405	22.7955	22.7941	22.3628	22.2274	22.3705	22.3756
GSDME	20.1326	20.2022	20.1791	20.2467	20.6785	20.854	20.788	20.7035
PHLPP1	21.2643	21.1499	21.3748	21.431	20.5609	20.6425	20.6907	20.681
TENT4A	19.315	19.3053	19.3904	19.4687	18.5284	18.549	18.4935	18.7931
HEXB	22.934	23.0318	22.905	22.9555	23.3812	23.2993	23.4432	23.3566
ETFA	24.7454	24.8313	24.8265	24.7615	25.1118	25.1995	25.1439	25.1748
SEC23A	24.5744	24.6046	24.542	24.6669	24.984	25.194	25.049	25.0207
CCDC59	22.2192	22.1436	22.1717	22.2615	21.7427	21.5652	21.6722	21.5788
UBE2T	21.6513	21.5091	21.6601	21.7092	20.7249	20.8853	20.922	20.6185
TAF2	21.9834	21.9093	21.9648	22.01	21.42	21.5896	21.4379	21.535
TRPS1	22.9649	22.924	23.0051	23.1545	22.1606	22.3206	22.2009	22.1957
PHAX	23.6123	23.6744	23.6011	23.5785	22.9096	22.9578	22.8997	22.8116
TMEM9	22.9871	23.0311	23.0532	23.1275	22.6718	22.5954	22.6017	22.6636
XRCC1	22.3832	22.5461	22.4261	22.4551	21.4722	21.7958	21.7173	21.7255
SENP6	20.4513	20.4295	20.428	20.5909	19.7221	19.9633	19.9174	19.9429
PACC1	20.3327	20.4202	20.5518	20.3891	20.9497	21.0359	20.8795	21.0719
TMEM40	17.6823	17.9363	17.88	17.9869	18.6379	18.801	18.9291	19.094
LUC7L	21.3233	21.3419	21.4446	21.461	20.7383	20.7918	20.9517	20.8605
PMAIP1	17.6127	17.503	17.6286	17.8126	18.879	18.9538	18.8164	18.7878
RABGGTA	23.9128	23.9534	23.8553	23.9104	24.2936	24.3139	24.276	24.2097
KAT8	22.5897	22.3682	22.3719	22.399	21.7543	21.7989	21.8955	21.8828
CDKN3	21.6737	21.6573	21.8845	21.7705	21.0072	20.9173	20.9912	21.1678
TTC33	21.5125	21.531	21.7055	21.5976	20.9324	20.988	21.1082	21.0796
RBM28	24.1502	24.1229	24.0966	24.1883	23.4901	23.3388	23.3027	23.2795
EFTUD2	25.4803	25.483	25.564	25.5772	25.1438	24.965	25.086	25.0493
RPS18	25.6319	25.6159	25.5623	25.6318	25.1001	25.2496	25.0736	25.203
NUP50	24.7423	24.7753	24.8305	24.7176	24.1323	24.245	24.1276	24.3086
TCEAL4	23.107	23.2778	23.1744	23.2019	22.4652	22.3989	22.501	22.479
ZNF580	18.5053	18.6516	18.6483	18.5504	17.9172	17.9584	18.0188	17.9128
SPAG5	23.1698	23.1797	23.2775	23.2501	22.7737	22.8667	22.7828	22.755
FUS	25.5384	25.485	25.5862	25.4833	25.0631	25.0429	25.0481	25.0917
TELO2	22.7365	22.6824	22.782	22.8376	22.3602	22.2816	22.3862	22.3221
RPS5	26.5422	26.4779	26.449	26.6657	25.8033	25.953	25.6279	25.8353
SEZ6L2	16.2053	15.9882	15.9206	15.8902	17.7053	17.659	17.202	17.4494
SAMHD1	24.8822	24.8715	24.9865	24.926	25.1851	25.2471	25.2293	25.1706
GART	26.6791	26.7336	26.7188	26.6978	26.4376	26.3666	26.4519	26.3979
HMGB1	26.6548	26.5579	26.5726	26.8422	25.3662	25.552	25.4641	25.548
BRD4	23.3171	23.2335	23.4351	23.3146	22.8514	22.7986	22.926	22.9041
SYTL2	20.6309	20.6506	20.519	20.7739	21.7954	22.1048	21.632	21.8875
SYMPK	23.6352	23.6979	23.6653	23.7089	23.4691	23.3672	23.4015	23.4321
ITPR3	24.2501	24.2831	24.2648	24.2535	24.5782	24.6509	24.5701	24.5823
TSEN2	22.5085	22.4909	22.5459	22.6349	22.1022	22.0241	22.0862	22.1094
KLF16	20.7107	20.8914	20.5618	20.6877	20.0079	20.1084	20.0429	19.9852
NRIP1	20.1768	20.2352	20.1883	20.3117	19.0226	19.4727	19.0166	19.0541
RAB6A	23.2879	23.2572	23.3028	23.3151	23.6638	23.5929	23.5888	23.5622
HAUS6	23.8982	23.9398	24.0568	24.053	23.4898	23.5687	23.5806	23.6074
IKZF5	17.452	17.6455	17.5488	17.6234	16.6195	16.641	16.8174	16.7659
BCL7A	17.4223	17.4034	17.6234	17.6634	16.0187	16.4903	16.1457	16.4594
STX12	21.2532	21.1867	21.0994	21.0071	22.0341	22.317	21.9837	22.0572
GARS1	26.0366	26.0985	26.0059	26.0542	26.4917	26.5569	26.415	26.4065
ATP6V0D2	18.7698	18.851	18.9703	18.8884	20.123	19.6024	19.9514	19.8475
NUP37	22.4198	22.4053	22.5137	22.3452	22.0305	21.8603	21.8754	21.8126
FAM120A	20.2933	20.3767	20.3163	20.3165	19.6888	19.6021	19.558	19.7897
TTC9	19.8717	19.8513	19.917	19.9065	20.4902	20.781	20.4662	20.5352
GBP2	17.6967	17.6551	17.8597	17.5905	19.5791	19.3535	19.2758	19.331
SEC13	24.0453	24.0624	24.0436	24.0394	24.2754	24.3235	24.3209	24.3389
MBIP	20.7142	20.7121	20.9398	20.8751	19.9367	19.9586	20.1154	20.1342
FANCG	19.2822	19.2945	19.3497	19.3163	18.8747	18.9807	18.8433	18.9301
RTN4IP1	20.8042	20.8322	20.9509	20.8686	20.4667	20.41	20.3977	20.4416
PEA15	19.2934	19.258	19.1614	19.1774	19.83	19.873	19.7686	19.7356
LGALS3BP	23.8413	23.9195	23.724	23.7224	25.3313	25.6005	24.9148	25.0173
RBM10	21.9099	21.8969	21.9773	22.0921	21.3262	21.4583	21.358	21.281
STS	21.1684	21.026	20.8307	20.8935	21.8058	21.7996	21.813	21.9496
GADD45GIP1	22.821	22.8832	22.8762	22.7827	22.4461	22.3914	22.4279	22.4016
PON2	22.0685	21.991	22.1681	22.0992	22.7143	22.6695	22.5715	22.7452
SMC3	25.773	25.845	25.6926	25.7261	25.2346	25.1354	25.106	25.1437
WDR82	24.2665	24.3344	24.3231	24.3045	23.787	23.68	23.6564	23.5298
ARL8A	21.0056	20.9184	21.0731	20.9674	21.6801	21.6096	21.5982	21.4755
ANXA4	24.8774	24.8861	24.8443	24.6905	25.6214	25.7626	25.5456	25.6347
SGPP1	22.9648	22.9939	23.0511	23.0099	23.697	23.539	23.7586	23.8761
TRMT112	22.602	22.6281	22.5797	22.6949	22.0073	21.99	21.8979	21.8155
SNRPB2	22.4114	22.4321	22.4347	22.4656	21.8315	21.8702	21.7767	21.8386
DMAP1	22.6594	22.6273	22.6354	22.665	22.2071	22.1759	22.1318	22.1084
RPL9; RPL9P7; RPL9P8; RPL9P9	24.4636	24.433	24.3845	24.4426	24.0737	24.0131	23.9345	23.9736
FASTK	16.5285	16.5689	16.5399	16.609	15.9827	15.7918	16.0189	15.895
FOXJ3	18.2713	18.1592	18.0821	18.2725	17.0241	17.2	17.3068	17.0192
BTBD1	19.4494	19.4702	19.5886	19.6828	19.0857	18.9851	19.0233	19.1154
SLC1A4	21.5062	21.413	21.2172	21.4145	22.3798	21.9881	22.2344	22.3145
ALG3	19.9595	20.0034	19.9421	20.1575	19.3886	19.356	19.2493	19.4847
PSMB8	22.2974	22.1984	22.3479	22.1997	22.7092	22.8691	22.9224	22.8089
CEP83	19.365	19.398	19.4935	19.4559	18.6459	18.5527	18.572	18.7538
CDCA7L	19.8001	19.6548	19.8283	19.5207	18.6606	18.6946	18.6849	18.9283
NUDT14	20.9657	21.0116	20.9508	21.012	21.8596	21.7012	21.4481	21.7034
BLM	19.3315	19.2006	19.2406	19.4145	18.5971	18.6619	18.4476	18.3936
LAS1L	23.9478	23.9811	24.0155	24.0083	23.5553	23.6134	23.5458	23.4278
FKBP8	18.6246	18.6906	18.6882	18.537	17.6705	17.767	17.9859	17.659
MAZ	20.8339	20.9434	20.9386	20.8447	19.574	19.7104	19.6672	20.1814
SBNO1	22.726	22.637	22.883	22.9291	22.0806	22.0432	22.1659	22.1645
RPL22	24.3266	24.2602	24.4525	24.4448	23.7402	23.7751	23.6082	23.857
OXSR1	24.0108	23.8925	24.0182	24.0758	24.5252	24.4506	24.5534	24.5297
BEND3	20.9681	21.0743	21.1649	20.9267	20.5408	20.3783	20.5337	20.5441
POLD2	23.4684	23.5689	23.5466	23.5115	22.6595	22.8942	22.842	22.6863
MRPL32	21.8056	21.8704	21.826	21.9461	21.392	21.291	21.3721	21.3953
DOT1L	17.0693	16.944	17.3512	17.3366	16.4044	16.2563	16.2795	16.1997
EXO1	20.2507	20.2011	20.3813	20.3778	19.7261	19.7028	19.8292	19.7876
CNOT1	25.2262	25.235	25.2433	25.2506	24.9818	24.9236	24.9522	24.9602
RBM8A	24.3764	24.4904	24.3923	24.5461	23.7929	23.6739	23.6339	23.5827
USP3	22.1063	22.0138	22.2395	22.2446	21.1961	21.2034	21.2229	21.1772
APLF	18.5318	18.3856	18.6089	18.5516	19.1865	19.2201	19.2592	19.5303
STBD1	23.4981	23.4896	23.5007	23.7234	24.1289	24.1084	24.0131	24.0949
ACLY	26.4357	26.4281	26.4498	26.5204	26.7981	26.9299	26.8912	26.8117
BUB3	23.909	23.9383	23.9874	23.9648	23.241	23.3226	23.2833	23.4654
PRPF31	23.937	23.9622	23.979	24.0071	23.6316	23.5856	23.5871	23.53
RACK1	25.8579	25.9375	26.0948	25.8529	25.3827	25.1737	25.1481	25.2125
KIF14	22.858	22.8304	22.9124	22.9477	22.2446	22.2616	22.3413	22.2034
UTP23	20.0332	19.9701	20.0765	20.0573	19.5816	19.6282	19.5774	19.6129
SKA2	18.548	18.3746	18.7111	18.4503	17.4276	17.7897	17.6854	17.6085
ICE1	21.5328	21.6461	21.6312	21.6111	21.0639	21.0281	21.0197	21.2426
CDC42BPB	23.9404	23.9411	23.9412	23.9358	24.2326	24.3514	24.2922	24.2646
CYP2S1	21.2083	21.2425	21.2716	21.2969	21.6662	21.8054	21.7089	21.6312
PRELID3B	20.3148	20.1934	20.3889	20.5338	19.7534	19.6958	19.6895	19.7249
KAT14	20.5415	20.5119	20.6683	20.6196	20.1936	19.9791	20.0321	20.1185
NOP53	20.3385	20.3103	20.4104	20.3284	19.9572	19.911	19.9494	19.7771
EDF1	24.652	24.6761	24.5595	24.6983	23.906	24.1052	23.8884	23.9968
MRRF	22.2217	22.2919	22.2808	22.2608	21.685	21.6881	21.5718	21.7832
LSM11	20.9264	20.7598	20.9247	21.0468	20.3484	20.2425	20.3988	20.3142
PPIL4	22.2259	22.3252	22.3846	22.3255	21.6497	21.6737	21.7574	21.8699
SMAD4	21.1704	21.1846	21.2878	21.2237	20.4313	20.7145	20.6191	20.5634
CCNT1	24.2109	24.2	24.1631	24.2217	23.7587	23.9212	23.8226	23.8084
HIRA	21.0782	21.1058	21.2538	21.1454	20.7059	20.6843	20.7772	20.7275
KDM5C	21.8864	21.8915	22.0346	22.0519	21.4603	21.4671	21.4628	21.4798
DLX1	17.7957	17.9143	17.935	17.9743	17.1678	17.2364	17.3739	17.109
RCC2	24.4898	24.3199	24.3777	24.577	23.7886	23.9804	23.9138	23.8193
BRD9	20.2051	20.143	20.322	20.2183	19.5435	19.6447	19.6079	19.6673
CHMP1A	18.6877	18.7272	18.8266	18.7237	18.0621	18.1999	18.1283	18.1305
ANKDD1A	18.8941	18.8963	18.8068	19.1698	17.9072	17.6839	17.5283	17.7619
FAU	24.6739	24.5895	24.6242	24.6251	24.2107	24.3372	24.248	24.3076
KNOP1	22.6942	22.5802	22.6891	22.7059	22.0958	22.1978	22.0918	22.1338
TRMT2A	21.8181	21.7369	21.7917	21.7425	21.5117	21.4989	21.5212	21.5996
NPEPL1	21.5058	21.3542	21.3229	21.2394	22.0702	22.2146	22.1069	22.0491
BUD23	21.9438	21.9176	21.9283	22.0129	21.3852	21.5147	21.3655	21.5633
MROH1	22.4068	22.3605	22.3537	22.3847	23.0629	23.2152	22.8395	23.0727
PHLDB1	22.873	22.8806	22.8446	22.8405	22.6145	22.6768	22.651	22.6925
RBM7	21.4443	21.2939	21.5081	21.4692	20.7279	20.8278	20.846	20.8962
LAP3	25.1871	25.2468	25.25	25.1574	25.5142	25.5266	25.5271	25.4858
STING1	18.3704	18.5062	18.3027	18.4563	19.0945	19.0534	19.075	19.0535
FBXO9	21.5363	21.4944	21.67	21.5935	21.1884	21.1055	21.2149	21.1606
MX1	23.0038	22.9517	22.9582	22.8525	24.8548	24.9781	24.1982	24.4121
LMNB1	27.0721	27.0914	27.1274	27.1409	26.1715	25.593	26.1144	25.9821
EIF3F	24.5384	24.5612	24.5471	24.5196	24.2995	24.1892	24.2302	24.1723
CTBS	18.5658	18.5044	18.3858	18.2403	19.2353	19.3899	19.0811	19.4017
ZNF512B	22.3703	22.2796	22.3338	22.3099	21.8757	21.8055	21.7199	21.7044
POC5	20.0173	20.0233	20.1789	20.0111	19.3701	19.4111	19.3846	19.6157
MRPL38	23.8208	23.8487	23.782	23.7547	23.4484	23.342	23.376	23.2996
C11orf98	21.7974	21.7751	21.8866	21.9353	21.0523	21.1783	21.1532	21.1106
IFIT1	22.7338	22.9074	22.6858	22.6798	24.4388	24.7834	24.2233	24.1506
ZNF587	20.3535	20.3538	20.416	20.3292	19.906	19.8271	19.773	19.7246
IFI35	21.7376	21.8883	21.69	21.6404	22.6275	22.4903	22.4616	22.4038
CTNNAL1	22.7879	22.7341	22.8271	22.751	22.3696	22.4407	22.3203	22.3748
CCT4	26.8576	26.906	26.9707	26.9362	26.4702	26.4258	26.6019	26.5376
NUSAP1	20.348	20.276	20.6195	20.3918	19.3425	19.3604	19.3089	19.6852
REPS2	21.3407	21.3985	21.4051	21.3694	21.847	21.8972	21.9123	22.1521
CARM1	23.4882	23.5678	23.6035	23.5972	23.0195	23.1289	23.0243	23.0056
GLIPR2	20.991	20.9857	20.8797	20.7205	21.7875	22.036	22.1786	22.4641
EDN1	17.9404	17.8633	18.0133	17.6876	18.9033	18.9671	18.6467	19.0771
MAT2B	24.2291	24.1615	24.2926	24.1914	23.8401	23.7199	23.8499	23.7291
GBP4	14.8044	15.2012	14.8375	14.4071	16.6978	16.5033	16.3897	16.1695
CBFA2T2	20.1466	20.1664	20.1571	20.264	19.5941	19.5996	19.4932	19.6338
RRAGC	22.3733	22.3269	22.413	22.367	22.6929	22.6895	22.7706	22.6677
PHF2	20.7208	20.6502	20.7108	20.6902	20.2908	20.2001	20.2479	20.1375
ESCO1	19.5214	19.4417	19.5711	19.5194	19.0054	18.9031	18.9445	19.0045
INTS7	21.6085	21.6107	21.6512	21.7071	21.2387	21.2029	21.2962	21.2195
SRGAP2	22.854	22.7519	22.8337	22.8282	23.3043	23.1325	23.3186	23.2596
GRN	24.2217	24.3155	24.2812	24.2701	24.8726	24.9988	24.674	24.8251
PRCC	22.7007	22.6202	22.6907	22.7006	22.1849	22.2633	22.3353	22.2394
ECD	22.9452	22.948	23.1445	23.0596	22.3723	22.4475	22.6132	22.5081
API5	18.6237	18.7474	18.8564	18.8735	18.1966	18.2568	18.1779	18.3419
TFRC	27.5643	27.5354	27.6528	27.6296	27.1573	27.1703	27.2073	27.2374
METTL16	22.615	22.5084	22.5752	22.533	22.2675	22.1926	22.2607	22.2877
EFNB1	22.1102	22.1198	22.0731	22.4927	21.242	21.3843	21.1903	21.2634
ARL8B	22.8482	22.79	23.0683	22.6779	23.7129	23.7341	23.7629	23.6097
PPIL2	21.2401	21.1955	21.2253	21.2375	20.6839	20.7156	20.7426	20.7657
TLN2	21.6226	21.6659	21.5576	21.6084	22.1387	22.127	22.1935	22.3436
NSUN5	22.2457	22.2195	22.358	22.3655	21.7912	21.9073	21.8729	21.9198
TTC5	20.9823	20.985	21.0843	21.0275	20.6955	20.7404	20.6569	20.7512
PKP3	24.0856	24.0268	24.008	24.1397	23.5873	23.6102	23.46	23.4802
SLC29A2	18.3634	18.3998	18.3132	18.539	17.8824	17.8499	17.7423	17.5949
PNISR	23.0304	23.1518	23.0409	23.1945	22.549	22.6131	22.4445	22.489
CLP1	22.0765	22.0992	22.1144	22.2103	21.7591	21.6803	21.712	21.7447
RPS6	25.2611	25.3001	25.256	25.3009	24.6986	24.8348	24.6012	24.6998
TPBG	21.0353	20.9167	21.1056	21.0004	21.5843	21.8954	21.587	21.7306
ANXA3	26.4314	26.52	26.6275	26.2634	27.1102	27.2241	27.2666	27.2225
TBC1D2B	22.377	22.4503	22.4823	22.4634	22.2013	22.2284	22.2358	22.1922
CSTB	23.1382	22.9622	23.1119	23.223	24.2581	24.7912	24.3697	24.22
ABCA3	16.0996	16.1671	16.3915	16.6512	17.6326	17.6353	17.4528	17.2844
AMMECR1	19.3485	19.3807	19.5431	19.6081	18.6349	18.5587	18.6104	18.8536
CNOT11	21.3137	21.2534	21.3421	21.4105	20.8248	20.8627	20.9977	20.9457
ARPC2	24.8251	24.7719	24.7798	24.7944	25.1114	25.1265	25.1445	25.062
ETFB	25.219	25.1977	25.2549	25.2086	25.6096	25.8163	25.7022	25.6431
CCDC51	23.9198	23.8774	24.0984	24.0651	23.1117	22.9263	23.3084	23.2476
TMEM141	19.888	19.838	19.9035	19.941	19.4213	19.4986	19.5769	19.3881
CWC15	23.3416	23.522	23.3924	23.5123	22.9501	22.9582	22.8498	22.7762
DCAF15	18.5665	18.5308	18.6945	18.6063	17.7437	17.5626	17.8009	17.9305
KEAP1	22.26	22.2069	22.4412	22.2597	21.6696	21.5464	21.7971	21.7292
PRRC2C	26.0895	26.0272	26.0274	26.1622	25.4782	25.6374	25.4938	25.5656
S100A13	24.8764	25.1507	24.9748	24.9291	26.0739	26.3003	25.866	26.0817
ARHGAP11A	19.8363	19.6986	19.7808	19.8886	19.1994	19.1586	19.3206	19.3605
BIRC3	16.7913	16.8584	16.7147	16.7978	17.783	17.4741	17.9327	17.8092
DDX3X	26.0063	26.0334	26.0005	26.0431	25.6113	25.4782	25.6134	25.7178
PARD3	19.0928	19.0972	18.856	19.0518	18.405	18.3563	18.2647	18.3698
SETDB1	22.2588	22.2262	22.2563	22.2372	21.9533	22.0066	21.8621	21.9843
GPRC5A	23.0892	23.0893	23.1421	22.9763	23.9757	23.6613	23.6801	23.7232
TGFB2	23.4356	23.3315	23.4326	23.2696	24.0896	24.0119	24.078	23.9451
GOLGA5	24.2086	24.2411	24.1941	24.32	24.622	24.7258	24.6446	24.6372
RAB43	19.6214	19.5885	19.7526	19.7165	20.253	20.1384	20.3231	20.1788
DHCR7	24.2024	24.1137	24.1417	24.2159	24.7063	24.5487	24.5602	24.7246
EP300	20.0089	19.9299	20.0804	20.148	19.1118	19.4921	19.3308	19.2652
CAPN1	25.4438	25.4364	25.4411	25.3682	25.7025	25.781	25.7546	25.713
TCEAL1	19.4943	19.3831	19.5674	19.5908	19.0583	18.9384	18.9622	18.8779
MYBBP1A	25.8587	25.8127	25.7999	25.8825	25.576	25.6218	25.5102	25.5057
AK1	25.1073	25.1353	25.0334	25.1434	25.655	25.6599	25.7628	25.8942
CLOCK	19.4018	19.3697	19.5477	19.2921	18.9136	18.7751	18.9689	18.9117
MCCC2	23.5796	23.4904	23.5133	23.4468	23.8397	23.8312	23.8794	23.7951
YEATS2	21.4762	21.4365	21.6006	21.6161	20.8959	20.9303	21.0494	21.0181
BRD2	21.7805	21.7139	21.8815	21.8191	21.3156	21.4404	21.4295	21.3836
CDC45	20.6414	20.7232	20.9437	20.5754	19.5313	19.6103	19.985	19.8162
BTN2A2	15.0896	15.197	15.1395	15.0957	16.1516	16.3089	16.0997	15.7674
PPP4R2	23.0432	22.9377	23.029	23.129	22.6409	22.668	22.6101	22.6144
KCTD10	21.9038	21.8471	22.0438	22.0547	21.5121	21.3175	21.4018	21.4219
EIF4G2	26.1834	26.1999	26.3749	26.2799	25.6139	25.6028	25.7558	25.7671
IFNGR1	20.4949	20.4851	20.4913	20.4094	21.4446	21.3295	21.1438	21.1065
HSPA8	28.5067	28.4622	28.5446	28.3871	27.9459	27.8319	27.968	27.9982
MRPL43	23.2602	23.2956	23.3543	23.4468	22.836	22.6167	22.6691	22.6535
TARDBP	23.9565	24.0093	23.9468	23.965	23.6007	23.5836	23.6566	23.6043
NSMCE2	22.8801	22.9504	22.9383	22.8839	22.0119	22.0533	22.0122	21.9723
TAPBP	22.7955	22.7783	22.8301	22.6814	23.4224	23.4411	23.5759	23.382
PIP4K2A	21.8122	21.9981	21.8518	21.853	22.3361	22.3259	22.3802	22.4919
GBP6	18.9638	18.6448	18.695	18.6186	20.0621	20.0947	20.0489	19.6419
KLK5	19.3298	19.3044	19.467	19.1323	20.6277	20.7104	20.7683	20.4551
MCAM	23.0856	22.9676	23.0774	23.0211	23.7248	23.5896	23.7534	23.818
ORC5	22.758	22.8024	22.7378	22.654	22.3023	22.2303	22.3099	22.3737
MTRES1	21.36	21.5192	21.4653	21.4606	21.9878	22.2974	22.0501	22.1749
TRAPPC2L	20.8844	20.8579	21.0498	20.7921	20.3761	20.3731	20.419	20.3618
KDM2B	19.7122	19.8515	19.7853	19.9273	19.4545	19.3515	19.3962	19.3267
CAPG	24.0998	24.1048	24.0781	24.1213	24.698	24.93	24.7797	24.8404
UIMC1	22.0491	21.9953	22.0194	22.2371	21.4839	21.5857	21.3035	21.4595
SF3A1	25.6501	25.662	25.7465	25.6918	25.1978	25.1633	25.3871	25.2804
DOCK11	21.0691	20.9362	21.0588	21.0053	21.4931	21.4511	21.5681	21.4675
PHLDA1	21.7235	21.6118	21.6411	22.0515	20.9387	20.9458	20.9496	20.9944
SUGP2	22.6469	22.5793	22.6033	22.5631	22.2891	22.1421	22.1672	22.155
ASNSD1	19.1255	19.3865	19.3926	19.2449	18.6144	18.5214	18.5698	18.7509
DTWD2	20.3225	20.4587	20.3312	20.3577	19.6478	19.8013	19.6638	19.9355
SERPINB6	24.0761	24.0607	24.1005	24.0018	24.5321	24.5824	24.4695	24.4222
ITGB3	22.1046	22.1556	21.9976	22.2103	23.0075	23.3002	22.7967	23.165
PPAN	23.9811	23.936	24.0303	24.0631	23.3189	22.9526	23.1961	23.039
SDC1	20.3053	20.4154	20.3169	20.7934	19.4968	19.6454	19.4996	19.5341
GRK2	22.787	22.774	22.7454	22.8358	22.2921	22.4286	22.3018	22.2336
SH2D4A	23.5344	23.5213	23.54	23.4871	23.0846	23.0843	23.1978	23.1812
GABPB1	21.5127	21.461	21.4016	21.6309	20.9123	20.891	20.6199	20.7928
SEPTIN8	23.0098	23.0351	22.9805	22.8855	23.6069	23.7269	23.5738	23.4999
CYP27A1	20.4893	20.7468	20.4944	20.5074	21.1876	21.3758	21.1174	21.1586
DCUN1D5	22.1935	22.1302	22.1853	22.1904	21.6432	21.5396	21.5295	21.6509
PLG	22.3725	22.2988	22.3938	22.1934	23.0062	23.2153	23.0028	22.905
MESD	23.9246	23.963	24.0876	24.0043	24.3683	24.4255	24.339	24.4234
C2orf49	22.2823	22.2876	22.2159	22.2836	21.9979	21.9376	22.0028	21.956
KMT2C	21.7229	21.6628	21.683	21.7821	21.2048	21.3535	21.1813	21.3145
LAGE3	23.2285	23.3548	23.3499	23.4108	22.6817	22.7736	22.7733	22.8575
ZSCAN26	18.4702	18.3798	18.4829	18.4258	17.6935	17.7245	17.707	17.9022
NEK9	23.1071	23.2189	23.1309	23.1932	23.4844	23.5524	23.5501	23.6721
CEMIP2	22.1228	22.0865	22.0831	22.0314	22.6448	22.5868	22.6847	22.5516
DTX3L	23.9198	23.8355	23.768	23.8209	24.5706	24.8261	24.612	24.5441
QTRT1	23.623	23.5983	23.6454	23.5707	23.2971	23.2855	23.3505	23.2301
MED30	21.7017	21.6727	21.6989	21.8601	21.0681	21.2234	21.1002	21.0764
BCL9L	24.2396	24.1989	24.1714	24.2825	23.6219	23.6741	23.6987	23.5998
ACTL6A	24.0099	24.0527	24.0391	23.9894	23.7602	23.657	23.5718	23.569
TTC27	23.9184	23.9564	24.0647	24.0071	23.441	23.4063	23.5513	23.5945
ZBTB17	17.082	17.2047	17.1113	17.2246	16.5226	16.5359	16.4507	16.3926
PPP1R14B	19.7356	19.5907	19.5952	19.8096	19.1029	19.1604	19.006	18.9694
DST	23.2922	23.2769	23.255	23.2422	23.5525	23.6622	23.5206	23.6245
COL6A1	23.5796	23.586	23.5653	23.519	24.5434	24.8849	24.3359	24.7487
CTH	22.7625	22.8633	22.7824	22.7876	23.1351	23.1637	23.0462	23.1519
FOXJ2	17.6361	17.5467	17.6794	17.7481	16.606	16.5011	16.9133	16.7191
NOL12	19.7316	19.7861	19.8619	19.7957	19.2603	19.0408	19.2597	19.2758
NUDCD3	24.348	24.2461	24.406	24.361	23.5926	23.771	23.8171	23.7319
MIDEAS	24.1601	24.0978	24.038	24.1398	23.7887	23.8107	23.7025	23.6648
SART1	24.9762	24.9755	24.9576	24.9535	24.6222	24.4123	24.4151	24.406
ELAPOR2	21.4471	21.3411	21.4603	21.3564	21.7396	21.7284	21.7899	21.8692
NTN4	19.7773	19.8916	19.8121	19.7725	20.805	20.8718	20.3904	20.7638
G3BP1	25.2361	25.1891	25.1066	25.2675	24.8364	24.9407	24.8116	24.8909
PRELID1	21.5228	21.4217	21.5654	21.7585	20.9753	20.8217	21.0504	20.9347
EML3	22.6271	22.5858	22.5895	22.6962	22.0657	22.1677	22.0095	22.1759
CRNKL1	24.3978	24.2288	24.3141	24.3017	23.8225	23.5793	23.6166	23.6683
RAD1	20.282	20.2454	20.3598	20.4049	19.9137	19.8142	19.859	19.8497
MPHOSPH6	23.1434	23.2917	23.1539	23.2517	22.289	22.4383	22.2322	22.1306
SLX4	18.9623	19.0139	19.0369	19.2966	18.2483	18.4912	18.2347	18.4007
RPS4X	26.1691	26.0717	26.06	26.1609	25.7242	25.7839	25.6534	25.5688
NIPSNAP3A	18.8744	19.1446	19.0701	18.9576	19.79	20.0386	19.6777	19.8449
NEPRO	21.5537	21.5491	21.5854	21.5837	20.9827	21.1406	20.8914	20.8305
RPRD2	22.9872	22.9329	22.9208	22.9007	22.6853	22.7457	22.6746	22.6464
CACTIN	21.1746	21.1456	21.2584	21.1927	20.7542	20.746	20.7534	20.8017
GTF2B	22.6158	22.5642	22.834	22.6795	22.1206	22.0919	22.1416	22.13
RPL36	22.9596	22.7936	22.9659	22.9215	22.5158	22.5791	22.5488	22.4493
FHL2	17.5256	17.4505	17.5949	17.6761	16.4359	16.5413	16.7487	16.6216
DYSF	24.2772	24.2282	24.1314	23.9967	25.1005	25.1466	24.95	24.9767
MRPS9	24.561	24.5677	24.5833	24.6058	24.3396	24.3461	24.3712	24.3402
CTSD	24.3995	24.2807	24.3647	24.242	24.9201	24.8795	24.8538	24.8815
KIAA0319L	22.5726	22.5318	22.4823	22.4772	22.8417	22.8468	22.8291	22.8488
PLK1	22.4545	22.5129	22.6226	22.4603	21.9751	21.6654	21.9989	21.8402
RELT	18.3797	18.321	18.2669	18.3214	18.8422	18.9304	18.7884	18.869
HSP90B1	26.9094	26.8233	26.9879	26.9293	27.331	27.3044	27.4442	27.464
CCNQ	18.1334	18.3684	18.338	18.4512	17.5866	17.7007	17.7006	17.7932
SEPTIN2	25.2524	25.2721	25.2577	25.2577	25.6322	25.6077	25.4981	25.5465
ZMYM1	21.3357	21.2458	21.3597	21.364	20.859	20.8951	20.905	20.8638
LEO1	22.0189	21.8325	21.7772	21.805	21.229	21.3469	21.3043	21.212
CARS2	21.5003	21.5167	21.4905	21.3947	22.3383	22.4031	22.3266	22.1539
INTS9	21.3846	21.2528	21.3177	21.258	20.8782	21.0138	20.9302	20.8717
ILDR1	16.8335	16.895	17.031	17.0314	17.6067	17.5241	17.5103	17.4868
ELOA	22.8061	22.8235	22.8739	22.8127	22.3379	22.4281	22.2178	22.2743
TONSL	21.2211	21.2953	21.734	21.275	20.4116	20.553	20.4141	20.4766
MRPS12	22.4468	22.4527	22.4978	22.5026	22.0168	22.0872	22.1069	22.1454
KRT7	26.5965	26.5872	26.5929	26.671	27.388	27.3146	27.2682	27.156
KLHDC7B	17.9646	17.4383	17.7901	17.7789	19.0067	19.1229	19.4748	19.3231
UBE2O	20.0582	20.0547	20.0892	20.418	19.1566	19.3715	19.2117	19.3594
ZNHIT2	21.7177	21.7818	21.934	21.8103	21.1995	21.2955	21.346	21.3205
BRAT1	22.2333	22.1674	22.2278	22.2242	21.9364	21.868	21.9037	21.8082
ARCN1	25.0137	24.9782	25.0383	25.0392	25.1932	25.2899	25.2737	25.2338
RECQL5	22.209	22.2463	22.2244	22.3299	21.6961	21.7988	21.5202	21.4993
TMED4	25.0619	25.1148	25.1356	25.1055	25.8332	25.5215	25.7137	25.794
VEZF1	19.5515	19.6758	19.7431	19.6293	19.0249	18.8593	18.9319	18.8068
RPL12	25.8716	25.8865	25.8865	25.9739	25.4872	25.6052	25.3452	25.4493
GDI1	25.4491	25.4078	25.3115	25.2808	26.0325	25.919	26.0339	26.0121
GPKOW	23.4405	23.5278	23.4845	23.4977	22.9619	23.1918	23.0998	23.1172
CLIC3	21.8305	21.8793	21.9634	21.9028	23.0383	23.0736	22.9729	22.7238
RAD23A	22.6107	22.5527	22.7133	22.5887	22.0312	22.041	22.1448	22.1082
TBX3	20.559	20.5769	20.581	20.4921	20.0584	20.0163	20.2244	20.0921
TRIP13	24.4418	24.4392	24.4952	24.4343	24.1745	24.161	24.1989	24.1306
RXRB	19.1179	19.1615	19.1117	19.2122	18.4837	18.6668	18.487	18.4969
GTF2F1	25.039	25.1224	25.0206	25.1317	24.4211	24.5959	24.2833	24.315
RPS6KC1	20.7747	20.7542	20.9098	20.8598	21.2401	21.2225	21.268	21.1732
DGKA	22.5746	22.5725	22.6614	22.6208	22.8753	22.9976	22.9166	22.85
BRD7	21.3568	21.285	21.3453	21.4654	20.7347	20.6855	20.4908	20.6393
ATXN10	23.8098	23.8631	23.9003	23.8709	23.4648	23.3972	23.5061	23.4088
IGHMBP2	21.568	21.5592	21.5537	21.6663	21.1644	21.2801	21.1914	21.3036
GTF3C4	22.9077	22.8419	23.0098	23.0219	22.5356	22.543	22.502	22.4109
LUC7L2	24.6879	24.6748	24.7098	24.7394	24.0831	24.1991	24.215	24.3744
MTM1	22.4394	22.4542	22.4474	22.4543	22.1064	21.9937	22.1647	22.0369
ADAR	26.0306	26.017	26.018	25.9339	26.4483	26.5384	26.3397	26.3481
UBXN1	23.9416	23.9987	23.9927	24.0729	23.241	23.4993	23.3132	23.2708
ATXN7L3B	21.0896	20.9874	21.0386	21.1898	20.3941	20.4359	20.6044	20.4788
EIF2AK2	23.7888	23.7203	23.7179	23.6386	24.3377	24.3373	24.1714	24.1441
CAPZB	16.6688	16.5187	16.7703	16.404	17.3929	17.5311	17.8409	17.8729
KDF1	21.4964	21.428	21.4691	21.4893	21.1274	21.1369	21.1942	21.1489
PTOV1	18.7185	18.5601	18.6037	18.6147	17.8942	18.0172	17.8291	18.1168
LACC1	20.1624	19.9915	20.0988	19.9833	20.5168	20.6083	20.5312	20.4828
ACAD8	21.1799	21.1736	21.3588	21.2471	21.5459	21.6406	21.6685	21.7291
RPP30	23.6151	23.6812	23.6924	23.5527	23.3816	23.3071	23.3327	23.251
RAB3IP	19.7856	19.7123	19.6895	19.7425	20.202	20.3066	20.3743	20.2862
MFGE8	21.1643	21.1479	21.1048	21.1522	21.6846	21.5159	21.5922	21.7655
TAF5	21.0552	20.9861	21.1368	21.115	20.6343	20.6633	20.6661	20.7062
UPF1	25.9335	25.9427	26.0106	25.9514	25.6748	25.594	25.7003	25.6999
N4BP1	22.311	22.3043	22.3364	22.3609	22.0162	21.9592	22.0636	21.885
AARS2	23.6974	23.7937	23.85	23.7672	23.297	23.4472	23.418	23.3729
NELFA	22.4133	22.36	22.3141	22.5068	22.0414	22.0254	21.9214	22.0054
SORL1	22.8086	22.8068	22.7651	22.9565	22.3235	22.4056	22.1193	22.1548
CCDC14	20.1286	20.1545	20.2811	20.1323	19.7856	19.7848	19.8338	19.7504
SMC2	25.3014	25.2516	25.3336	25.3468	24.7804	24.6365	24.8393	24.8846
HSP90AA1	26.6576	26.5461	26.8666	26.6649	25.9406	25.9162	26.184	26.0953
WDR33	24.2205	24.0535	24.288	24.2855	23.5027	23.6749	23.7092	23.6707
MEF2A	17.3733	17.5438	17.4286	17.3588	16.3771	16.2777	16.4661	16.7256
SETMAR	20.0125	19.9561	20.124	20.0483	19.5134	19.6001	19.5498	19.5268
FEN1	24.503	24.5261	24.5522	24.5498	24.1944	24.1099	24.0106	24.1669
ETV4	19.7332	19.6705	19.8072	19.9832	18.909	19.1186	19.1544	19.0108
SF3B2	24.7701	24.7949	24.7314	24.781	24.352	24.1949	24.1944	24.089
CUL3	23.3464	23.3583	23.4107	23.4403	23.0257	23.0681	23.0824	23.1393
MEPCE	23.1072	23.1167	23.0903	23.2012	22.8459	22.9019	22.8549	22.9126
NOA1	21.9813	21.9578	22.0435	22.0885	21.6853	21.6058	21.6367	21.6088
PAXBP1	22.9231	22.973	22.9976	22.9099	22.461	22.3222	22.5164	22.6007
UBE2L6	20.9694	21.0946	20.772	20.6941	22.2042	22.5907	22.1456	22.029
CALHM5	17.5887	17.6368	17.3724	17.6491	18.4549	18.3177	18.3944	18.1234
AAR2	22.5224	22.4901	22.4717	22.5186	22.2411	22.1317	22.1587	22.2507
EIF4A1	26.3531	26.2878	26.5332	26.3869	25.8378	25.7643	25.9786	25.9553
SAP30BP	23.1981	23.2891	23.3005	23.3093	22.8126	22.7951	22.6695	22.5999
SNRPA1	23.2442	23.2556	23.2121	23.1562	22.9197	22.7438	22.7751	22.7576
CNOT8	20.741	20.6344	20.7443	20.7747	20.3001	20.4138	20.2826	20.2915
SUCO	21.4459	21.3229	21.3748	21.4931	21.9987	21.8266	21.9676	21.9699
IFI6	15.5216	15.2093	15.3202	15.7015	16.9303	17.2895	17.1763	17.2533
VAMP3	19.7261	19.5939	19.6973	19.888	20.2869	20.3316	20.3792	20.2379
FHOD1	23.5342	23.4592	23.4614	23.5181	23.17	23.2179	23.1092	23.1456
MED26	20.0308	20.0304	20.1775	20.1953	19.5884	19.6176	19.5737	19.6773
EPHX2	22.7895	22.8944	22.6919	22.7067	23.2263	23.3291	23.2556	23.1933
AFG2B	21.1134	20.9774	21.1037	21.1366	20.7232	20.6756	20.7083	20.7731
PPIF	25.9607	26.239	25.9738	26.1095	26.9696	27.0999	26.6835	27.0474
AFF4	22.6485	22.7138	22.7434	22.655	22.2776	22.3789	22.3505	22.3767
HSP90AB1	27.193	27.0948	27.2161	27.1636	25.8678	26.2548	26.4131	26.3855
ZNF7	18.3331	18.2055	18.3472	18.192	17.7378	17.9039	17.7061	17.7349
RAB9B	13.2224	13.1058	13.4494	12.8076	14.3627	14.36	14.188	14.3328
SDC4	21.9806	21.9499	21.8989	21.9952	22.7731	22.8988	22.5311	22.4832
HNRNPU	18.4248	18.5593	18.4375	18.4576	18.0517	17.8494	17.8859	18.0234
OSGEP	23.7669	23.7792	23.8451	23.8457	23.4768	23.5692	23.5449	23.5161
ESRP1	24.4122	24.2668	24.3934	24.4883	23.8928	23.9532	24.0161	23.8561
SERBP1	22.1379	22.2332	22.1075	22.4022	20.9774	21.4817	21.2549	21.3098
LMBRD2	19.3183	19.2917	19.2952	19.4099	19.9413	19.7665	19.7225	19.8387
GSTM3	24.0858	24.0951	24.201	24.1507	24.9453	24.7577	24.9379	24.7593
MTRR	21.1508	21.3217	21.3501	21.2502	20.7322	20.7284	20.8345	20.8792
GSTT1	19.8109	19.8345	19.9199	19.8114	20.3381	20.5853	20.5532	20.4685
MPHOSPH9	17.9007	17.8973	18.06	17.8366	17.3628	17.3769	17.4113	17.2449
RRP7A	22.5662	22.5587	22.5186	22.5018	21.9642	21.6028	21.733	21.6774
INTS11	20.7227	20.8126	20.9234	20.9291	20.3437	20.39	20.3106	20.2086
CLIC4	23.7235	23.8881	23.9176	23.7845	24.5163	24.6153	24.6541	24.9245
MAF1	21.5911	21.1381	21.4068	21.1632	20.5214	20.4903	20.5913	20.6034
CHID1	22.8282	22.8479	22.8517	22.8324	23.1311	23.2361	23.1037	23.156
NACA	23.607	23.4123	23.7844	23.6776	22.8607	22.8577	22.8901	23.0538
ZNF787	16.6623	16.653	16.764	16.8691	15.1914	15.602	15.2446	15.2336
SSX2IP	19.9801	20.0904	20.212	20.2204	19.4839	19.35	19.6189	19.5712
TNFAIP3	21.2373	21.2272	21.2794	21.2368	21.8191	21.7588	22.0923	21.9487
METTL1	22.4798	22.4557	22.612	22.6396	21.9453	22.034	22.1326	22.0983
RBM12	24.2754	24.2459	24.3245	24.3551	23.9385	23.9024	23.8821	23.958
AACS	22.8258	22.8777	22.8356	22.8465	23.1879	23.1923	23.1499	23.1021
CENPQ	18.1852	17.9117	18.1889	18.0688	17.2013	17.0938	17.2647	17.2711
ARMC5	18.9352	19.0032	18.9427	18.9892	18.5168	18.4208	18.6652	18.6148
SHISA3	20.3654	19.8674	19.9289	20.1538	19.0265	19.1485	19.0609	18.9899
HNRNPK	27.0674	26.9643	27.0985	27.0193	26.582	26.394	26.5417	26.4791
RNF169	21.5512	21.5506	21.6751	21.5882	21.2192	21.0755	21.1704	21.2802
EXOSC3	23.1912	23.178	23.1881	23.1513	22.7049	22.8152	22.7409	22.7961
TRIQK	20.549	20.4169	20.4517	20.503	21.2705	21.106	21.1348	21.2061
RPS26	24.6704	24.6896	24.6989	24.6838	23.9633	24.2601	24.0276	24.1077
RPAP2	21.4952	21.5334	21.7177	21.7821	20.8489	21.0363	20.9011	20.8489
ZNF638	24.7864	24.7848	24.9117	24.7923	24.3532	24.3616	24.4862	24.3798
SAA2-SAA4	19.3533	19.2723	19.351	19.2064	20.7016	20.5027	21.1126	20.5986
EIF4B	26.2799	26.3092	26.2112	26.5519	25.5858	25.676	25.5989	25.6062
ECT2	23.0926	23.055	23.144	23.126	22.8163	22.5947	22.66	22.6083
IFT56	20.9343	20.969	20.9702	21.1077	20.4767	20.6083	20.5065	20.5176
ACSF2	23.11	23.1011	23.0817	22.9981	23.6837	23.89	23.5786	23.6134
PARP10	21.2864	21.224	21.1904	21.2	21.6559	21.8033	21.6443	21.7343
DNAJA1	24.9315	24.9176	25.0411	24.8621	24.1282	24.1496	24.3603	24.335
CD151	22.5337	22.5153	22.3143	22.4604	23.2014	23.0805	22.9028	23.119
ZNHIT1	19.7567	19.7732	19.8287	19.7929	19.2015	19.3144	19.3027	19.3456
MASTL	20.9525	20.9016	21.0252	21.1651	20.5982	20.5175	20.5822	20.5994
MDN1	24.5054	24.5692	24.559	24.5117	24.1765	24.0765	24.2626	24.2066
GTF2E2	21.6323	21.5749	21.664	21.6752	21.2427	21.257	21.2488	21.2971
ZC3HC1	22.5634	22.5467	22.6014	22.5982	22.2503	22.1229	22.2358	22.2382
UBR7	24.1326	24.1536	24.2075	23.8468	23.4408	23.5155	23.508	23.5043
ATP2B4	22.8253	22.8592	22.8142	22.9172	23.2969	23.2525	23.1182	23.2449
TMCO3	20.5268	20.4477	20.4203	20.4622	21.0735	21.1691	21.0507	20.9139
FOXK2	21.716	21.7455	21.7134	21.8089	21.4047	21.4135	21.323	21.3372
ZNF143	19.6967	19.6521	19.8769	19.9787	18.8689	19.0702	18.9786	19.087
PHF3	23.4074	23.2621	23.3207	23.3125	22.6477	22.8758	22.6319	22.8088
NBDY	21.9864	22.0548	21.9289	22.1479	21.3369	21.5656	21.2965	21.3536
SNRNP200	26.4884	26.462	26.5368	26.4995	26.1849	25.9987	26.0777	25.9521
MRPL18	23.2919	23.3016	23.3495	23.3499	22.8186	22.7505	22.9502	22.7655
CXXC1	21.7221	21.6996	21.7075	21.7941	21.3234	21.4616	21.3321	21.435
ADAM8	21.0867	21.0764	20.9859	21.1376	21.807	21.827	21.5217	21.6123
POLE3	21.1356	21.0759	21.1738	21.2707	20.1299	19.8999	20.1126	20.0596
COPS7A	23.2714	23.2762	23.2664	23.3294	23.0477	22.9511	22.9596	23.0633
FIBP	20.6513	20.4682	20.6294	20.4813	20.12	19.9475	20.0894	20.1107
NVL	21.332	21.3392	21.5718	21.3682	20.783	20.5212	20.8652	20.7699
GPATCH1	21.6489	21.6853	21.6737	21.7014	21.358	21.3217	21.4035	21.4774
GSTM2	20.5934	20.6189	20.6963	20.6143	21.2258	21.1789	21.0997	21.2631
CNBP	20.3205	20.436	20.4329	20.5992	19.8492	19.9614	19.6968	19.8562
SAPCD2	22.702	22.5062	22.7791	22.756	22.062	22.1935	22.0524	22.0577
CNBP	20.3128	20.3981	20.2528	20.4673	19.0664	19.296	18.8359	18.8291
LONP1	25.351	25.3488	25.3389	25.298	25.5507	25.597	25.5144	25.5175
CENPI	21.3284	21.3591	21.2633	21.2435	20.861	20.4956	20.693	20.5381
COIL	21.7855	21.8417	21.7291	21.801	21.2361	21.2029	21.0475	21.0916
RPS20	25.1623	25.1897	25.2103	25.2991	24.4396	24.6983	24.4336	24.6529
CCNB1	22.3329	22.3407	22.4812	22.3182	21.9263	21.8716	21.9304	21.9232
P3H2	21.0051	21.065	21.082	20.8511	21.749	21.6149	21.7009	21.5472
ADAM19	20.4745	20.3327	20.4881	20.5223	21.2877	21.3465	20.9555	21.1571
TXNDC16	18.7901	18.6802	18.9084	18.758	19.7384	19.3655	19.6011	19.4345
CDC42BPA	18.5984	18.5154	18.5087	18.6815	19.3822	19.4691	19.3069	19.3338
PAF1	22.3544	22.3693	22.397	22.2519	21.8923	21.6273	21.6115	21.5567
CCDC137	23.0431	23.0861	23.1835	23.1544	22.6485	22.6366	22.6114	22.7298
CASP3	22.4172	22.4565	22.6573	22.4587	22.9311	23.0086	23.11	22.9829
ITM2C	20.2845	20.251	20.2582	20.3434	20.826	20.6887	20.6805	20.6877
NAGK	23.7388	23.6921	23.9213	23.7076	24.4095	24.4407	24.8438	24.7103
PITPNC1	21.5235	21.5864	21.3988	21.633	20.9278	20.6703	20.4934	20.7068
GNG12	24.3318	24.2976	24.4861	24.3888	25.2542	24.9899	25.3266	25.4468
WRAP73	18.7003	18.7413	18.717	18.6162	18.2105	18.2489	18.2085	18.1971
PSMC1	25.9441	25.9986	25.9831	26.0371	25.7021	25.6262	25.7177	25.7082
C7orf50	22.9228	22.8632	22.9422	23.0296	22.2415	22.4209	22.2051	22.1535
ZNF503	21.7302	21.6552	21.8249	21.8789	21.1264	21.0081	21.2224	21.2699
ZNF799	19.7035	19.4215	19.8585	19.6289	18.6974	18.8981	18.9994	18.9023
SRSF5	25.1169	25.0754	25.1789	25.2149	24.513	24.6177	24.2758	24.4061
STX3	23.1165	23.068	23.1467	23.1057	23.6323	23.5204	23.814	23.7502
TCF7L2	17.5454	17.3007	17.3781	17.5968	16.4533	16.6886	16.4007	16.4955
PDLIM7	18.812	18.9015	18.737	18.9749	19.6906	19.4789	19.6429	19.9407
MRPS22	23.8238	23.8633	23.8883	23.9001	23.6284	23.5537	23.5955	23.4942
PMEPA1	16.4925	16.6387	16.626	16.6552	17.6272	17.7629	17.6231	17.4194
RPL27	25.6578	25.5365	25.6674	25.708	25.1253	25.2594	25.1379	25.2057
HEBP1	22.8901	22.9501	23.0078	22.9296	23.2553	23.3041	23.4327	23.5021
MVB12B	17.5504	17.5837	17.5808	17.5383	17.1244	17.0559	16.8084	17.0316
GRSF1	23.1802	23.2254	23.2245	23.3875	22.634	22.5561	22.5863	22.6381
PROM2	20.5294	20.329	20.4718	20.6917	19.8686	19.7686	19.641	19.6806
WFS1	23.3495	23.3976	23.4663	23.4146	23.9039	23.7385	23.9289	24.0245
WRN	20.3856	20.5001	20.5701	20.6447	20.0824	20.0743	19.9714	19.9948
NSD3	16.8914	16.9829	17.1452	17.061	16.2802	15.8605	16.1823	16.3142
NOL6	24.2889	24.2488	24.2829	24.2335	23.9543	23.6797	23.6906	23.6675
GPATCH11	22.9487	23.1188	23.0698	23.0614	22.685	22.4318	22.4913	22.598
ADI1	22.5834	22.5455	22.5554	22.6142	22.195	22.2315	22.1117	22.0169
SLC30A9	22.3059	22.2946	22.3211	22.3254	22.5165	22.5137	22.5197	22.5854
NDUFA4	23.6426	23.7792	23.6789	23.5106	22.917	22.5758	22.7805	22.5144
KRT15	24.0624	23.8411	23.787	24.1976	23.1943	23.2326	22.9809	22.9731
HAUS3	20.6339	20.5188	20.5348	20.5821	20.2982	20.172	20.2651	20.1987
POLR2G	21.8826	21.8362	21.958	21.8975	21.5528	21.6065	21.5786	21.651
NFRKB	21.6385	21.5701	21.6799	21.5926	21.1973	21.2386	21.2671	21.2977
TFIP11	23.5015	23.5105	23.5908	23.5695	23.2371	23.2523	23.3421	23.2938
OXR1	18.9837	19.0603	19.1154	19.1	19.5923	19.5486	19.8155	19.7835
RPL13	26.9676	26.9603	26.9319	27.0917	26.2455	26.5732	26.2075	26.305
EIF1AX	23.7658	23.6905	23.7703	23.8964	23.3758	23.431	23.3522	23.2481
RSBN1L	21.4118	21.4365	21.3221	21.4757	20.7897	20.6844	20.7991	20.7121
TICRR	21.4075	21.3512	21.3847	21.4019	20.8608	21.0361	20.8182	20.9923
GSTO1	25.1453	25.2289	25.1452	25.0393	25.7112	25.7551	25.8263	25.9605
PGBD1	16.7359	16.4096	16.3988	16.514	17.2219	17.409	17.2235	17.3061
ALG13	19.1587	19.0482	19.1095	18.9902	18.5516	18.3827	18.5518	18.4951
S100A10	24.7165	24.7882	24.7438	24.5686	25.9092	26.0887	25.8495	25.8891
MICB	18.6972	18.6684	18.7858	18.808	18.3956	18.4835	18.4618	18.3973
FBXO31	16.4092	16.8635	16.6855	16.6534	15.6033	15.6792	15.5274	15.5876
NUDC	27.1327	27.2309	27.1852	27.2113	26.5879	26.5476	26.7056	26.7794
COPB1	25.6699	25.633	25.5915	25.5467	25.9972	26.0421	25.9957	25.9334
GBP7	16.0038	15.8113	16.2834	15.8652	17.2648	17.1836	17.069	16.991
SLC2A6	18.9997	19.2407	19.0185	18.9672	20.3724	20.5082	19.8891	20.2406
NDC80	24.0572	24.0489	24.1447	24.0547	23.5809	23.4802	23.5746	23.5767
DDX17	24.2388	24.1989	24.2051	24.204	23.9372	23.8369	23.7813	23.7766
MAOA	23.0734	22.9778	23.2288	22.9178	24.0612	24.1027	24.7516	24.5641
MRFAP1L2	19.3701	19.4558	19.4716	19.5718	18.8141	18.9369	18.8135	18.7444
AQR	22.0546	22.0493	22.1428	22.1829	21.635	21.5224	21.5323	21.4883
SINHCAF	16.5923	16.8968	16.8083	17.0693	15.4005	15.8091	15.8653	15.6491
ATF7	19.6075	19.5442	19.7931	19.5316	18.7788	18.6609	19.0026	19.0006
DCP1A	20.2392	20.3493	20.4063	20.4325	19.9512	19.9373	19.935	19.8566
MAP1S	23.3823	23.2743	23.3757	23.2875	23.6653	23.8281	23.825	23.8149
CHTOP	23.2815	23.2938	23.2569	23.2897	23.0862	23.0084	23.0646	23.0499
EHHADH	22.744	22.6853	22.806	22.7767	23.1069	23.1524	22.9922	23.0407
NFE2L1	19.867	20.0102	19.7969	20.0042	19.3025	18.9305	19.2253	19.3386
GTF2H1	21.434	21.4955	21.45	21.4757	21.157	21.157	21.1954	21.139
PRDX4	22.8777	22.884	22.9383	22.68	23.2879	23.2464	23.4208	23.4127
ACIN1	20.538	20.7586	20.6023	20.7363	19.5684	18.919	19.2204	19.2455
GNAI3	22.1589	22.1404	22.3983	22.1103	23.2739	22.9095	23.1042	23.2527
FAM117A	20.7361	20.7192	20.8781	20.7871	20.4333	20.3964	20.3626	20.426
SPAG4	18.2518	17.9545	18.2848	18.1931	18.7413	18.8393	18.9111	18.8831
UBE2S	22.6437	22.5956	22.6885	22.6156	22.1489	22.1186	22.1977	22.2671
KIF5A	22.2961	22.4174	22.4074	22.4468	21.9299	21.7382	21.9014	21.9123
FNBP4	22.1253	22.0523	22.0322	22.1956	21.6471	21.722	21.6336	21.6716
RHOQ	18.3322	18.2128	18.3485	18.3322	18.8776	18.7708	18.8086	18.9535
SCAF1	22.5263	22.4933	22.5483	22.6198	22.1079	22.1693	22.1759	22.2431
ABT1	20.7437	20.7167	20.7655	20.7228	20.3837	20.3654	20.3574	20.2705
GUCY1B1	19.4976	19.2972	19.5682	19.6948	18.8412	19.0082	18.875	18.8668
GINS4	16.4855	16.4739	16.5581	16.8015	15.126	15.805	15.2522	15.4009
SP1	22.3861	22.3425	22.3499	22.2503	21.8059	21.9665	22.0291	21.9009
ZNF654	16.9824	17.1286	17.0317	17.1901	15.9593	16.1392	16.3454	16.0792
LCMT2	19.1325	19.0682	19.2144	19.271	18.7155	18.7045	18.637	18.8524
RUFY3	19.1852	19.1629	19.2349	19.0782	19.6809	19.8916	19.6651	19.7058
MARF1	21.2905	21.2566	21.3271	21.3191	20.9422	21.0672	21.0262	21.0474
AJUBA	22.8135	22.7088	23.0049	22.9504	22.2213	22.3639	22.3109	22.2312
ZFC3H1	22.5707	22.5122	22.6374	22.69	22.2861	22.3523	22.2859	22.3128
TNFAIP2	23.1499	23.2595	22.9752	22.8718	24.1635	24.2587	24.0099	23.7712
MX2	19.0704	19.075	19.2329	19.2229	20.4482	20.8659	20.2291	20.1454
FYB1	20.9661	21.0752	21.0163	21.1648	20.374	20.5775	20.3485	20.4247
RPL7	26.4375	26.3421	26.4198	26.4256	25.9268	26.0544	25.8551	25.8012
LEMD3	23.0124	22.9408	23.0645	23.0691	22.7004	22.6706	22.704	22.7741
AK4	23.9256	23.8864	23.9011	23.9332	24.4722	24.591	24.3841	24.6073
GNAI2	22.757	22.7163	22.751	22.715	23.0865	22.9712	22.9813	23.0552
MBLAC2	21.8234	21.79	21.8556	21.8807	22.1127	22.1067	22.2031	22.111
SSBP3	18.8007	19.0117	18.8499	19.1799	17.6202	17.7902	17.1925	17.4878
ATP5IF1	25.0792	25.2044	25.074	25.34	25.7615	26.0962	25.8577	26.0126
TMEM63B	20.9869	20.8947	20.987	20.9348	21.6192	21.3791	21.4286	21.3985
CHMP2A	23.8813	23.8931	23.9714	23.8249	23.356	23.5514	23.5131	23.5319
PALM	19.4749	19.411	19.4305	19.4561	19.9276	19.8476	19.9102	19.8991
TAF7	21.5616	21.422	21.567	21.6299	20.9995	21.0795	21.1296	21.0511
CSTF3	24.3712	24.3733	24.4481	24.4664	24.1665	24.1788	24.1669	24.129
IPO8	23.0935	23.0619	23.1265	23.1826	22.7817	22.7442	22.8634	22.7976
CDIPT	21.0219	20.9601	21.2057	21.1098	21.5588	21.573	21.6609	21.6846
OGFRL1	22.1044	21.9743	22.0311	21.9028	22.6518	22.4732	22.8269	22.8505
B4GAT1	21.8714	21.9728	21.9385	22.1082	21.5272	21.601	21.3549	21.5127
THRAP3	25.8663	26.0072	25.9329	25.9405	25.494	25.1991	25.3928	25.5057
LAMP3	16.238	15.4926	16.2643	15.6789	17.8938	17.7441	17.3839	17.2426
DBR1	22.27	22.243	22.4324	22.2907	22.0189	21.9122	21.9614	21.9917
CAP1	24.6717	24.6186	24.7454	24.7849	25.0484	25.1363	25.267	25.2502
METTL6	19.9538	20.032	20.3681	20.0438	18.9332	18.9907	19.0969	19.2863
BYSL	23.389	23.3579	23.546	23.3616	22.9183	22.5966	22.7631	22.6865
IL13RA1	19.4873	19.38	19.5535	19.4459	20.2201	19.9911	20.0147	20.039
GALNT1	20.7837	20.576	20.6543	20.6155	21.1981	21.1108	21.1039	21.0961
MED13L	21.1731	21.1913	21.2981	21.2307	20.9071	20.9295	20.9715	20.932
RNGTT	21.5854	21.5751	21.6652	21.6655	21.2668	21.4013	21.3169	21.3973
SPTLC3	21.1883	21.1837	21.3468	21.4496	20.6973	20.8083	20.6428	20.7588
RNF2	21.7452	21.6603	21.9223	21.539	21.1955	20.9542	21.0547	21.0218
RPS19BP1	22.2436	22.2357	22.286	22.0874	21.6302	21.3336	21.5397	21.6251
IPMK	19.5543	19.488	19.5361	19.4288	18.7199	18.7801	18.7625	18.5072
CDK2AP1	19.8333	19.7839	19.9224	20.1496	19.0367	19.1905	18.9741	19.1058
RHBDD3	18.9126	18.739	19.038	18.8364	19.4175	19.3871	19.564	19.5826
PATZ1	16.5847	16.7188	16.5296	16.6672	15.8218	15.7096	15.709	15.8259
PAPOLA	19.6829	19.7742	19.8285	19.9365	18.9979	18.8665	19.2274	19.1925
RPLP0	25.2026	25.2134	25.2433	25.3469	24.9473	25.0286	24.9301	24.92
TRERF1	17.4352	17.3157	17.4901	17.6832	16.4222	16.5295	16.7402	16.5571
L3MBTL3	16.8145	16.731	16.911	17.0769	15.3932	15.96	15.9409	15.7556
BICRA	18.3787	18.2488	18.3424	18.3229	17.881	17.8168	17.8486	17.8538
RILP	18.5156	18.3866	18.4132	18.482	19.1628	19.3033	19.2676	19.0781
CEP192	20.4325	20.4128	20.5344	20.5238	20.0303	20.1169	20.1393	20.091
ATN1	22.1959	22.138	22.1957	22.2616	21.7079	21.8525	21.7882	21.7817
GEMIN5	25.2476	25.2989	25.2101	25.2182	25.0021	25.0238	25.0485	24.9923
ELL	21.5036	21.4743	21.5161	21.63	21.1555	21.1184	21.1306	21.1556
CCT2	26.7326	26.73	26.8277	26.7578	26.4311	26.4565	26.552	26.56
FAM111B	21.5201	21.5411	21.7118	21.675	20.9704	20.793	21.0782	21.0362
LRWD1	22.8087	22.7981	22.8187	22.7763	22.4409	22.4522	22.4137	22.5531
JMJD1C	24.0772	24.0363	23.9186	24.046	23.5963	23.6872	23.4682	23.5357
RBM14	24.6888	24.6559	24.7828	24.5791	24.2215	24.1011	24.2801	24.2846
FUNDC2	23.9073	23.9289	24.0329	23.8739	24.2537	24.3147	24.2773	24.3008
NOM1	22.1583	22.0158	22.2851	22.1573	21.5263	21.6709	21.6582	21.6841
HOXB9	19.8905	19.8262	20.0689	20.0318	19.2214	19.3681	19.3928	19.406
STAT2	22.734	22.6911	22.6551	22.6944	23.06	23.1049	22.9384	22.993
SDSL	19.7601	19.6532	19.7588	19.5901	20.2625	20.3091	20.5729	20.7355
MTG2	21.3381	21.2295	21.3614	21.3297	21.0304	20.8505	20.86	21.0085
BAG1	21.1672	20.8919	21.1149	21.1561	20.3795	20.462	20.4486	20.5313
RPL18A	24.5814	24.5214	24.5664	24.6548	24.0803	24.1495	24.0612	24.0057
FAM193A	20.4401	20.2051	20.4578	20.4264	19.9762	19.9703	19.9117	19.9017
DEPDC1	17.7851	17.8506	18.1088	17.9552	17.3929	17.4035	17.4241	17.2435
COX5B	24.181	24.2007	24.3958	24.0958	23.5923	23.2127	23.6048	23.4603
BCKDHB	21.938	21.9175	21.8498	21.8746	22.3866	22.4297	22.2037	22.2667
FLNC	27.4601	27.7889	27.5023	27.3147	28.4243	28.4409	28.7665	28.7387
PHF20L1	21.6443	21.7048	21.751	21.669	21.3139	21.0241	21.2422	21.2329
SET	18.1014	18.2775	18.0507	18.1764	17.4006	17.54	17.2685	17.4419
CDR2L	23.0592	23.1012	23.07	23.087	23.3509	23.4457	23.4106	23.4934
RNF115	19.2769	19.3624	19.2743	19.6251	18.7189	18.3827	18.4972	18.3168
ARID1A	24.5647	24.4605	24.6808	24.5872	24.0582	24.08	24.1865	24.0693
DPH6	19.8645	19.9043	19.979	20.0846	19.1834	19.1655	19.3089	19.4571
SCD	23.1811	23.1458	22.7737	23.3795	21.9688	21.9255	21.3102	21.5634
GCLM	21.9787	21.9973	21.9556	22.0531	21.7968	21.7842	21.74	21.8434
RPL32	25.7252	25.7938	25.6795	25.9052	25.1259	25.2517	25.0626	24.9776
RAB4B	18.8958	18.744	19.1023	18.8202	19.4997	19.5703	19.7049	19.6106
PNP	25.1888	25.1004	25.271	25.269	25.4709	25.582	25.6377	25.6709
MFAP1	24.2065	24.3531	24.2549	24.4408	23.6577	23.3928	23.3963	23.2807
ANAPC10	20.7215	20.6938	20.798	20.8025	20.3281	20.4231	20.4972	20.3946
ASH1L	19.1827	19.1479	19.2056	19.2083	18.9342	18.8978	18.9805	18.8653
PARD3	18.5219	18.4919	18.5253	18.5501	18.8	18.8522	18.9337	18.9425
EAPP	21.3924	21.5089	21.5921	21.6045	20.7141	20.5732	20.6622	20.8846
THOC5	21.6545	21.5555	21.5457	21.5463	21.1498	21.1603	21.1871	21.0802
NKAP	21.0361	21.0315	21.1332	21.0109	20.4958	20.5634	20.692	20.7246
WDR76	20.1897	20.204	20.197	20.3226	19.3385	19.6543	19.6105	19.7122
MRPL2	23.482	23.53	23.5258	23.5153	23.1305	22.9812	23.1736	23.0721
REEP5	24.6347	24.6591	24.5682	24.5176	25.2388	25.5329	25.1891	25.2596
UCKL1	22.6493	22.627	22.7146	22.7817	22.4026	22.4221	22.4001	22.4241
ARNT	20.6796	20.7417	20.6236	20.7509	20.2662	20.278	20.3251	20.2255
IL1B	20.6283	20.6645	20.632	20.8017	22.1079	22.1318	22.1949	22.5624
TRIM16	22.8993	22.778	23.016	22.7765	23.5399	23.4792	23.5465	23.5194
MYDGF	23.8482	23.739	23.8983	23.7874	24.14	24.1035	24.2436	24.2689
CCL5	16.2002	16.1274	16.3551	16.0737	18.0639	17.7332	17.6056	17.4381
BRME1	19.0233	18.8748	19.1529	19.0206	18.3814	18.3186	18.4971	18.2948
APEX1	25.7925	25.7943	25.7238	25.8608	25.4696	25.5236	25.4198	25.4884
APOA1	21.5997	21.6532	21.5441	21.6144	20.4976	20.5845	20.7209	21.0043
RPL28	23.619	23.573	23.5712	23.7068	22.9913	23.204	22.9854	22.9275
RAD21	22.9545	22.8934	22.6518	22.7808	22.0108	21.7663	21.8497	21.7597
TMA7	24.0384	24.1603	23.8629	24.2528	23.0386	23.377	22.7941	23.022
SF3B6	23.6559	23.4595	23.5058	23.4405	23.0915	22.9428	23.0607	22.8632
NT5E	19.8882	19.9376	20.0352	19.7717	22.405	21.5209	21.6756	21.6076
NFIC	22.1307	22.1163	22.1242	22.1258	21.8036	21.7053	21.8275	21.6193
AHDC1	21.3008	21.2868	21.3221	21.2176	20.9806	20.9654	21.0657	21.0964
EPB41	20.7585	20.7154	20.8498	20.7826	20.2547	20.2285	20.2649	20.0548
SNRNP27	20.8752	20.9574	20.9838	20.8771	20.5415	20.4577	20.4822	20.4041
TRADD	21.3836	21.5146	21.6611	21.5219	22.0247	22.1622	22.2279	22.3463
PITPNA	22.7131	22.6982	22.7796	22.6834	22.9444	23.0006	23.0904	23.0537
SIDT2	17.6307	17.6234	17.7639	17.6606	18.1266	18.0683	18.2035	18.2168
CDYL	22.0646	22.0883	22.1525	22.0854	21.4944	21.1306	21.3129	21.2466
XPA	15.9321	15.9798	15.8643	15.797	14.9973	15.1951	14.9228	14.9935
SVBP	20.3241	20.3873	20.3186	20.5779	19.5599	19.6834	19.5273	19.6178
IRF9	19.7689	19.7967	19.9503	19.7517	20.768	20.8307	20.5389	20.9104
SCLT1	16.9053	17.0273	16.799	16.9086	15.9291	15.7293	15.852	16.2183
RBM42	19.3974	19.2097	19.4281	19.5017	18.7604	18.8434	18.8057	18.8137
XPO6	22.3744	22.3968	22.4793	22.4853	22.1619	22.1457	22.1473	22.0958
AHCYL2	21.1455	21.1193	21.218	21.1203	21.4846	21.4713	21.5683	21.4362
BUB1	21.5651	21.5607	21.7468	21.6053	21.154	20.9126	21.2206	21.1121
DLG5	24.4947	24.5261	24.4974	24.5781	24.2631	24.2949	24.1941	24.2586
MVD	22.8211	22.8244	22.6916	22.5866	23.2867	23.5166	23.241	23.2237
FGF1	19.5966	19.5721	19.7142	19.6091	20.0842	20.2183	20.1213	20.295
ARFIP1	19.2025	19.3115	18.9466	19.1583	18.5085	18.5891	18.3094	18.1949
CHEK1	22.0627	21.9919	22.2543	22.2671	21.4109	21.4423	21.407	21.6313
SSU72	22.4413	22.3664	22.4106	22.3868	22.1828	22.1775	22.0391	22.0766
ENY2	22.1416	21.8786	22.1563	22.3176	21.4142	21.4575	21.3647	21.3189
DDX28	21.9722	21.8863	21.9774	21.8779	21.1207	21.4426	21.4609	21.4714
ARRB1	21.301	21.2028	21.2798	21.2754	21.6767	21.8471	21.7576	21.7619
LSM14A	22.1541	22.0141	22.1746	21.9969	21.5233	21.5396	21.3952	21.615
SUMO3	22.2873	22.1905	22.1941	22.3186	21.5925	21.6391	21.549	21.4396
POLGARF	19.7571	19.9728	19.7924	19.8455	20.3091	20.2825	20.4159	20.271
DHRS7B	22.8313	22.8893	22.8176	22.9623	23.393	23.4403	23.2092	23.3673
FLNB	28.6926	28.6946	28.6857	28.7801	28.9906	29.1555	28.9665	29.0579
GLI3	18.9999	18.9662	18.8317	19.1341	18.0739	18.4489	18.2702	18.1278
MT2A	19.9607	20.1538	19.8999	19.6419	20.9381	21.0681	21.0943	21.1474
RBFOX2	19.4653	19.5471	19.565	19.7337	18.7944	18.7907	18.9673	18.9362
WDR83	19.5981	19.6807	19.884	19.7598	18.9085	19.1918	18.9591	19.0014
MMACHC	19.9475	20.0389	20.0677	19.9765	19.3411	19.1593	19.5	19.3873
TCHP	19.773	19.8734	20.0098	19.9132	19.2249	19.1981	19.4064	19.3931
MAN2A1	22.8551	22.8041	22.871	22.8708	23.1854	23.2496	23.1623	23.1411
SEH1L	23.8195	23.9023	23.9867	23.8831	23.613	23.5656	23.6416	23.5092
R3HCC1	21.0927	21.026	21.1366	21.2072	20.6766	20.8059	20.5703	20.6591
RBIS	21.1764	20.9938	21.3264	21.0786	20.569	20.1802	20.4499	20.3559
BAZ1B	23.2414	23.2058	23.4216	23.2361	22.7758	22.3807	22.6241	22.6449
YY1	24.654	24.7986	24.7055	24.7406	24.2412	24.3274	24.2693	24.4587
PSEN1	19.054	19.0571	19.0767	19.1232	19.7483	19.482	19.5445	19.6382
MTMR2	20.8531	20.7597	20.9664	20.7815	20.3998	20.4042	20.5226	20.4109
TYW1	21.6472	21.6413	21.7244	21.7804	21.3226	21.3269	21.367	21.396
OBI1	22.2961	22.4009	22.4238	22.3223	21.8019	21.7969	21.9437	21.7876
FAR1	22.8715	22.8497	22.8186	22.9612	22.5196	22.5937	22.3613	22.3817
UXS1	23.4633	23.507	23.5208	23.5098	24.0698	23.839	24.1598	24.1693
CEP76	19.6575	19.5938	19.5792	19.6104	19.052	19.149	19.0245	19.0132
MDP1	19.1538	19.1698	19.1024	19.3582	18.124	18.3193	18.1577	17.9516
MKLN1	22.0446	22.0647	22.2947	22.184	21.4767	21.5694	21.692	21.7234
C15orf40	19.49	19.5086	19.6429	19.5637	19.0777	19.2104	19.1783	19.252
CHSY1	20.4766	20.4092	20.6619	20.5969	20.0469	20.0303	20.0804	20.1027
RNF146	18.5238	18.453	18.5241	18.6285	19.0353	19.3092	19.0354	19.0552
PSMG1	20.2442	20.2645	20.3011	20.3541	19.7522	19.7955	19.8253	19.6758
PTRH2	23.2434	23.2126	23.2415	23.1617	23.7197	23.6617	23.6903	23.9685
THOC6	22.4059	22.3925	22.385	22.4035	22.2146	22.1034	22.1638	22.0913
IFI16	21.5059	21.5539	21.4892	21.4172	22.2025	22.6633	22.4662	22.4587
PSME3	24.4708	24.4605	24.8166	24.3886	23.442	23.381	23.8233	23.6813
MBD4	19.2459	19.2096	19.3468	19.0935	18.5991	18.6934	18.7745	18.5159
ALKBH8	21.5616	21.6383	21.7283	21.6155	20.9865	20.9214	21.2012	21.1801
CRTC3	18.8658	18.8177	18.8814	18.8643	18.0725	18.2058	18.076	18.0501
CTU2	22.4112	22.4714	22.5285	22.43	22.0415	22.1124	22.0548	22.0084
THG1L	21.2057	21.2439	21.4185	21.348	20.6949	20.7917	20.9558	20.6807
LRRC59	26.312	26.3504	26.3411	26.3589	26.5429	26.7446	26.6907	26.6475
MRPS30	21.1383	21.1835	21.2914	21.3198	20.7614	20.6153	20.6484	20.5412
NHSL3	18.1587	18.0927	18.0388	18.133	17.6771	17.6873	17.5168	17.5679
MED25	21.5304	21.5665	21.648	21.6913	21.1452	21.2757	21.2805	21.3017
GNL2	24.2353	24.2439	24.1249	24.1781	23.8531	23.6985	23.7175	23.6989
TRAPPC12	21.667	21.5521	21.6621	21.6077	21.3408	21.3009	21.3945	21.2702
FADS3	21.1224	21.2335	21.4852	21.2167	21.7903	21.7597	21.8258	21.8358
TXNRD2	22.0933	22.193	22.199	22.2575	22.5778	22.6886	22.4909	22.5957
TRIM33	18.7557	18.8853	18.8693	19.0142	18.2893	18.2243	18.356	18.2855
MOGS	24.8124	24.7719	24.8218	24.847	25.2589	25.3739	25.1608	25.1708
SPATA13	20.3511	20.422	20.2926	20.6366	19.633	19.5665	19.6003	19.9656
HOXA11	19.7922	19.7319	19.7068	19.5075	18.8443	18.8508	19.0679	18.8463
GCFC2	21.6533	21.7176	21.8213	21.7503	21.3641	21.3244	21.3655	21.4902
TNIP2	21.3669	21.4419	21.3963	21.3813	20.9567	21.0808	21.0759	21.0273
IQGAP3	23.5376	23.529	23.525	23.507	23.3161	23.2411	23.2611	23.2261
PCTP	19.5834	19.5281	19.6919	19.6764	20.1479	20.1577	20.5092	20.3746
PALB2	19.2719	19.286	19.2871	19.2375	18.8869	18.8509	18.9636	18.873
RANGAP1	25.208	25.3135	25.3117	25.3107	24.9625	24.9669	24.9014	24.8563
TMEM237	20.5623	20.5237	20.6125	20.7091	20.2843	20.0954	20.2487	20.2738
DENND4C	22.4992	22.4637	22.5622	22.5865	22.7536	22.7625	22.7509	22.801
API5	17.1548	17.0079	17.2812	17.1437	16.2192	16.2281	16.5102	16.3291
NAA15	25.9378	25.9504	25.9346	25.9635	25.5478	25.6023	25.6754	25.7249
UTP20	24.2943	24.3494	24.3328	24.1777	23.9683	23.7517	23.822	23.7316
NRF1	19.6609	19.674	19.6574	19.8959	18.9306	18.7197	18.8914	19.1024
MACF1	23.1072	23.1027	23.0656	23.1876	22.6208	22.7839	22.6928	22.8101
RAB23	22.4651	22.4432	22.481	22.4103	22.7816	22.6465	22.8155	22.8222
SMARCC2	19.3079	19.2723	19.4455	19.5878	18.6993	18.8898	18.7828	18.8274
NCOA3	22.3591	22.2531	22.4061	22.4647	21.6404	21.7997	21.891	21.7343
TBL1XR1	22.3865	22.3495	22.3214	22.3547	21.9574	21.8701	21.856	21.8001
TNRC6A	19.6697	19.687	19.7337	19.8664	18.9331	19.329	19.1324	19.1083
ING5	20.7386	20.865	20.8953	20.6516	19.9801	19.6499	19.8779	20.202
ZWILCH	22.5033	22.5264	22.5296	22.3946	22.1774	22.1637	22.2281	22.1077
PDPR	23.593	23.6617	23.6039	23.6979	24.1959	24.085	23.9843	24.0205
ODF2	16.0024	16.4038	16.2937	16.3444	15.2678	15.4366	15.3552	15.588
PSAT1	24.0691	24.06	23.9988	24.005	24.4087	24.5119	24.3543	24.436
HBS1L	23.1876	23.2591	23.298	23.3265	22.8648	22.8614	22.9704	22.9633
GRHPR	22.6646	22.676	22.6783	22.5893	22.9915	22.9972	23.0031	22.9836
CCDC106	17.742	17.5868	18.0439	17.6942	16.54	16.6494	16.8036	16.719
RAB33B	20.679	20.7001	20.7964	20.7397	21.0438	21.0262	21.1031	21.0595
STC2	21.5051	21.2886	21.4869	21.3935	22.4458	22.1623	22.4394	22.66
DUT	19.4811	19.4289	19.4634	19.7698	18.5639	18.722	18.6574	18.8069
IRF2BP2	18.6416	18.5972	18.7063	18.683	18.042	18.052	17.759	17.6492
ANGEL2	20.2532	20.2664	20.4452	20.2701	19.9526	19.9413	19.7343	19.7921
EVI5L	22.3792	22.3351	22.3538	22.3847	22.5649	22.6329	22.5204	22.5431
ELP2	20.8352	20.6852	20.9015	20.8349	20.0403	20.1095	20.3069	20.3476
NEIL3	18.2458	18.2684	18.3016	18.1813	17.7363	17.6858	17.8561	17.5538
PSMC2	26.2654	26.268	26.2312	26.3174	25.9056	25.9331	25.8328	25.9536
NCBP1	23.827	23.8218	23.9113	23.9375	23.6107	23.5361	23.5738	23.6368
TLE3	22.3477	22.3492	22.3462	22.5779	21.6612	21.671	21.6257	21.8781
STIP1	27.6335	27.6732	27.6068	27.7618	27.2887	27.3182	27.2868	27.2045
TGM2	26.3899	26.277	26.421	26.0715	27.0377	26.9624	27.2142	27.1889
PPHLN1	21.4425	21.3606	21.2924	21.2598	20.8352	20.7689	20.7904	20.9413
IGF2BP2	25.1509	25.1736	25.1794	25.1248	25.5002	25.5768	25.4271	25.3955
ABCA2	16.384	16.4705	16.4217	16.5122	17.1451	17.119	16.9475	16.855
NDUFAF4	23.124	23.1931	23.1455	23.136	22.7874	22.6646	22.8937	22.8665
MLLT6	17.6652	17.7666	17.7645	17.8135	17.0582	17.2473	17.1768	17.3373
ZCCHC9	21.0461	21.0926	21.1458	20.8818	20.5244	20.3968	20.2963	20.5219
ERN1	19.8028	19.9103	19.9614	19.7817	20.3244	20.261	20.3124	20.3279
CCNL2	19.1846	19.3358	19.318	19.2864	18.831	18.7953	18.7411	18.777
STX11	18.2881	18.1861	18.4092	18.2582	18.9156	18.9921	19.2367	19.1857
HMOX2	24.9	24.8618	24.9169	24.9011	25.3799	25.2489	25.6399	25.4583
L3MBTL2	20.6275	20.5879	20.5255	20.5097	20.2229	20.2263	20.271	20.1737
SOCS2	19.9229	19.8837	20.0946	20.1716	21.027	20.7519	21.1432	21.033
MPP2	20.8184	20.6163	20.698	20.7701	20.0953	20.1291	19.958	20.1045
CSGALNACT1	19.0008	18.877	19.0379	18.8931	19.7249	19.4048	19.872	19.5845
IDI1	22.9927	23.0167	22.9619	23.0475	22.7274	22.7532	22.627	22.646
SMPDL3B	20.9045	20.8365	20.9854	21.034	21.9148	21.5254	21.8251	21.7774
THUMPD1	23.1677	23.2342	23.1392	23.1148	22.9796	22.9324	22.9344	22.9254
INPP5J	15.8323	15.8343	15.9772	15.9131	14.6924	15.0989	14.8067	14.4778
PYGO2	21.5323	21.5182	21.5482	21.712	21.1696	21.2881	21.1301	21.1927
KIF4A	24.0202	24.0712	24.0703	23.9724	23.6352	23.3633	23.5751	23.5783
MTF1	20.5332	20.5187	20.568	20.6549	20.1607	20.2271	20.2254	20.1309
DDX50	23.2654	23.2695	23.397	23.307	22.8553	22.9827	22.9568	22.9135
PUS1	23.7917	23.7583	23.8711	23.8219	23.4167	23.4974	23.5553	23.4102
MED15	21.9267	21.8372	21.8359	22.0762	21.321	21.5392	21.4428	21.4323
TMEM134	17.7204	17.5181	17.599	17.6765	18.3106	18.3645	18.3811	18.228
REEP3	21.8091	21.6759	21.6513	21.8515	22.193	22.2264	22.1906	22.3759
EPG5	20.9244	20.8655	20.8924	20.8822	21.1619	21.44	21.2736	21.283
CTU1	20.9375	21.0873	21.0545	21.1127	20.4518	20.566	20.6636	20.4601
HSPA5	27.1222	27.1568	27.0898	27.1482	27.5796	27.5102	27.536	27.6733
CFAP20	22.5014	22.4356	22.5046	22.4729	22.1145	22.1827	22.176	22.2113
AMFR	21.8801	21.9756	21.8528	22.0161	21.5692	21.6692	21.614	21.645
UPK2	13.2187	12.969	11.6203	#NAME?	16.9721	15.9139	17.4213	16.2999
LPXN	22.2462	22.4936	22.3233	22.361	23.0033	23.0778	23.1117	23.4351
F2RL1	19.1452	19.2449	19.0371	19.3301	20.3749	20.0737	19.9128	19.881
SLC22A18	18.6952	18.9049	18.8252	18.4388	19.8973	19.3896	19.8198	19.806
RPL18	25.1042	25.0682	25.0465	25.1746	24.412	24.7086	24.2739	24.4251
DDX23	25.1669	25.1885	25.229	25.2662	24.9391	24.9248	24.9748	24.9106
ZNF316	20.2189	20.242	20.3059	20.3007	19.8524	19.9855	19.7871	19.924
EP400	22.802	22.6888	22.7874	22.8048	22.3733	22.4274	22.4133	22.4617
MED8	21.9931	21.9936	22.1185	22.2345	21.4889	21.5728	21.6082	21.4862
MRPL44	23.1171	23.0841	23.0769	23.088	22.8639	22.7807	22.8426	22.9248
MDM2	18.7835	18.7003	18.796	18.8081	19.6684	19.2275	19.3052	19.3436
UNG	21.671	21.6439	21.4505	21.4905	20.911	20.994	20.9223	20.7495
RBBP7	20.4791	20.4012	20.6588	20.431	19.726	19.8607	19.9286	19.9552
ARFGAP1	21.9634	21.9785	22.0471	21.962	22.3024	22.2559	22.3672	22.2999
PALS1	17.4947	17.2309	17.5037	17.4671	16.542	16.7482	16.6633	16.2942
SLC35F6	22.0656	22.0732	22.0318	22.0716	22.5687	22.3153	22.4883	22.635
ALKBH7	20.4078	20.5806	20.6969	20.6697	20.0312	20.1424	20.097	20.0563
SMG5	22.1642	22.103	22.1808	22.2004	21.9152	21.898	21.938	21.9548
ABHD10	23.5001	23.3984	23.4981	23.3925	23.8355	23.7826	23.7621	23.7533
ARFGAP2	23.2557	23.3238	23.2629	23.398	22.9764	23.103	22.9828	23.0406
UAP1	25.6815	25.7817	25.8336	25.6019	26.1092	26.1152	26.1972	26.225
ANXA1	25.4451	25.4517	25.6203	25.3827	26.1734	26.1667	26.5248	26.6301
GCAT	20.1256	20.0791	20.1492	20.1811	20.5864	20.4789	20.432	20.4973
GLYCTK	16.6018	16.7524	16.7992	16.8879	16.296	16.3552	16.3805	16.285
HSF2	17.8813	17.9994	17.8919	17.9979	17.5157	17.252	17.5893	17.3935
CREBBP	21.3607	21.334	21.4058	21.5594	21.0204	21.0673	20.9629	21.0321
RAD54L2	20.7043	20.6868	20.8021	20.7676	20.4059	20.4322	20.3296	20.2489
GABPA	22.4839	22.478	22.7294	22.4478	22.0191	22.0357	22.1661	22.1412
NADSYN1	21.7228	21.7476	21.7228	21.6806	22.2716	22.513	22.3712	22.1688
AFG2A	22.7319	22.7025	22.8591	22.8451	22.4672	22.4415	22.4771	22.5171
ARHGEF2	20.5734	20.3423	20.5401	20.3427	19.7314	19.7662	20.0059	19.8373
MSRA	22.0436	22.0579	22.1503	22.2318	21.6697	21.5225	21.518	21.4349
ARL6IP4	18.693	18.5755	18.6889	18.8738	17.7099	17.4519	18.0028	17.965
EMC9	21.7654	21.6942	21.6547	21.6322	22.0557	22.1697	22.2192	22.1979
ZNF281	21.5628	21.448	21.5844	21.5212	20.9251	20.9507	21.0814	21.1045
FAM133A	20.3244	20.2472	20.5543	20.5085	19.7924	19.6493	19.7917	19.8426
ZBTB21	20.4583	20.5255	20.4137	20.5463	20.0812	20.1672	20.1908	20.2706
UBE2G1	19.8723	19.7955	19.9066	20.067	19.3442	19.4189	19.4855	19.4484
SMARCD1	20.6542	20.5681	20.7163	20.7617	20.1744	20.2211	20.2168	20.2476
FOXA1	18.7714	18.3576	18.6179	19.0407	17.6531	17.5745	17.5149	17.7058
CYCS	24.5208	24.5769	24.4135	24.3344	25.1535	25.0492	25.0573	25.0999
DPP4	17.5262	17.6396	17.5698	17.8514	19.1561	18.3393	18.9622	18.9951
NT5C2	24.7575	24.7969	24.7391	24.7409	25.0757	24.9324	24.9939	24.961
PRKAG1	23.6242	23.6183	23.7909	23.5712	24.0019	24.0172	23.9875	23.9875
ANXA6	25.0683	25.2655	25.1278	25.2541	25.9195	25.9349	25.8542	25.8961
LYSMD1	17.8334	17.9153	17.7941	17.9915	17.4086	17.4502	17.3655	17.3987
RPTOR	23.0662	23.0936	23.1394	23.0893	22.8728	22.8773	22.8777	22.8127
UGCG	19.3818	19.0792	19.1836	18.978	20.653	20.312	20.3061	20.2549
ZNF691	17.43	17.4981	17.5599	17.6472	16.9929	16.8978	16.7908	16.9407
TXNDC17	23.4365	23.5	23.4404	23.468	23.8629	23.861	23.9505	23.9996
FBN2	21.9053	21.9459	21.8861	22.137	21.3851	21.5495	21.4834	21.4411
ACAA1	23.6499	23.5294	23.7158	23.6662	24.0325	24.1397	24.0296	24.045
DCAF6	20.8803	20.864	20.8835	21.0365	20.5965	20.5882	20.6063	20.5438
SLC27A1	19.9157	19.919	19.8755	19.8926	20.1566	20.3277	20.2011	20.146
RAD17	20.2491	20.0982	20.2742	20.1702	19.9234	19.8955	19.8348	19.9325
ZC3H4	23.0545	23.0478	22.9967	23.2731	22.4683	22.6887	22.4631	22.4351
ARMC1	21.6666	21.6534	21.7182	21.6707	21.4195	21.4067	21.4901	21.4395
SNAPC4	19.4173	19.4558	19.5829	19.5159	19.0775	18.7771	18.8997	19.021
EPDR1	20.8804	20.8157	20.794	20.852	21.3115	21.3134	21.469	21.5566
NOL8	22.7345	22.7003	22.7894	22.7401	22.2476	21.8861	22.1649	22.1944
RPS12	24.2266	24.089	24.2202	24.2887	23.7101	23.8388	23.7548	23.8894
GANC	17.9224	17.9699	18.0042	17.9582	18.5869	18.7602	18.4342	18.6121
RPL35A	26.2427	26.0841	26.2233	26.2497	25.4942	25.8078	25.6912	25.6151
GPATCH3	17.6441	17.611	17.8675	17.638	17.076	17.0942	17.1688	17.087
TSPYL1	21.9122	21.9378	21.8475	21.903	21.4144	21.5664	21.4034	21.5517
RPL35	25.8333	25.8293	25.8036	25.9224	25.1485	25.2874	24.8385	24.9961
KDM4B	20.0553	20.0742	20.1489	20.2726	19.7247	19.6426	19.624	19.7715
CEP43	19.7448	19.7763	19.8709	19.8242	19.2968	19.4321	19.3814	19.3644
GPS1	18.9483	19.0353	18.9923	19.1542	18.6027	18.5468	18.6322	18.4128
ROBO4	16.9932	16.9372	16.8828	17.0713	17.5055	17.4997	17.7632	17.6171
SNRPN	23.5579	23.458	23.4639	23.5621	23.2441	23.1159	23.1996	23.1864
AIFM1	23.1428	23.3882	23.4542	23.5722	24.2048	24.1375	24.1261	23.9999
IGSF3	19.9427	19.9139	19.9262	20.0125	20.2605	20.3706	20.2315	20.2524
PARG	22.824	22.8007	22.7948	22.8536	22.5992	22.6492	22.5908	22.648
BMAL2	20.3253	20.3191	20.5224	20.5027	19.5962	19.8817	19.8301	19.9395
TKFC	22.0215	22.0438	22.011	21.9725	21.7959	21.8434	21.7267	21.7742
PRSS22	17.2029	17.0387	17.1598	17.1484	18.7639	18.6849	18.3279	17.874
DXO	20.9835	21.0534	21.2157	21.1278	20.7041	20.6225	20.8046	20.6859
ERCC2	21.635	21.5777	21.7197	21.6588	21.3715	21.336	21.403	21.3385
RPL17	24.2342	24.1783	24.0848	24.2122	23.6765	23.81	23.6429	23.8042
FZR1	19.0713	19.1049	19.1827	19.1581	18.6475	18.8213	18.5553	18.6877
ADGRL2	19.3014	19.3553	19.3284	19.4025	19.7772	19.7546	19.7067	19.6882
CCNC	19.8006	19.7266	19.791	19.9484	19.3112	19.146	19.2857	19.3044
RTCA	23.5042	23.4803	23.5988	23.4701	23.8419	23.7665	23.85	23.9542
ADAM17	22.5702	22.6401	22.7609	22.6505	22.1351	22.2042	22.1555	22.2487
PRP4K	24.1602	24.1934	24.0955	24.1349	23.921	23.7545	23.827	23.861
DHX30	24.6491	24.5817	24.6083	24.7087	24.3735	24.2404	24.368	24.2772
ELK1	18.848	18.7812	18.9846	19.1614	18.2209	18.3136	18.1926	18.2792
IPPK	18.3336	18.3776	18.5502	18.2689	17.705	17.7363	17.8585	17.8506
MAPRE3	16.3764	16.3148	16.4141	15.6771	17.592	17.7977	17.3777	17.714
FSTL1	23.3173	23.2739	23.339	23.2634	24.0532	24.5201	24.1081	24.0943
PPIB	26.3561	26.3134	26.4248	26.2135	26.7485	26.7372	26.8856	26.906
TOB2	18.633	18.7232	18.8236	18.7856	18.0612	18.3041	18.065	17.8559
SMIM26	20.8889	20.8927	21.1594	21.2804	20.2743	20.2164	20.1985	19.8392
CASP1	20.62	20.6835	20.5612	20.5861	21.3926	21.8145	21.6317	21.3168
ENTPD2	19.4381	19.4424	19.4868	19.5676	18.9569	18.6866	18.8608	18.8691
ITPRIP	21.1372	21.1007	21.235	21.2335	20.8683	20.6828	20.8423	20.8393
TFAP2A	15.544	15.7591	15.8048	15.8126	14.8778	15.0978	14.8928	14.7196
MLKL	21.741	21.7403	21.7697	21.7369	21.5539	21.5261	21.598	21.4975
FKBP4	26.0479	25.9467	26.0524	26.0508	25.4735	25.2329	25.5625	25.5371
RAB1A	23.887	23.8085	23.8739	23.8904	24.0206	24.1117	24.1266	24.0868
BTRC	17.6056	17.6149	17.673	17.7415	17.2867	17.1312	17.202	17.2974
MRPL20	22.9939	22.9552	22.9605	23.0188	22.6191	22.5151	22.4427	22.5678
PWP1	23.0253	23.0431	23.1884	23.172	22.5862	22.5213	22.4497	22.264
ZC4H2	18.3009	18.3614	18.4399	18.3574	17.6129	17.8699	17.7829	17.8232
KDM6A	21.789	21.8569	21.9022	21.9376	21.4899	21.5868	21.5829	21.5811
RGMB	17.6739	17.7089	17.5939	17.7048	18.1925	18.1268	18.613	18.323
ALAS1	22.0767	22.0842	22.0036	22.2293	21.8213	21.7682	21.7996	21.7774
NME1	20.7696	20.8238	20.8309	20.9663	20.4385	20.4083	20.5098	20.5791
ZNF598	23.0363	22.8791	23.0627	23.1078	22.5321	22.6374	22.6306	22.7186
CCAR1	25.4904	25.5671	25.6721	25.6075	25.1757	25.3378	25.2484	25.27
IL6	18.8974	18.5962	18.72	18.5957	19.484	19.5606	19.5412	19.7657
RPL3	26.7914	26.4404	26.5553	26.592	25.8563	26.1457	26.0266	26.0305
RPA1	25.031	25.0714	25.1398	25.0999	24.6088	24.3528	24.4943	24.4254
KLHL20	21.1356	21.1389	21.2078	21.2662	20.9846	20.9899	20.9298	20.9738
MBNL1	24.631	24.6542	24.5078	24.7023	23.9735	24.1426	23.9018	24.1244
NMI	22.0867	22.1244	22.2253	22.0601	22.6484	22.8613	22.5613	22.5268
ASAH1	19.9745	20.0648	20.0141	19.9151	20.4457	20.6509	20.5046	20.356
SEC24D	22.9906	22.9289	23.0531	23.055	23.2558	23.4079	23.2987	23.3311
ZFX	20.6398	20.6768	20.6102	20.5215	19.9972	20.098	20.1764	20.1558
TLR2	20.5699	20.7082	20.8254	20.5841	21.3251	21.2723	21.3662	21.2488
TAF10	20.1109	20.2889	20.4863	20.4786	19.4343	19.5087	19.6096	19.7126
PSME4	23.9673	23.9688	24.0221	24.124	23.667	23.6514	23.7732	23.761
REEP6	22.155	21.9849	22.2613	21.9781	22.7292	22.9495	23.2222	22.8032
CHKA	18.7715	18.8662	18.9908	18.5944	18.2502	18.2442	18.3349	18.1917
MCRS1	18.8124	18.7528	18.8561	18.8774	18.3325	18.2512	18.2263	18.2963
SECISBP2	18.5807	18.525	18.5073	18.6235	17.9707	18.1619	17.7344	18.0128
CYP4X1	17.2385	17.0083	16.939	16.8718	17.9983	18.0307	17.7357	17.8359
MMTAG2	21.5955	21.5937	21.655	21.4575	21.0565	21.0285	21.0756	21.0587
FECH	22.7246	22.7067	22.6667	22.7044	23.219	23.1275	23.036	23.1024
OAS1	18.4803	18.2402	18.5033	18.3043	18.9225	19.2691	19.1319	19.2383
EPHX1	24.6135	24.6385	24.6861	24.5095	25.305	25.0944	25.3036	25.2072
LNPEP	23.8421	23.813	23.7693	23.735	24.1019	24.0165	24.0889	24.0449
CDC42EP2	20.5127	20.5325	20.3772	20.7159	19.9341	20.0214	19.7388	19.8867
RPL34	25.5179	25.494	25.3664	25.5606	24.9061	24.9989	24.7516	24.9293
CASP2	22.8953	22.8956	22.9303	22.8632	22.5084	22.443	22.604	22.3439
BOD1L1	24.2637	24.3247	24.2843	24.3865	23.6948	23.8421	23.7588	23.7535
CMTM3	18.8266	19.0169	19.0669	19.0312	19.4359	19.7563	19.6468	19.4752
TTC4	23.4415	23.831	23.5619	23.567	23.0639	23.0683	23.135	23.1637
TMEM242	18.2522	18.259	18.6093	18.4342	17.647	17.0922	17.3873	17.6335
SUPT6H	24.0787	23.9942	24.2796	24.1298	23.5078	23.4391	23.7481	23.6197
TTI2	22.8019	22.8007	22.8058	22.7818	22.3899	22.4907	22.5332	22.4099
ODC1	20.4879	20.3787	20.6309	20.3097	19.9178	19.8316	19.9123	20.0217
UBXN2B	20.3342	20.3467	20.3114	20.4135	20.0046	20.0571	20.1513	20.0286
NOCT	20.7493	20.7683	20.832	20.7792	21.0709	21.197	21.2907	21.1247
OASL	22.128	22.0686	22.201	22.4451	23.019	23.2663	22.8845	22.8523
ZDHHC9	17.6857	17.3854	17.5333	17.6012	18.6115	18.3809	18.2738	18.2118
PRR36	20.9808	20.9841	21.0048	21.0437	20.4772	20.695	20.6222	20.6127
NR1H2	19.3096	19.3912	19.2907	19.3935	18.7888	18.8795	18.7355	18.9714
IARS1	25.9391	25.8602	25.8888	25.8804	26.1531	26.2282	26.1104	26.1534
MRPL34	20.5918	20.7617	20.8599	20.7197	20.0007	20.1078	20.2242	20.0129
CHD8	23.2521	23.3164	23.3754	23.4285	22.9015	23.0006	22.9504	22.8466
TESK2	17.6077	17.7798	17.6322	17.8243	18.0423	18.2455	18.1868	18.1052
LRRC42	20.2939	20.2875	20.2413	20.1679	19.9037	19.9593	19.8803	19.7908
ZNF74	19.349	19.5101	19.5218	19.5462	19.0363	19.0493	18.9546	18.958
MRPL1	24.0625	24.1293	24.0454	24.087	23.8086	23.6509	23.6972	23.7158
PNKD	19.7979	19.7016	19.8025	19.8316	20.1042	20.2594	20.1772	20.1484
PKP1	24.4618	24.6368	24.3131	24.4011	23.6785	23.6237	23.903	23.7504
RFWD3	19.1415	19.2689	19.3101	19.1622	18.7252	18.644	18.746	18.8573
QRICH1	23.2486	23.1598	23.4662	23.18	22.7033	22.5295	22.8408	22.7167
ANKRD26	19.7529	19.9752	19.8584	19.9175	19.3489	19.3854	19.4826	19.4385
GBP5	16.6986	16.555	16.5452	16.5237	17.6013	17.7156	17.6684	17.4681
GGCT	22.354	22.3899	22.425	22.2832	22.9008	22.7147	22.7895	22.8416
SRPK1	23.0718	23.0384	23.0477	23.181	22.7807	22.8608	22.7685	22.7016
TRIM28	26.4766	26.477	26.7694	26.488	25.8668	25.694	25.9362	26.0995
SHFL	19.5365	19.3636	19.5184	19.5601	20.3376	20.8023	20.3161	20.3246
CPA4	22.23	22.0753	22.071	21.9236	22.7429	22.572	23.0522	22.8996
ARG2	17.0609	17.1904	17.124	17.2052	16.5214	16.111	16.0871	16.4152
NR2F6	20.6845	20.587	20.8504	20.8366	20.2703	20.2139	20.1082	20.2738
PML	16.9626	17.1932	17.3117	17.3726	17.8495	17.8312	17.8961	17.9347
KRIT1	21.531	21.4774	21.5935	21.4441	21.8021	21.9777	21.8326	21.8258
SPRED1	21.1384	21.1282	21.182	21.1491	20.6833	20.6721	20.787	20.9017
ACADS	19.293	19.1899	19.4036	19.0903	19.9809	20.2141	19.8289	19.8848
JMJD6	21.0663	20.9585	21.03	21.1171	20.6978	20.6358	20.6504	20.7578
NUP107	23.7603	23.8158	23.7971	23.8332	23.4856	23.6095	23.5821	23.578
TRIM38	20.7525	20.7763	20.7272	20.7584	21.2645	21.5157	21.5313	21.3575
DNAJC8	24.919	24.9585	24.9749	25.0368	24.4532	24.4605	24.4706	24.6266
MIA2	23.998	23.8746	24.0375	24.057	24.3817	24.4277	24.541	24.3311
RXRA	17.7656	17.7784	18.1408	18.0483	17.0671	17.0315	17.1822	17.3458
ZFR	23.9904	24.0514	23.9076	23.9971	23.7726	23.5806	23.5688	23.6184
CTNNBL1	24.2106	24.1965	24.273	24.2284	23.7647	23.6861	23.9402	23.8772
ERLIN1	23.476	23.5458	23.4464	23.4004	23.1254	23.1211	23.049	23.0385
FOXK1	22.7059	22.6799	22.8392	22.6953	22.2432	22.1552	22.3779	22.3988
SLC12A8	17.246	17.1561	17.2093	17.3252	17.5949	17.7634	17.591	17.6987
RPL7A	25.4527	25.4001	25.3849	25.6208	24.9928	25.1087	24.8816	24.9227
UBE3C	23.7913	23.7818	23.7831	23.733	24.0803	24.0331	24.1172	23.9821
CST3	14.9192	15.03	14.7425	15.1227	15.8552	15.7818	15.8971	16.0126
ALG2	22.7497	22.708	22.8444	22.577	23.0747	23.1184	23.1257	23.2097
KIF5C	22.2975	22.1327	22.2318	22.2598	22.6146	22.7379	22.9071	22.9296
NUP88	23.6712	23.7172	23.6294	23.6684	23.4594	23.4953	23.5494	23.4946
HLA-B	18.1803	17.6535	18.1937	17.8154	19.2868	19.1174	19.5312	19.6448
ACTR3	25.3606	25.3493	25.4872	25.4532	25.7778	25.7061	25.7966	25.9159
METTL3	22.1861	22.2537	22.155	22.2951	21.8918	22.0217	21.9395	22.0138
DNAJB11	24.1499	24.1142	24.1272	24.1658	24.7292	24.7455	24.562	24.7677
INO80	21.879	21.835	22.0016	21.9962	21.4457	21.5513	21.5599	21.5924
HSP90AA2P	20.2169	20.3704	20.4384	20.2748	19.7203	19.9574	19.6209	19.7746
POLE2	18.62	18.6108	18.72	18.7976	18.2604	18.4321	18.291	18.3359
SMARCAL1	21.1215	20.9743	20.982	21.0315	20.5667	20.7605	20.646	20.5521
CENPH	18.6554	18.4362	18.759	18.8078	17.7952	17.3465	17.7545	17.6686
SF3B3	26.0428	25.9529	26.062	26.0845	25.5686	25.2751	25.5374	25.3571
ZW10	24.3269	24.2597	24.3095	24.3179	24.0699	24.0014	24.1342	24.098
MOXD1	19.0868	19.1185	19.1332	19.1684	19.6831	19.4945	19.8286	19.5886
MRPL45	23.1013	23.1168	23.1007	23.1209	22.7034	22.4846	22.7199	22.6532
TARBP1	22.2229	22.205	22.1966	22.2821	22.081	22.0286	22.0323	21.993
RPS23	23.6777	23.6222	23.7018	23.701	22.7025	23.2499	23.0838	22.9959
RPUSD2	22.2196	22.1079	22.2779	22.3381	21.7189	21.7928	21.8971	21.8271
OSMR	18.4533	18.442	18.5012	18.4567	19.2278	19.161	18.97	19.0554
RABL3	22.3755	22.4433	22.3755	22.3519	22.6973	22.6414	22.6944	22.8069
HSPG2	20.8072	20.7422	20.8488	20.8403	21.4156	21.6457	21.2239	21.3059
APOL3	17.2152	17.2453	17.3546	17.4542	17.9908	18.3518	18.0379	17.9944
TANGO6	19.2194	19.0787	19.3059	19.4655	18.5319	18.7199	18.6669	18.6766
PRR12	21.8754	21.8459	21.8915	21.9534	21.447	21.4866	21.3632	21.6726
DDX18	23.3138	23.1272	23.3582	23.4435	22.8682	22.8314	22.8215	22.7738
AK6	20.6943	20.723	20.895	20.8373	20.1165	20.0673	20.3477	20.2709
KHDRBS1	24.6571	24.6045	24.6424	24.671	24.3098	24.3878	24.3645	24.4078
DCAF16	18.9416	18.9391	19.1176	18.9201	18.3214	18.439	18.5116	18.3926
MOB3A	19.2507	19.2118	19.3237	19.3996	18.6632	18.8263	18.6546	18.833
CARD19	22.2596	22.3505	22.3318	22.3547	22.068	21.8866	21.931	21.8777
RNF167	22.0575	22.0316	22.1359	22.0859	21.2844	21.5875	21.6978	21.5749
ABCE1	26.182	26.1269	26.1982	26.2594	25.6647	25.7322	25.7777	25.8129
CEP85	22.2652	22.2145	22.3595	22.3443	21.8418	21.8874	21.8853	22.0507
KDM3B	23.2277	23.2621	23.291	23.2559	23.0101	23.1454	23.0121	23.0461
GLRX5	21.7278	21.67	21.7673	21.6815	21.4129	21.3368	21.4397	21.389
OIP5	19.3723	19.272	19.5032	19.4165	18.9653	18.8992	18.7845	18.8229
KMT2E	20.1241	20.0417	20.0561	20.2033	19.7109	19.6434	19.6827	19.8492
EIF4E2	21.9657	21.9361	21.8475	22.015	21.6042	21.6554	21.4785	21.6721
RPL13A	25.019	25.0749	24.8016	25.1515	24.1534	24.5381	23.9398	24.1762
CNOT2	22.5676	22.5622	22.6182	22.6433	22.0137	22.2067	22.1482	22.0806
GPR180	19.9102	20.0621	19.8641	19.9047	20.6218	20.4699	20.5148	20.462
HSPH1	26.678	26.5191	26.8163	26.7571	25.8257	25.7752	26.146	26.0755
APOE	20.0052	20.0681	20.1327	20.2403	20.8227	21.1052	20.6503	20.7431
MIF4GD	20.0534	20.0818	19.97	20.1517	19.5223	19.7157	19.441	19.2953
SNRNP70	18.5199	18.5041	18.5747	18.4572	18.0444	17.6334	17.8577	17.8397
MALSU1	20.7366	20.7944	20.9806	20.9246	20.4198	20.3695	20.4798	20.492
MMP15	15.5263	15.7826	15.5667	15.6533	16.1748	16.8212	16.9288	16.81
MOSPD2	20.8821	20.9211	20.9593	20.9895	21.198	21.3625	21.4231	21.3895
CYP51A1	22.9715	23.0237	23.0614	23.1014	22.7261	22.7582	22.6495	22.6625
RPL8	27.0974	27.0174	27.0231	27.1732	26.3137	26.6718	26.2455	26.3894
ACYP2	20.7119	20.9075	20.5275	20.6191	21.418	21.5136	21.3318	21.3642
USP36	24.0027	23.9768	24.0526	24.008	23.7898	23.6306	23.7863	23.7728
OXSM	22.0126	21.9837	22.1043	22.0891	22.2285	22.3438	22.3066	22.3172
LMNB2	25.4909	25.5342	25.5324	25.5731	25.0584	24.5734	24.966	24.867
CPNE3	25.9562	25.8546	26.0365	26.1866	25.5519	25.4337	25.5262	25.4006
DST	22.7196	22.7531	22.7641	22.702	22.9428	22.9623	23.0057	23.0446
PPID	23.2072	23.2248	23.306	23.2017	22.8836	22.8182	22.8928	22.8538
SIAE	20.3067	20.3393	20.3846	20.4505	20.7019	20.8842	20.717	20.8911
RNASEH2A	22.5466	22.6048	22.5045	22.4744	22.1434	22.2	22.1884	22.0567
STXBP4	21.8169	21.8742	22.024	21.9075	21.3517	21.4222	21.4339	21.3582
MRPL39	23.3969	23.4612	23.571	23.4743	23.0017	23.0229	22.8735	22.7861
MBOAT7	21.9891	21.9139	21.927	21.8401	22.5632	22.3314	22.3938	22.4623
TERF1	18.9209	18.9669	18.9872	19.0544	18.2341	18.5564	18.383	18.543
SETD5	19.4177	19.2582	19.4092	19.3399	19.7961	19.7317	19.7097	19.7999
APH1B	16.824	16.7641	16.7317	16.8937	17.7401	17.5263	17.3398	17.6158
CEP97	22.7334	22.7217	22.8494	22.7251	22.3629	22.3513	22.5318	22.4646
HNRNPD	21.892	21.7062	21.7659	21.9436	21.1854	21.2096	21.1234	21.417
BAX	21.6074	21.5594	21.6476	21.7654	21.1816	21.3354	21.2167	21.1362
FLYWCH2	20.7487	20.6836	20.9067	20.9556	20.1407	20.4465	20.2795	20.232
TGFBR1	18.7556	18.6844	18.8053	18.846	19.1041	19.2555	19.1177	19.0615
MANF	24.3385	24.3074	24.3699	24.3411	24.7121	24.6802	24.7383	24.7951
OS9	20.6344	20.7775	20.5886	20.603	20.1093	20.0879	20.1205	20.0019
LRRC45	19.0263	19.0389	19.2738	19.0116	18.5658	18.3778	18.6609	18.5846
POLRMT	23.7508	23.7743	23.7895	23.7601	23.6207	23.6597	23.5946	23.6356
PLSCR1	22.1654	22.2422	21.9568	21.8895	23.4798	23.0854	23.2903	23.0486
CADM4	21.5188	21.5574	21.3252	21.3823	22.2598	22.2642	22.0382	22.0509
PDP2	18.8991	18.9051	18.9266	18.8034	18.6441	18.6147	18.5643	18.6159
MDFIC	18.4206	18.4964	18.6811	18.449	17.6861	17.7171	17.8377	17.8211
CASC3	23.2706	23.275	23.3736	23.6675	22.735	22.8554	22.8061	22.6733
COPS3	24.8299	24.8431	24.8234	24.8559	24.6521	24.6161	24.7011	24.7145
ZBED5	16.6694	16.64	16.7277	16.84	16.2967	15.9476	15.9129	16.1021
TMEM184C	19.1353	19.0158	19.0003	19.0653	19.4104	19.5751	19.377	19.3825
DUS1L	21.7144	21.6337	21.6544	21.6993	21.4455	21.287	21.2486	21.3904
LSG1	24.509	24.5438	24.6232	24.5122	23.9216	23.9123	24.0843	24.2196
TRIM4	20.795	20.7765	20.8341	20.8494	21.0657	21.1645	21.0968	21.1078
PTGES2	23.0494	22.982	23.1199	23.1249	22.7118	22.6789	22.6298	22.7256
KRT19	26.3984	26.5522	26.5452	26.3344	27.492	27.5099	27.1786	27.3519
COL12A1	23.6635	23.536	23.6464	23.6925	24.0495	23.9563	24.0951	24.0726
MRPL54	21.419	21.5025	21.5874	21.5823	21.2087	21.1289	21.0783	20.9361
LRRC14	20.162	20.2702	20.089	20.1173	20.5992	20.7366	20.5805	20.6482
BTBD7	17.5833	17.616	17.7046	17.7636	17.0183	17.2822	17.0017	17.0401
FADD	22.1262	21.9664	22.1244	22.1415	21.7044	21.7111	21.7038	21.7299
ADRM1	24.1457	24.0213	24.2993	24.1161	23.7311	23.7225	23.8387	23.68
RER1	22.2462	22.3173	22.2669	22.2929	22.7396	22.5661	22.7963	22.9231
CELF1	22.4639	22.5003	22.5547	22.5149	22.2626	22.198	22.2624	22.2378
LSM7	23.2319	23.2849	23.1913	23.3788	22.6102	22.6778	22.7186	22.7185
SIN3B	21.9201	21.8798	21.9747	22.0064	21.648	21.683	21.6548	21.7796
RBM15	22.6828	22.6702	22.7109	22.7139	22.444	22.2336	22.3711	22.3912
SQOR	23.7519	23.7818	23.7293	23.6904	24.5266	24.684	24.2405	24.3084
DYRK1A	19.1888	19.2267	19.2706	19.4244	18.8606	18.871	18.9685	18.8268
FLVCR1	21.7057	21.7223	21.7839	21.5418	21.1436	20.9487	20.9882	21.3192
PPP2CB	20.2646	20.2443	20.564	20.1939	21.0407	20.7405	21.0001	20.9942
PDLIM4	22.4062	22.6032	22.3188	22.5535	23.2825	23.8285	23.2418	23.4598
PRR3	17.3337	17.4032	17.3313	17.2989	15.1918	15.3374	14.6752	16.3126
RAB2B	22.2477	22.2626	22.2503	22.2559	22.5897	22.5738	22.652	22.7456
CIT	24.3114	24.3089	24.371	24.295	24.0666	24.0188	24.08	24.0829
CDC20	20.9497	20.7832	21.115	20.8908	20.3813	20.2693	20.5573	20.4073
RB1	22.6021	22.709	22.6801	22.3857	21.8639	21.943	22.0135	21.9544
SCAMP4	22.5153	22.5993	22.3552	22.521	23.2459	23.1299	22.9969	23.0246
PDCD7	19.6901	19.7335	19.8201	19.7043	19.4224	19.2141	19.4357	19.3954
RAB6C	20.7054	20.4343	20.5454	20.5798	21.0205	20.9311	21.0537	21.079
HNRNPLL	23.1451	23.1162	23.1044	23.1022	22.8006	22.7859	22.9018	22.7504
EIF4G1	21.581	21.7002	21.6757	21.7491	21.0132	21.2295	21.0833	21.2157
TACO1	24.3093	24.3026	24.408	24.3403	23.9568	24.0367	24.0234	23.9698
TAF6L	21.2696	21.3416	21.2064	21.3263	20.4875	20.8043	20.4465	20.3814
RPP14	20.5043	20.7215	20.5238	20.6448	20.2613	20.2386	20.1372	20.1505
ACVRL1	12.3334	12.3944	11.9465	11.4522	13.3392	13.4424	13.2963	13.6655
GIGYF2	24.6896	24.694	24.7537	24.7881	24.2614	24.3704	24.3104	24.4078
TMEM238	21.1831	21.0663	21.2077	21.1031	21.5786	21.5791	21.5814	21.4152
FUBP3	23.8229	23.7905	23.889	23.809	23.6613	23.5785	23.6755	23.6615
FAM117B	20.2508	20.2288	20.3428	20.3931	19.8152	20.0097	19.8471	20.0011
ZC3H10	18.1047	18.0641	17.9683	18.3258	17.2222	17.3357	16.7608	16.6351
STRAP	23.549	23.6074	23.6391	23.692	23.3175	23.3029	23.3135	23.4037
NQO1	23.9397	23.9272	23.9694	23.9366	23.4298	23.5265	23.6017	23.6041
FEM1B	19.9869	19.8528	19.9314	20.0849	19.5117	19.4516	19.4745	19.5182
UBE2K	23.2159	23.1741	23.1985	23.2768	23.0172	23.0456	23.0747	23.0452
MCM10	19.0787	19.0397	19.0042	18.9656	18.417	18.545	18.5775	18.446
PPP1CB	22.6723	22.6842	22.7057	22.7225	22.9508	22.8478	22.8888	22.902
PSME3IP1	20.4742	20.4376	20.513	20.7557	19.6205	19.5706	19.6369	19.421
ING2	19.0501	18.9454	19.0704	19.361	18.2393	18.4317	18.2784	18.4622
PLIN2	21.8853	21.8213	21.8203	21.8229	22.3125	22.4334	22.6318	22.8844
HDAC3	20.8996	20.8142	20.9543	20.9825	20.371	20.3401	20.56	20.5629
EVPL	25.5744	25.5188	25.4972	25.4625	25.9693	26.0772	25.9066	25.8655
RPS27	23.7506	23.8181	24.2581	24.1867	23.0528	22.7266	23.1592	23.0567
RNF113A	23.5688	23.4742	23.4096	23.5633	23.213	23.1651	23.1992	23.1698
THOC7	21.0405	21.0268	21.1445	21.207	20.5501	20.5035	20.6787	20.3948
SAMD4A	20.2397	20.2659	20.3668	20.447	20.9613	20.9752	20.7955	20.7852
NAXD	20.1822	20.2632	20.088	20.0873	20.8491	21.2968	20.852	20.8557
TAF8	18.8916	18.9282	19.0473	19.1045	18.2449	18.3698	18.4501	18.5144
UBA5	22.8719	22.9353	22.9114	23.002	22.4861	22.4626	22.637	22.6301
ATM	23.6567	23.5695	23.6552	23.7523	23.3027	23.3393	23.4305	23.4068
CEP128	20.9603	20.9303	21.0186	21.0343	20.5778	20.6932	20.5553	20.5593
RAB5A	21.9925	21.9742	21.9365	21.9597	22.324	22.1995	22.3444	22.276
OTUB2	21.0018	21.0105	21.079	20.9426	21.4064	21.4328	21.5668	21.7539
DNAJB1	25.8234	25.7873	25.8036	25.8465	25.4422	25.4432	25.5004	25.5514
THOC1	24.5313	24.4845	24.5922	24.3708	24.0128	23.744	24.0267	23.9318
ZNF740	17.7483	17.6444	17.9295	17.5601	17.0009	16.8609	16.9111	16.8231
INTS13	23.5473	23.609	23.7622	23.6591	23.1657	23.2205	23.3665	23.2865
KIF3A	22.4087	22.4725	22.4381	22.3557	22.5865	22.6736	22.637	22.6205
SIGIRR	20.4785	20.3542	20.479	20.4805	20.8921	20.8153	20.9599	20.8424
MRPL12	22.5319	22.3006	22.4128	22.532	21.9533	21.9199	21.9087	21.6688
FXR1	20.2071	20.1008	20.1183	20.1508	19.5346	19.567	19.7362	19.7579
BCAP31	26.7476	26.559	26.7155	26.7562	27.1828	27.1047	27.3474	27.2177
TTC31	15.4844	15.4974	15.6988	15.3018	14.4364	14.646	14.5064	14.1481
BCL7A	17.7728	17.7259	17.981	17.9968	17.0521	17.2771	17.0984	17.316
TRPC4AP	20.2967	20.2403	20.2633	20.2751	19.856	20.0211	19.8065	19.939
GNL3L	23.6191	23.5558	23.5707	23.577	23.2844	23.1914	23.2832	23.2183
SLC35E1	22.8831	22.8173	22.9303	22.7923	23.1277	23.0894	23.1355	23.1475
TNRC6B	22.8876	22.8257	22.988	23.0611	22.1925	22.4383	22.4043	22.3226
RSRC2	22.1576	22.159	22.2385	22.2111	21.7959	21.8716	21.75	21.894
ITGAV	23.2449	23.2073	23.1578	23.1828	23.753	23.7847	23.4873	23.5808
HINT3	20.7409	20.69	20.818	20.8092	21.1106	21.1725	21.1674	21.3775
FIP1L1	20.9739	21.1365	21.0023	21.2238	20.4183	20.5619	20.3965	20.4335
ANP32B	22.8043	22.8816	22.8191	22.7754	22.3306	22.3566	22.2957	22.1162
ZNF330	22.0382	22.0746	22.1013	22.1743	21.6317	21.8047	21.6271	21.7544
NCSTN	23.3914	23.3856	23.1738	23.0644	24.04	23.9447	23.7654	23.7084
NPEPPS	26.9297	26.9248	26.9609	26.8555	27.2221	27.2391	27.2737	27.1955
MCEE	19.9605	20.1906	20.2406	20.185	20.7433	20.8272	20.6661	20.6713
ACSL5	17.1452	17.0999	17.1146	17.1054	17.5065	17.4569	17.3454	17.5291
PPAT	24.481	24.5331	24.4929	24.5506	24.1069	24.3051	24.223	24.2437
CDC6	20.1049	20.2626	20.1235	20.2673	19.7977	19.7213	19.4875	19.7519
TUT1	22.0632	22.0582	22.2588	22.177	21.5762	21.6303	21.7225	21.8616
KDM1B	19.117	19.0814	19.1691	19.2021	18.745	18.7045	18.7758	18.8086
MAPK8IP3	22.2072	22.1492	22.2209	22.3022	22.6826	23.0165	22.7277	22.8036
TST	22.9002	22.9636	22.8694	22.891	23.2456	23.5399	23.4816	23.3627
CENPU	19.9738	19.7744	19.9875	19.8904	19.4095	19.379	19.5241	19.551
ZNF292	19.4217	19.4561	19.5405	19.4291	19.1856	19.1575	19.0452	19.1723
FST	22.1634	21.7185	21.9339	22.2282	21.0782	21.2169	21.2754	21.1439
GATB	22.9677	22.9594	22.9957	22.9794	22.6085	22.7751	22.6792	22.7391
PDCD2	20.1758	20.1459	20.3826	20.2761	19.3603	19.433	19.6029	19.805
COTL1	26.1424	26.2975	26.1858	26.3022	26.8971	27.0066	26.9767	26.7331
GGA3	21.8674	21.8892	21.9636	22.0067	22.199	22.5154	22.3596	22.3359
CEP152	21.1042	21.1382	21.192	21.2174	20.8413	20.9586	20.7654	20.8154
CRIP2	22.0684	22.3018	22.0486	21.9753	23.0975	23.5683	22.8937	23.0232
KCTD15	18.0938	18.1347	18.2194	18.1989	17.4998	17.4186	17.2808	17.2258
WWTR1	22.5959	22.6836	22.6701	22.908	22.0258	22.1267	22.0737	22.1838
BAZ2A	21.9467	21.8144	22.0572	22.0845	21.5591	21.4516	21.5119	21.4394
ARHGAP27	22.4252	22.4374	22.3776	22.4294	22.6319	22.7503	22.5631	22.6609
MAP1B	24.9839	25.0911	24.9092	24.9937	25.5174	25.7008	25.9248	26.0023
ROR1	20.4476	20.3668	20.5293	20.5246	20.1185	20.1698	20.1869	20.1835
MAPK9	20.2556	20.2853	20.2817	20.3416	20.544	20.5839	20.6027	20.5074
MICA	19.6751	19.4233	19.7031	19.6704	19.1458	19.1223	19.224	19.1613
CDC73	23.2582	23.2573	23.3089	23.2234	22.8435	22.7023	22.7581	22.7516
TMEM35B	18.0843	17.7489	18.2249	18.1055	18.8414	18.7046	18.7905	18.8123
XRN1	22.0729	22.0459	22.0864	22.14	21.875	21.8844	21.7874	21.9049
ADAMTS14	13.5828	13.6292	13.5688	13.5653	15.0524	15.2678	14.5183	15.2617
MGAT4A	16.3849	16.2717	16.3111	16.4194	17.1493	16.9334	16.8374	17.2428
RNPC3	19.6301	19.6729	19.6973	19.665	19.385	19.4334	19.3851	19.3402
BMP1	19.7465	19.8043	19.6916	19.6431	20.2065	20.2823	19.999	20.1215
AHCY	27.3433	27.3059	27.3347	27.365	27.5755	27.6044	27.5391	27.5242
FRMD6	20.8134	20.9164	20.8939	20.7782	21.1785	21.2592	21.1398	21.1821
SASS6	22.3708	22.3109	22.4894	22.4055	22.0759	22.0692	22.1721	22.0897
NPRL3	20.3124	20.1265	20.3731	20.3758	19.746	19.9375	19.9473	19.7647
RAB8B	19.8071	19.5779	19.7837	19.853	20.2688	20.1723	20.509	20.4431
RPS7	25.6441	25.6056	25.5872	25.6497	25.2368	25.2879	25.0525	25.0772
TTC13	20.795	20.7132	20.8601	20.8001	21.1548	21.0623	21.0299	21.0688
TASOR2	19.2265	19.2312	19.4709	19.3743	18.891	18.5886	18.7862	18.7643
PROCR	20.3222	20.3404	20.5309	20.6331	19.9613	19.986	19.7261	19.838
ATAD5	20.1252	20.0709	20.4274	20.1114	19.6892	19.6379	19.7839	19.6585
SEC14L1	22.2181	22.203	22.3002	22.2961	21.6502	21.8064	21.9203	21.8486
SCFD1	18.206	18.2283	18.3363	18.2956	18.6154	18.7517	18.6255	18.5954
KIAA0513	18.9327	19.272	19.1107	19.0472	19.8691	19.8051	20.1545	20.1918
HERC6	20.1256	20.1395	20.1354	20.1957	20.7961	20.8998	20.7382	20.6111
APEX2	19.9336	19.9896	19.9834	20.0044	19.6275	19.6514	19.7423	19.5774
FAM111A	23.061	23.1419	22.9823	23.0488	22.7215	22.722	22.6486	22.5903
ASS1	24.3361	24.5044	24.2542	23.7888	25.8283	26.2166	25.5305	25.4498
C11orf52	20.3522	20.3654	20.4484	20.4348	20.8188	20.7137	20.8873	20.9426
MRPL14	21.6537	21.7609	21.6896	21.781	21.306	21.2783	21.1848	21.1298
PPP2R5C	22.13	22.1537	22.4433	22.1877	21.6803	21.6006	21.7585	21.5658
EPC2	20.1172	19.932	20.1571	20.1752	19.445	19.7403	19.6378	19.6428
SLIT2	20.1639	20.2096	20.2539	20.2424	20.6224	20.9104	20.655	20.8995
TMEM30B	21.2592	21.0834	21.1923	21.1103	20.6953	20.4705	20.8388	20.6873
TFAP4	19.874	19.8902	20.0468	19.8407	19.4485	19.33	19.5661	19.4295
SLC6A14	17.1576	16.8522	17.0315	17.0076	19.2006	18.5292	18.0645	18.3381
FHL1	21.7372	21.7713	21.8287	21.4707	22.5472	22.5782	22.667	22.4096
ZFP64	17.4416	17.2611	17.338	17.4653	16.3805	16.9379	16.7356	16.646
GPHN	24.6272	24.6097	24.5748	24.6494	24.3853	24.3982	24.3464	24.3333
NDUFAF7	22.6143	22.568	22.6536	22.5296	22.7994	22.9784	22.9853	22.8591
RPS15	24.5171	24.3388	24.5524	24.3669	23.9693	23.976	23.9924	23.9371
MANEA	19.93	20.0353	20.1339	20.3116	19.6958	19.4725	19.4521	19.6019
CNOT4	22.11	22.1393	22.0711	22.1172	22.0208	21.9866	21.9937	22.0099
PICALM	22.2679	22.3973	22.301	22.3433	22.6197	22.5362	22.599	22.5054
ESS2	21.4731	21.4266	21.5857	21.5558	21.0537	20.9206	21.1245	21.1065
FIP1L1	20.6112	20.8364	20.7568	20.8683	20.1078	19.9612	20.135	20.214
PHRF1	21.692	21.5843	21.7819	21.7486	21.3002	21.3895	21.3685	21.4285
[truncated: 7,912 more rows]

## Sheet: Figure 1D-E
ID	Description	setSize	enrichmentScore	NES	pvalue	p.adjust	qvalue	rank	leading_edge	core_enrichment
HALLMARK_GLYCOLYSIS	HALLMARK_GLYCOLYSIS	149	0.40422	1.89784	5.08542e-06	1.15578e-05	3.16318e-06	1620	tags=31%, list=17%, signal=26%	4907/30001/3486/8614/10331/79644/50808/7162/6676/5836/7045/5516/1289/205/3597/2026/6383/5768/960/50814/4191/5352/501/2745/2806/7360/3309/10570/5230/5834/9123/1462/6647/25796/9276/1491/2539/2673/726/9672/2805/55276/7039/1738/26229/10327
WP111	Electron transport chain OXPHOS system in mitochondria	74	-0.46274	-1.74137	0.000500191	0.00579136	0.00415784	3119	tags=53%, list=34%, signal=35%	4698/4725/6389/29796/4705/374291/4709/4720/4701/4723/1355/4695/1347/4715/4718/293/4716/292/4700/513/7388/4702/51079/4710/1340/4724/4714/1327/4712/1353/4707/4717/4726/1329/4711/1350/1349/4697/1345
