# Supplementary material for: Polyploid cancer cells surviving cisplatin reallocate central carbon sources to fuel antioxidant metabolism for survival
Source: Mol Metab. 2026 Apr 18;108:102370. doi: 10.1016/j.molmet.2026.102370 (PMC13158425; doi:10.1016/j.molmet.2026.102370)
Supplement: Multimedia component 2 [file mmc2.xlsx]

## Sheet: Fig 2A -- Glucose Uptake
Sample Name	Concentration	Units				mM							nM							nmol							Cell Weight (mg)
Parental t=0 A	13.9675	mmol/L			Group	A	B	C	D	E		Group	A	B	C	D	E		Group	A	B	C	D	E		Group	A	B	C	D	E
Parental t=3 A	12.0988	mmol/L			Parental t=0	13.9675	14.2275	11.2571	9.74874	9.89566		Parental t=0	1.39675e+07	1.42275e+07	1.12571e+07	9.74874e+06	9.89566e+06		Parental t=0	349187	355688	281427	243718	247392		Parental	50.1	54.8	57.2	47	45.3
Parental t=0 B	14.2275	mmol/L			Parental t=3	12.0988	12.3134	N/A	9.9211	8.98746		Parental t=3	1.20988e+07	1.23134e+07	N/A	9.9211e+06	8.98746e+06		Parental t=3	295210	300447	N/A	242075	219294		10 Days PTR	3.14	5.7	3.32	3.3	5.86
Parental t=3 B	12.3134	mmol/L			Parental t=6	N/A	11.5755	N/A	8.88703	8.00884		Parental t=6	didn't run	1.15755e+07	N/A	8.88703e+06	8.00884e+06		Parental t=6	didn't run	272024	N/A	208845	188208
Parental t=6 B	11.5755	mmol/L
Parental t=0 C	11.2571	mmol/L			10 Days PTR t=0	12.7947	12.6464	12.5593				10 Days PTR t=0	1.27947e+07	1.26464e+07	1.25593e+07				10 Days PTR t=0	319868	316161	313982
Parental t=3 C	N/A	mmol/L	EXCLUDED		10 Days PTR t=3	12.1231	11.97	11.2059				10 Days PTR t=3	1.21231e+07	1.197e+07	1.12059e+07				10 Days PTR t=3	295803	292068	273425
Parental t=6 C	N/A	mmol/L			10 Days PTR t=6	12.0901	12.2638	11.1237				10 Days PTR t=6	1.20901e+07	1.22638e+07	1.11237e+07				10 Days PTR t=6	284118	288200	261407
Parental t=0 D	9.74874	mmol/L
Parental t=3 D	9.9211	mmol/L
Parental t=6 D	8.88703	mmol/L																		nmol/mg
Parental t=0 E	9.89566	mmol/L																	Group	A	B	C	D	E
Parental t=3 E	8.98746	mmol/L																	Parental t=0	6969.81	6490.66	4920.05	5185.5	5461.18
Parental t=6 E	8.00884	mmol/L																	Parental t=3	5892.41	5482.61	N/A	5150.53	4840.93
10 Days PTR t=0 A	12.7947	mmol/L																	Parental t=6	didn't run	4963.94	N/A	4443.51	4154.69
10 Days PTR t=3 A	12.1231	mmol/L
10 Days PTR t=6 A	12.0901	mmol/L																	10 Days PTR t=0	101869	55466.8	94572.8
10 Days PTR t=0 B	12.6464	mmol/L																	10 Days PTR t=3	94204.7	51239.9	82356.9
10 Days PTR t=3 B	11.97	mmol/L																	10 Days PTR t=6	90483.5	50561.4	78737.2
10 Days PTR t=6 B	12.2638	mmol/L
10 Days PTR t=0 C	12.5593	mmol/L
10 Days PTR t=3 C	11.2059	mmol/L
10 Days PTR t=6 C	11.1237	mmol/L																	Plotted Data
																			Parental	10 Days PTR
																		nmol/mg/hr	359.1	1898
																			254.5	817.6
																			123.7	2639
																			217.7	1369
																				299

## Sheet: Fig 2B -- Lactate Excretion
Sample Name	Concentration	Units				mM							nM							nmol							Cell Weight (mg)
Parental t=0 A	0.0109988	mmol/L			Group	A	B	C	D	E		Group	A	B	C	D	E		Group	A	B	C	D	E		Group	A	B	C	D	E
Parental t=3 A	2.2422	mmol/L			Parental t=0	0.0109988	0	0.0159515	0	0.0050043		Parental t=0	10998.8	0	15951.5	0	5004.3		Parental t=0	274.97	0	398.787	0	125.108		Parental	50.1	54.8	57.2	47	45.3
Parental t=0 B	0	mmol/L			Parental t=3	2.2422	2.14147	N/A	0.881684	1.26175		Parental t=3	2.2422e+06	2.14147e+06	N/A	881684	1.26175e+06		Parental t=3	54709.8	52251.9	N/A	21513.1	30786.7		10 Days PTR	3.14	5.7	3.32	3.3	5.86
Parental t=3 B	2.14147	mmol/L			Parental t=6	didn't run	4.83903	N/A	1.75458	3.04765		Parental t=6	didn't run	4.83903e+06	N/A	1.75458e+06	3.04765e+06		Parental t=6	didn't run	113717	N/A	41232.6	71619.9
Parental t=6 B	4.83903	mmol/L
Parental t=0 C	0.0159515	mmol/L			10 Days PTR t=0	0.00682583	0	0.0354356				10 Days PTR t=0	6825.83	0	35435.6				10 Days PTR t=0	170.646	0	885.891
Parental t=3 C	N/A	mmol/L	EXCLUDED		10 Days PTR t=3	0.0351291	0.0165977	0.0745987				10 Days PTR t=3	35129.1	16597.7	74598.7				10 Days PTR t=3	857.15	404.983	1820.21
Parental t=6 C	N/A	mmol/L			10 Days PTR t=6	0.0875898	0.00649192	0.150837				10 Days PTR t=6	87589.8	6491.92	150837				10 Days PTR t=6	2058.36	152.56	3544.67
Parental t=0 D	0	mmol/L
Parental t=3 D	0.881684	mmol/L
Parental t=6 D	1.75458	mmol/L																		nmol/mg
Parental t=0 E	0.0050043	mmol/L																	Group	A	B	C	D	E
Parental t=3 E	1.26175	mmol/L																	Parental t=0	5.48841	0	6.9718	0	2.76176
Parental t=6 E	3.04765	mmol/L																	Parental t=3	1092.01	953.502	N/A	457.726	679.618
10 Days PTR t=0 A	0.00682583	mmol/L																	Parental t=6	didn't run	2075.13	N/A	877.289	1581.01
10 Days PTR t=3 A	0.0351291	mmol/L
10 Days PTR t=6 A	0.0875898	mmol/L																	10 Days PTR t=0	54.3458	0	266.834
10 Days PTR t=0 B	0	mmol/L																	10 Days PTR t=3	272.978	71.0497	548.256
10 Days PTR t=3 B	0.0165977	mmol/L																	10 Days PTR t=6	655.529	26.7649	1067.67
10 Days PTR t=6 B	0.00649192	mmol/L
10 Days PTR t=0 C	0.0354356	mmol/L
10 Days PTR t=3 C	0.0745987	mmol/L
10 Days PTR t=6 C	0.150837	mmol/L																	Plotted Data
																			Parental	10 Days PTR
																		nmol/mg/hr	362.2	100.2
																			345.9	23.68
Parental t=3 and t=6 C were exluded due to instrument error																			146.2	133.5
																			263	98.53
																				147.9

## Sheet: Fig 2D
Parental	10 Days PTR
89.2443	68.4029
89.376	75.1234
92.8589	69.421
89.9203	65.4111

## Sheet: Fig 2E
	Parental				10 Days PTR
G6P m+6	98.7764	98.9221	102.777	99.5245	98.2948	107.952	99.7577	93.9955
FBP m+6	91.9786	79.5029	84.643	88.8949	24.3484	67.3676	49.2633	62.5845
3PG m+3	89.8127	96.6401	74.1522	76.432	89.6409	73.7437	53.4617	13.6721
PEP m+3	89.7377	95.6812	63.347	80.0603	75.0194	44.9031	46.6391	39.6733
Lactate m+3	49.2304	75.1093	33.8661	49.2732	54.1304	65.5317	56.8366	42.6934

## Sheet: Fig 2G
Lactate Mass Isotopomer	Parental				10 Days PTR
m+0	51.77	52.02	52.33	52.53	60.36	77.09	68.74	58.07
m+1	1.45	1.38	1.27	0.78	0.89	0.49	0.41	0.75
m+2	46.13	46.1	46	46.63	38.57	22.12	30.3	40.63
m+3	0.52	0.43	0.35	0.05	0.16	0.17	0.59	0.58
