# Supplementary material for: Polyploid cancer cells surviving cisplatin reallocate central carbon sources to fuel antioxidant metabolism for survival
Source: Mol Metab. 2026 Apr 18;108:102370. doi: 10.1016/j.molmet.2026.102370 (PMC13158425; doi:10.1016/j.molmet.2026.102370)
Supplement: Multimedia component 3 [file mmc3.xlsx]

## Sheet: Fig 3B
	Parental				10 Days PTR
Citrate m+2	30.1306	29.7957	23.642	27.1233	13.7135	13.2411	21.1632	12.7096
Succinate m+2	4.18251	7.49192	6.3455	5.6705	4.57081	4.87888	6.61153	3.80802
Fumarate m+2	2.82012	3.39248	3.2362	3.07905	3.67048	3.18704	3.82406	3.30621
Malate m+2	7.60675	9.24786	7.70093	7.09017	8.22357	5.99099	8.0863	5.63364
Oxaloacetate m+2	6.65563	6.6863	4.03798	7.77694	3.11053	3.7475	3.49871	4.30369

## Sheet: Fig 3D -- Glutamine Uptake
Sample Name	Concentration	Units				mM							nM							nmol							Cell Weight (mg)
Parental t=0 A	1.81051	mmol/L			Group	A	B	C	D	E		Group	A	B	C	D	E		Group	A	B	C	D	E		Group	A	B	C	D	E
Parental t=3 A	1.65927	mmol/L			Parental t=0	1.81051	1.73935	N/A	N/A	1.43422		Parental t=0	1.81051e+06	1.73935e+06	N/A	N/A	1.43422e+06		Parental t=0	45262.7	43483.7	N/A	N/A	35855.5		Parental	45.5	48.2	52.6	35	40
Parental t=0 B	1.73935	mmol/L			Parental t=3	1.65927	1.55438	1.56972	N/A	1.23562		Parental t=3	1.65927e+06	1.55438e+06	1.56972e+06	N/A	1.23562e+06		Parental t=3	40486.2	37927	38301.1	N/A	30149.2		10 Days PTR	3.03333	3.45	2.05	3.8	4.21
Parental t=3 B	1.55438	mmol/L			Parental t=6	didn't run	1.29863	1.38471	N/A	1.0929		Parental t=6	didn't run	1.29863e+06	1.38471e+06	N/A	1.0929e+06		Parental t=6		30517.8	32540.7	N/A	25683.2
Parental t=6 B	1.29863	mmol/L
Parental t=0 C	0	mmol/L	EXCLUDED		10 Days PTR t=0	1.66915	1.67489	1.66737				10 Days PTR t=0	1.66915e+06	1.67489e+06	1.66737e+06				10 Days PTR t=0	41728.7	41872.3	41684.2
Parental t=3 C	1.56972	mmol/L			10 Days PTR t=3	1.61723	1.66371	1.56465				10 Days PTR t=3	1.61723e+06	1.66371e+06	1.56465e+06				10 Days PTR t=3	39460.3	40594.5	38177.5
Parental t=6 C	1.38471	mmol/L			10 Days PTR t=6	1.61375	1.74663	1.54434				10 Days PTR t=6	1.61375e+06	1.74663e+06	1.54434e+06				10 Days PTR t=6	37923.2	41045.8	36291.9
Parental t=0 E	1.43422	mmol/L
Parental t=3 E	1.23562	mmol/L
Parental t=6 E	1.0929	mmol/L																		nmol/mg
10 Days PTR t=0 A	1.66915	mmol/L																	Group	A	B	C	D	E
10 Days PTR t=3 A	1.61723	mmol/L																	Parental t=0	994.784	902.152	N/A	N/A	896.388
10 Days PTR t=6 A	1.61375	mmol/L																	Parental t=3	889.806	786.866	728.158	N/A	753.731
10 Days PTR t=0 B	1.67489	mmol/L																	Parental t=6	didn't run	633.149	618.645	N/A	642.079
10 Days PTR t=3 B	1.66371	mmol/L
10 Days PTR t=6 B	1.74663	mmol/L																	10 Days PTR t=0	13756.7	12136.9	20333.8
10 Days PTR t=0 C	1.66737	mmol/L																	10 Days PTR t=3	13008.9	11766.5	18623.2
10 Days PTR t=3 C	1.56465	mmol/L																	10 Days PTR t=6	12502.2	11897.3	17703.4
10 Days PTR t=6 C	1.54434	mmol/L
Parental t=0 C was exluded due to instrument error
REPLICATE D was excluded -- ran out of sample																			Plotted Data
																			Parental	10 Days PTR
																		nmol/mg/hr	34.99	209.1
																			44.83	123.5
																			36.5	438.74
																			42.38

## Sheet: Fig 3E
	Parental					10 Days PTR
Glutamine m+5	100.095	100.015	99.6339	100.361	99.8948	98.0903	99.5489	101.242	101.362	99.7564
Glutamate m+5	92.8853	94.2168	93.8029	95.3274	94.8676	81.9058	85.6496	90.5567	83.9087	85.96
Succinate m+4	89.2671	89.6044	88.42	91.2521	90.7773	77.7261	75.5616	82.0906	69.6999	73.128
Malate m+4	69.0373	66.7781	65.5237	76.5318	63.6232	41.8779	54.7797	59.9183	50.1827	54.5756
Citrate m+4	39.4267	40.6167	43.7182	49.3726	45.4177	14.9028	26.0002	24.4729	24.8323	24.5446

## Sheet: Fig 3F
Citrate	Parental					10 Days PTR
m+0	44.4742	43.1643	41.6502	41.7855	40.6295	79.1214	67.1802	66.7555	67.0531	65.906
m+1	0.247718	1.45884	0.765044	0.309229	0.616946	0	0.128676	0	0.575352	0.761214
m+2	4.5186	5.06685	5.57818	2.43694	4.67926	1.97286	3.07502	3.51496	4.12808	4.11808
m+3	8.48915	7.31241	6.06715	6.06931	7.13015	2.39397	3.18054	3.73415	3.12392	3.65462
m+4	38.1371	39.2882	42.2882	47.7577	43.9322	13.4257	23.4232	22.0473	22.371	22.1119
m+5	4.80887	4.38895	4.37176	2.38293	3.73844	3.98931	3.43978	4.70946	3.15318	3.86957
m+6	0	0	0	0	0	0	0	0	0	0
