# Supplementary material for: Polyploid cancer cells surviving cisplatin reallocate central carbon sources to fuel antioxidant metabolism for survival
Source: Mol Metab. 2026 Apr 18;108:102370. doi: 10.1016/j.molmet.2026.102370 (PMC13158425; doi:10.1016/j.molmet.2026.102370)
Supplement: Multimedia component 4 [file mmc4.xlsx]

## Sheet: Parental
Parental 13C-MFA Flux Results
Experiments: [U-13C] Glucose and [U-13C] Glutamine, O2 Consumption
SSR Value: 13.2
Expected SSR (95% CI): (3.2, 20.5), 10 DOF
Parameter Continuation -- Error Tolerance: 0.1
Parameter Continuation -- Steps: 60
Flux units: nmol/hr/(mgCW)
Omitted R45: Glu.unlabeled + Glu.c -> Glu.c + Glu.snk reaction since Glu feeds into mitochondria
Reaction ID	Reaction	Flux Value	StdError	LB	UB
R1	Gluc.ext + ATP -> G6P + ADP + Pi	238.75	0	238.75	238.75
R2 net	G6P <-> F6P	238.75	7.8612e-12	74.4847	238.75
R2 exch	G6P <-> F6P	306.945	52429	0	914240
R3 net	F6P <-> FBP	238.75	2.6204e-12	183.995	238.75
R3 exch	F6P <-> FBP	1.3545e-06	5.7509e-12	0	710830
R4 net	FBP <-> DHAP + GAP	238.75	2.6204e-12	183.995	238.75
R4 exch	FBP <-> DHAP + GAP	1.3548e-06	0	0	886.756
R5 net	DHAP <-> GAP	238.75	2.6204e-12	183.995	238.75
R5 exch	DHAP <-> GAP	0.0019	58572	0	710880
R6 net	GAP + NAD <-> 3PG + NADH	477.5	2.6204e-12	422.745	477.5
R6 exch	GAP + NAD <-> 3PG + NADH	1.3546e-06	2.9335e-12	0	Inf
R7 net	3PG <-> PEP	477.5	2.6204e-12	422.745	477.5
R7 exch	3PG <-> PEP	1256.5	3345.1	0	NaN
R8 net	PEP <-> Pyr.c	477.5	2.6204e-12	422.745	477.5
R8 exch	PEP <-> Pyr.c	390.314	390.91	28.1056	425700
R9	G6P -> 6PGL	1.2209e-06	7.8612e-12	1.5916e-12	164.265
R10	6PGL -> 6PG	1.2209e-06	7.8612e-12	1.1369e-12	164.265
R11	6PG -> P5P + CO2	1.2209e-06	7.8612e-12	2.7285e-12	164.265
R12 net	P5P + P5P <-> S7P + GAP	4.0698e-07	2.6204e-12	1.2506e-12	54.7551
R12 exch	P5P + P5P <-> S7P + GAP	1.1452e-06	3.6096e-13	0	NaN
R13 net	S7P + GAP <-> F6P + E4P	4.0698e-07	2.6204e-12	7.9581e-13	54.7551
R13 exch	S7P + GAP <-> F6P + E4P	1.1452e-06	6.9061e-12	0	872.048
R14 net	P5P + E4P <-> F6P + GAP	4.0698e-07	2.6204e-12	-1.1369e-13	54.7551
R14 exch	P5P + E4P <-> F6P + GAP	1.1457e-06	1.3102e-12	0	277.794
R15 net	Pyr.c <-> Lact	279.325	0	279.325	279.325
R15 exch	Pyr.c <-> Lact	0.00083582	37849	0	Inf
R16	Pyr.c -> Pyr.m	857.114	327.402	156.417	2615.6
R17	Pyr.m + NAD -> AcCoA.m + CO2 + NADH	946.101	120.707	490.392	1174.6
R18	AcCoA.m + OAC.m -> Cit.m	2742.6	120.707	2295.7	2990.2
R19 net	Cit.m + NAD <-> AKG.m + CO2 + NADH	205.908	120.707	-22.5573	654.038
R19 exch	Cit.m + NAD <-> AKG.m + CO2 + NADH	9999800	120.707	0	Inf
R20	AKG.m + NAD -> Suc.m + CO2 + NADH	239.144	120.707	10.6785	687.273
R21 net	Suc.m + FAD <-> Fum.m + FADH2	970	0	970	970
R21 exch	Suc.m + FAD <-> Fum.m + FADH2	1151800	45340	0	Inf
R22 net	Fum.m <-> Mal.m	970	0	970	970
R22 exch	Fum.m <-> Mal.m	13.7037	21.2619	0	447.632
R23 net	Mal.m + NAD <-> OAC.m + NADH	-898.653	120.707	-1345.5	-651.072
R23 exch	Mal.m + NAD <-> OAC.m + NADH	9999100	120.707	0	Inf
R24	Mal.m -> Pyr.m + CO2	3730.2	330.719	1994.8	4597
R25	Mal.c -> Pyr.c + CO2	675.105	327.402	0	2433.7
R26	Pyr.m + CO2 + ATP -> OAC.m + ADP + Pi	3641.3	0	3641.3	3641.3
R27 net	Mal.c <-> Mal.m	1861.6	375.098	142.843	2920.9
R27 exch	Mal.c <-> Mal.m	9998100	44282	0	Inf
R28 net	Mal.c <-> OAC.c	-2536.7	241.415	-2999.7	-1643
R28 exch	Mal.c <-> OAC.c	44.6895	45992	0	Inf
R29 net	Mal.c <-> Fum.c	2.472e-13	0	2.472e-13	2.472e-13
R29 exch	Mal.c <-> Fum.c	9.4136e-07	0	0	Inf
R30	Cit.m -> Cit.c	2536.7	241.415	1643	2999.7
R31	Cit.c -> AcCoA.c + OAC.c	2536.7	241.415	1643	2999.7
R32	AcCoA.c -> FA	2536.7	241.415	1643	2999.7
R33 net	Gln.c <-> Glu.c	39.675	0	39.675	39.675
R33 exch	Gln.c <-> Glu.c	826690	37040	NaN	Inf
R34 net	Glu.c <-> Glu.m	33.2357	0	33.2357	33.2357
R34 exch	Glu.c <-> Glu.m	17.3496	3.6858	10.9031	25.5801
R35 net	AKG.m <-> Glu.m	-33.2358	0	-33.2358	-33.2358
R35 exch	AKG.m <-> Glu.m	4.5594	0.0978	4.3681	4.7511
R36	Gln.ext -> Gln.c	39.675	0	39.675	39.675
R37	Glu.c -> Glu.ext	6.4393	0	6.4393	6.4393
R38	Pyr.c -> Pyr.ext	16.1662	0	16.1662	16.1662
R39	Lact -> Lact.ext	279.325	0	279.325	279.325
R40	CO2 -> CO2.ext	2155.2	5.2408e-12	2155.2	2264.8
R41	NADH + FADH2 + O2 + 4*ADP + 4*Pi -> NAD + FAD + 2*H2O + 4*ATP	970	0	970	970
R42	AcCoA.unlabeled -> AcCoA.m	1796.5	7.8612e-12	1796.5	1960.8
R43	Suc.unlabeled -> Suc.m	730.856	120.707	282.727	959.322
R44	AcCoA.unlabeled + AcCoA.c -> AcCoA.c + AcCoA.snk	0.00048277	37074	0	Inf
R46	Pyr.unlabeled + Pyr.c -> Pyr.c + Pyr.snk	1.3307e-06	0	0	701.72
R47	G6P.unlabeled + G6P -> G6P + G6P.snk	32.7231	5.3421	20.8886	44.4675
R48	CO2.unlabeled + CO2 -> CO2 + CO2.snk	10000000	0	29.9347	Inf
Parental metabolite labeling statistics (Simulated vs Observed)
ID	Type	Tracer	SRES	Contribution
g6p	MS	[U-13C] Glucose	0.1131	2.705
fbp	MS	[U-13C] Glucose	0.1861	1.0414
gap	MS	[U-13C] Glucose	0.0642	1.4561
3pg	MS	[U-13C] Glucose	0.0682	2.3237
pep	MS	[U-13C] Glucose	0.0579	3.2342
lactate	MS	[U-13C] Glucose	0.3018	10.7485
succinate	MS	[U-13C] Glucose	3.9458	29.1987
gln.c	MS	[U-13C] Glutamine	0.1478	2.2046
glu.m	MS	[U-13C] Glutamine	8.3257	6.0878

## Sheet: 10 Days PTR
10 Days PTR 13C-MFA Flux Results
Experiments: [U-13C] Glucose and [U-13C] Glutamine, O2 Consumption
SSR Value: 11
Expected SSR (95% CI): (3.2, 20.5), 10 DOF
Parameter Continuation -- Error Tolerance: 0.1
Parameter Continuation -- Steps: 60
Flux units: nmol/hr/(mgCW)
Reaction ID	Reaction	Flux Value	StdError	LB	UB
R1	Gluc.ext + ATP -> G6P + ADP + Pi	1404.5	0	1404.5	1404.5
R2 net	G6P <-> F6P	-7331.4	45.722	-7377.9	-7330.2
R2 exch	G6P <-> F6P	9992700	45.722	NaN	NaN
R3 net	F6P <-> FBP	-1507.4	15.2407	-1523	-1507.1
R3 exch	F6P <-> FBP	9998500	15.2407	1477.6	Inf
R4 net	FBP <-> DHAP + GAP	-1507.4	15.2407	-1523	-1507.1
R4 exch	FBP <-> DHAP + GAP	1.5288e-06	2.0352e-12	0	7470.1
R5 net	DHAP <-> GAP	-1507.4	15.2407	-1523	-1507.1
R5 exch	DHAP <-> GAP	1.5255e-06	214020	0	NaN
R6 net	GAP + NAD <-> 3PG + NADH	-102.926	15.2407	-118.448	-102.532
R6 exch	GAP + NAD <-> 3PG + NADH	9999900	15.2407	742.934	Inf
R7 net	3PG <-> PEP	-102.926	15.2407	-118.448	-102.532
R7 exch	3PG <-> PEP	9999900	15.2407	692.417	Inf
R8 net	PEP <-> Pyr.c	-102.926	15.2407	-118.448	-102.532
R8 exch	PEP <-> Pyr.c	9999900	15.2407	598.351	Inf
R9	G6P -> 6PGL	8735.9	45.722	8734.7	8782.5
R10	6PGL -> 6PG	8735.9	45.722	8734.7	8782.5
R11	6PG -> P5P + CO2	8735.9	45.722	8734.7	8782.5
R12 net	P5P + P5P <-> S7P + GAP	2912	15.2407	2911.6	2927.5
R12 exch	P5P + P5P <-> S7P + GAP	1.5252e-06	0	0	Inf
R13 net	S7P + GAP <-> F6P + E4P	2912	15.2407	2911.6	2927.5
R13 exch	S7P + GAP <-> F6P + E4P	0.0016	0	0	7476.4
R14 net	P5P + E4P <-> F6P + GAP	2912	15.2407	2911.6	2927.5
R14 exch	P5P + E4P <-> F6P + GAP	1.5259e-06	1.0371e-12	0	6598.2
R15 net	Pyr.c <-> Lact	100.762	0	100.762	100.762
R15 exch	Pyr.c <-> Lact	0.0252	212320	0	Inf
R16	Pyr.c -> Pyr.m	71.9882	22.0825	46.6115	114.901
R17	Pyr.m + NAD -> AcCoA.m + CO2 + NADH	66.1688	42.4804	34.8518	96.2755
R18	AcCoA.m + OAC.m -> Cit.m	67.3493	13.9049	64.2379	100.143
R19 net	Cit.m + NAD <-> AKG.m + CO2 + NADH	61.9134	28.3363	32.2782	78.9414
R19 exch	Cit.m + NAD <-> AKG.m + CO2 + NADH	126.625	73.3756	19.8147	482.045
R20	AKG.m + NAD -> Suc.m + CO2 + NADH	302.974	28.3363	273.339	320.002
R21 net	Suc.m + FAD <-> Fum.m + FADH2	360	0	360	360
R21 exch	Suc.m + FAD <-> Fum.m + FADH2	5931700	228420	0	Inf
R22 net	Fum.m <-> Mal.m	360	0	360	360
R22 exch	Fum.m <-> Mal.m	10.5116	33.1957	0	Inf
R23 net	Mal.m + NAD <-> OAC.m + NADH	31.8693	13.9049	28.7579	64.6626
R23 exch	Mal.m + NAD <-> OAC.m + NADH	184.321	345.291	0	Inf
R24	Mal.m -> Pyr.m + CO2	29.6606	58.8055	0	68.9039
R25	Mal.c -> Pyr.c + CO2	303.906	34.5999	278.136	346.751
R26	Pyr.m + CO2 + ATP -> OAC.m + ADP + Pi	35.48	0	35.48	35.48
R27 net	Mal.c <-> Mal.m	-298.47	57.3848	-331.242	-236.542
R27 exch	Mal.c <-> Mal.m	9999700	57.3848	0	Inf
R28 net	Mal.c <-> OAC.c	-5.4359	32.611	-64.058	-1.3642e-12
R28 exch	Mal.c <-> OAC.c	1e-07	2.0004e-11	0	Inf
R29 net	Mal.c <-> Fum.c	1.3918e-12	0	1.3918e-12	1.3918e-12
R29 exch	Mal.c <-> Fum.c	1.0845e-06	0	0	Inf
R30	Cit.m -> Cit.c	5.4359	32.611	3.0411e-12	64.058
R31	Cit.c -> AcCoA.c + OAC.c	5.4359	32.611	1.4211e-12	64.058
R32	AcCoA.c -> FA	5.4359	32.611	0	64.058
R33 net	Gln.c <-> Glu.c	257.113	0	257.113	257.113
R33 exch	Gln.c <-> Glu.c	252.038	71.0481	150.82	493.35
R34 net	Glu.c <-> Glu.m	241.061	0	241.061	241.061
R34 exch	Glu.c <-> Glu.m	68.5426	126010	0	Inf
R35 net	AKG.m <-> Glu.m	-241.061	0	-241.061	-241.061
R35 exch	AKG.m <-> Glu.m	58.8261	104750	0	Inf
R36	Gln.ext -> Gln.c	257.113	0	257.113	257.113
R37	Glu.c -> Glu.ext	16.0525	0	16.0525	16.0525
R38	Pyr.c -> Pyr.ext	28.23	0	28.23	28.23
R39	Lact -> Lact.ext	100.762	0	100.762	100.762
R40	CO2 -> CO2.ext	9465	30.4813	9464.3	9496.1
R41	NADH + FADH2 + O2 + 4*ADP + 4*Pi -> NAD + FAD + 2*H2O + 4*ATP	360	0	360	360
R42	AcCoA.unlabeled -> AcCoA.m	1.1805	45.722	0	47.7481
R43	Suc.unlabeled -> Suc.m	57.0257	28.3363	39.9977	86.6609
R44	AcCoA.unlabeled + AcCoA.c -> AcCoA.c + AcCoA.snk	0.0166	254350	0	Inf
R45	Glu.unlabeled + Glu.c -> Glu.c + Glu.snk	78.8201	11.6596	56.5331	99.5978
R46	Pyr.unlabeled + Pyr.c -> Pyr.c + Pyr.snk	1.5229e-06	0	0	969.149
R47	G6P.unlabeled + G6P -> G6P + G6P.snk	2201.5	421.526	1313.8	3299.9
R48	CO2.unlabeled + CO2 -> CO2 + CO2.snk	10000000	0	23801	Inf
DTP metabolite labeling statistics (Simulated vs Observed)
ID	Type	Tracer	SRES	Contribution
fbp	MS	[U-13C] Glucose	5.6581	1.3149
3pg	MS	[U-13C] Glucose	0.0968	1.0733
pep	MS	[U-13C] Glucose	0.006	1.3632
lactate	MS	[U-13C] Glucose	0.2343	1.543
citrate	MS	[U-13C] Glucose	0.8017	7.1555
succinate	MS	[U-13C] Glucose	0.7216	11.292
gln.c	MS	[U-13C] Glutamine	0.0082	4.2495
glu.c	MS	[U-13C] Glutamine	0.3011	4.8356
malate	MS	[U-13C] Glutamine	3.1449	26.173
