# Supplementary material for: Polyploid cancer cells surviving cisplatin reallocate central carbon sources to fuel antioxidant metabolism for survival
Source: Mol Metab. 2026 Apr 18;108:102370. doi: 10.1016/j.molmet.2026.102370 (PMC13158425; doi:10.1016/j.molmet.2026.102370)
Supplement: Multimedia component 5 [file mmc5.xlsx]

## Sheet: Fig 5B
	Pentose Phosphate Pathway		Isocitrate Dehygrogenase (IDH1/2)		Glutamate Dehydrogenase (GLUD)		Malic Enzyme (ME1/2/3)
	Mean	SEM	Mean	SEM	Mean	SEM	Mean	SEM
Parental	2.44e-09	1.11174e-14	0.206	0.121	0.0332	0	4.41	0.691239
10 Days PTR	17.5	0.0646607	0.0619	0.0283363	0.241	0	0.334	0.0345999

## Sheet: Fig 5C
	Expression z-scores
	Parental_A	Parental_B	Parental_C	Parental_D	10 Days PTR_A	10 Days PTR_B	10 Days PTR_C	10 Days PTR_D
G6PD	-0.712363	-1.38956	-0.726127	-0.640258	0.312073	0.709557	1.0999	1.34678
IDH2	-0.919891	-0.884606	-1.00687	-0.9237	0.918401	1.03923	0.864659	0.912777
GLUD2	-1.14704	-0.943763	-0.96597	0.0200718	0.309216	0.0572417	1.02197	1.64827
FASN	0.861943	0.448388	0.894816	1.22206	-0.704132	-0.204377	-1.09752	-1.42118
TXNRD1	-0.911786	-0.851086	-0.525746	-1.02353	0.22541	0.303972	1.16204	1.62072
TXNRD2	-1.29909	-0.858062	-0.831468	-0.572775	0.84397	1.33432	0.459715	0.923387
GSR	-0.618728	-1.61992	-0.629837	-0.316242	0.281223	1.27816	0.331692	1.29365
PRDX3	-1.00015	-0.327245	-0.517313	-1.4654	0.93381	1.46946	0.320908	0.585931
PRDX4	-0.765662	-0.743426	-0.550913	-1.4675	0.690107	0.542686	1.16179	1.13292
PRDX5	-0.739968	-0.588478	-1.28326	-1.0216	0.924593	1.16062	0.686053	0.862042
PRDX6	-0.40026	-1.70599	-0.326962	-0.445485	-0.124416	0.440694	1.53746	1.02496
CYP4X1	-0.443599	-0.910112	-1.05065	-1.18699	1.09675	1.16245	0.564505	0.767641
CYP2S1	-1.10075	-0.961444	-0.843409	-0.740161	0.762177	1.32835	0.935718	0.61952
CYP27A1	-1.08349	-0.377678	-1.06949	-1.03383	0.830231	1.34584	0.637793	0.75062
CYP1B1	-0.658117	-1.34871	-0.37781	-1.05256	0.94187	0.26655	1.28081	0.947952
CYB5R3	-0.821215	-0.806952	-0.947635	-1.13843	1.07887	0.864928	0.861761	0.908679
CYB5R1	-0.671944	-1.13333	-0.63495	-0.766292	1.13761	-0.316099	1.05925	1.32576
CYP2J2	-1.12474	-0.990353	-0.351708	-0.683076	0.636994	0.00337305	1.8067	0.702814
CYP2U1	-0.942268	-1.52488	-0.611965	-0.426435	0.959924	0.625171	1.15277	0.767682
