# Supplementary material for: Polyploid cancer cells surviving cisplatin reallocate central carbon sources to fuel antioxidant metabolism for survival
Source: Mol Metab. 2026 Apr 18;108:102370. doi: 10.1016/j.molmet.2026.102370 (PMC13158425; doi:10.1016/j.molmet.2026.102370)
Supplement: Multimedia component 6 [file mmc6.xlsx]

## Sheet: Figure 6A
Name	Parental	1_Day_PTR	5_Days_PTR	10_Days_PTR	pct.Parental	pct.1_Day_PTR	pct.5_Days_PTR	pct.10_Days_PTR
SQSTM1	-1.19222	-0.288717	0.29399	1.18694	53.0651	80.7914	90.9979	98.1529
ME1	-1.02188	-0.6055	0.449718	1.17766	79.4324	88.519	93.2231	97.8084
NFE2L2	-1.38127	-0.0443232	0.520454	0.905134	49.3501	77.5656	87.4919	95.8587
TXNRD3	-1.31304	-0.237649	0.682848	0.867846	28.7978	53.9269	71.0543	83.9405
FTL	-0.889632	-0.328325	-0.215353	1.43331	19.1908	31.4724	39.2105	68.6359
TXNRD1	-1.40297	0.082005	0.384352	0.936608	89.047	96.3039	97.8508	99.399
SOD3	-0.561062	-0.699992	-0.206162	1.46721	3.64587	4.98638	9.51588	29.6196
SLC7A11	-0.202619	-0.71712	-0.545547	1.46529	57.1418	64.0774	68.8509	87.0996
GCLC	-0.77963	-0.243506	-0.43961	1.46275	51.3345	67.2143	75.0742	89.0127
FTH1	0.341457	-0.616338	-0.97291	1.24779	67.8102	79.7104	81.0623	95.5288

## Sheet: Figure 6B
ID	Description	setSize	enrichmentScore	NES	pvalue	p.adjust	qvalue	rank	leading_edge	core_enrichment
WP2884	NRF2 pathway	72	0.465167	1.92813	0.00027306	0.00345307	0.0024791	1830	tags=44%, list=20%, signal=36%	4259/11254/11182/645/1839/5265/5155/2947/7042/2495/2946/201266/81031/64116/91252/6513/218/7296/4097/8824/8878/6535/6536/2539/9588/57181/2953/7039/2949/2678/8714/22949

## Sheet: Figure 6D
Parental	1 Day PTR	10 Days PTR
-0.0570371	-0.992586	0.589652
-0.0431956	0.0755034	0.61498
-0.124859	1.45762	0.694823
-0.00628471	1.59047	0.540165
-0.168518	0.191948	0.911251
-0.0926955	-0.240183	0.702864
0.0436187	-0.0169737	0.693738
-0.017256	1.66785	0.606205
-0.0777399	0.63063	0.740275
0.0531853	-0.273757	0.639215
0.261503	0.125717	0.544564
0.166926	-0.814784	1.24459
0.000479885	0.485844	1.15516
0.309075	0.508055	0.631094
0.0544105	0.867433	0.678095
0.0130988	0.139453	0.846783
0.05763	-0.635807	0.838083
0.014664	-0.546674	0.616731
-0.0346877	-0.455065	0.801395
0.0358902	-0.756143	0.531659
0.127925	0.137438	0.773852
0.00191616	1.23929	0.47667
0.051986	0.128208	0.552488
-0.00948585	0.109834	0.75774
0.093871	-0.778852	0.769549
-0.0163733	0.981369	0.768141
0.028151	-0.00385411	0.62186
-0.00425805	1.41463	1.03482
-0.0544963	0.42428	1.03221
0.085067	0.591845	0.740657
0.0318765	0.616227	0.83498
-0.0881528	0.0281486	0.705038
-0.0279757	0.74128	1.26357
-0.0129171	0.280823	0.740913
-0.00295035	0.679176	1.15813
-0.00573642	0.331271	0.700944
-0.0170088	0.516143	0.932645
-0.002828	0.283538	0.459294
-0.002828	1.68647	0.743094
-0.00142001	0.915658	0.933073
-0.00757462	0.165391	0.604905
-0.00603216	0.2991	0.499676
0.0211605	0.673162	0.324518
-0.0496158	2.23958	1.49026
-0.0924465	-0.286345	0.444755
-0.0367159	0.0330112	0.596162
-0.0223734		0.68179
-0.00562781		1.09441
-0.0176295		0.682928
-0.00798076		1.07774
-0.0165167		0.935679
-0.023544		0.46982
-0.0155838		0.871366
-0.023112		0.837302
-0.00443381		0.874987
-0.0185357		0.691227
-0.0463068		0.796336
-0.0782708		-0.225124
0.0624329		1.18531
-0.0110256		0.571613
-0.0507787		-0.104257
-0.0451836		0.85975
-0.0274966		-0.0391101
-0.0266808		0.0392705
-0.0146823		0.409184
-0.0674409		-0.174017
-0.0387024		0.694659
-0.0394042		-0.197358
-0.0438568		1.19026
0.00165862		0.543576
-0.873686		0.910581
-0.220438		1.76579
0.543911		-0.351525
-0.14514		0.607409
-0.374508		0.669515
0.872442		0.941232
-0.699198		0.0193403
-0.753135		0.793305
-0.636293		0.21518
-0.771596		1.19113
0.295184		0.116434
0.98315		-0.231459
-0.823533		-0.733015
-0.0927326		0.864756
-0.246907		0.146627
-0.513691		2.22737
-0.786726		1.08891
-0.461775		2.74917
-0.216439		1.38677
0.231882		1.3588
-0.716154		0.0232873
-0.733135		1.49963
-0.632414		2.33339
-0.943516		2.43083
-0.583544		1.80114
-0.271731		2.76002
-0.570041		0.251391
-0.420806		1.06511
-0.341954		-1.10412
-0.516919		0.239646
0.884033		0.394539
0.490892		0.817603
0.295471		-0.932405
0.0162041		-0.78919
-0.249543		0.296388
0.11912
-0.0103275
0.64402
-0.00721502
-0.564826
0.253065
-0.787574
-0.0747015
-0.746334
-0.277653
-0.205486
-0.269372
0.0349992
1.78321
-0.245098
-0.640919
-0.0337188
-0.0299397
-0.0553794
-0.123294
0.00584104
-0.0330558
0.0146117
-0.208733
-0.0192899
-0.046618
-0.24727
-0.188153
0.121164
0.126359
0.270573
0.0388082
-0.00307845
0.0793283
0.146585
0.181601
0.135624
0.0881179
0.063312
0.0638698
0.0650264
0.0303217
0.0810473
0.0713317
0.0525835
0.0939755
0.163412
0.0136027
0.0478581
0.0319924
0.0324437
0.0132221
-0.236066
-0.224184
-0.165929
0.0213174
-0.0521188
-0.121482
-0.0743412
0.0737484
-0.141253
-0.16233
-0.066461
-0.020758
-0.0242378
0.255421
-0.238049
-0.0109475
-0.27473
-0.0104931
-0.0165854
