# Supplementary material for: Polyploid cancer cells surviving cisplatin reallocate central carbon sources to fuel antioxidant metabolism for survival
Source: Mol Metab. 2026 Apr 18;108:102370. doi: 10.1016/j.molmet.2026.102370 (PMC13158425; doi:10.1016/j.molmet.2026.102370)
Supplement: Multimedia component 8 [file mmc8.xlsx]

## Sheet: Figure 8A
time	n.risk	n.event	n.censor	surv	std.err	upper	lower	strata	PPP_group
2.72668	21	0	1	1	0	1	1	PPP_group=High	High
2.92378	20	1	0	0.95	0.0512989	1	0.859128	PPP_group=High	High
4.2707	19	1	0	0.9	0.0745356	1	0.777674	PPP_group=High	High
6.04468	18	1	0	0.85	0.0939336	1	0.70707	PPP_group=High	High
7.42444	17	0	1	0.85	0.0939336	1	0.70707	PPP_group=High	High
9.00131	16	1	0	0.796875	0.113975	0.996335	0.637345	PPP_group=High	High
9.98686	15	1	0	0.74375	0.133237	0.965692	0.572816	PPP_group=High	High
12.1222	14	1	0	0.690625	0.152468	0.931159	0.512225	PPP_group=High	High
15.1774	13	1	0	0.6375	0.172212	0.893443	0.454876	PPP_group=High	High
16.4258	12	1	0	0.584375	0.192958	0.852977	0.400356	PPP_group=High	High
16.5243	11	0	1	0.584375	0.192958	0.852977	0.400356	PPP_group=High	High
17.5756	10	1	0	0.525937	0.219872	0.809263	0.341805	PPP_group=High	High
19.4809	9	0	1	0.525937	0.219872	0.809263	0.341805	PPP_group=High	High
22.2076	8	1	0	0.460195	0.257295	0.761995	0.277928	PPP_group=High	High
22.9961	7	1	0	0.394453	0.300017	0.710184	0.219089	PPP_group=High	High
25.4928	6	0	1	0.394453	0.300017	0.710184	0.219089	PPP_group=High	High
25.6242	5	1	0	0.315563	0.37418	0.657034	0.151559	PPP_group=High	High
28.0552	4	1	0	0.236672	0.472593	0.59761	0.0937292	PPP_group=High	High
28.318	3	0	1	0.236672	0.472593	0.59761	0.0937292	PPP_group=High	High
29.5007	2	1	0	0.118336	0.850496	0.626701	0.0223446	PPP_group=High	High
33.4757	1	0	1	0.118336	0.850496	0.626701	0.0223446	PPP_group=High	High
1.67543	23	0	1	1	0	1	1	PPP_group=Low	Low
2.43101	22	0	1	1	0	1	1	PPP_group=Low	Low
3.64652	21	1	0	0.952381	0.048795	1	0.865518	PPP_group=Low	Low
8.27858	20	0	1	0.952381	0.048795	1	0.865518	PPP_group=Low	Low
9.23127	19	1	0	0.902256	0.0728349	1	0.782226	PPP_group=Low	Low
9.92116	18	0	1	0.902256	0.0728349	1	0.782226	PPP_group=Low	Low
11.6623	17	0	1	0.902256	0.0728349	1	0.782226	PPP_group=Low	Low
11.8922	16	0	1	0.902256	0.0728349	1	0.782226	PPP_group=Low	Low
12.8121	15	1	0	0.842105	0.100334	1	0.691771	PPP_group=Low	Low
13.1406	14	1	0	0.781955	0.124745	0.998539	0.612348	PPP_group=Low	Low
14.159	13	1	0	0.721805	0.148228	0.965143	0.539818	PPP_group=Low	Low
17.6741	12	1	0	0.661654	0.171893	0.926717	0.472406	PPP_group=Low	Low
22.1419	11	1	0	0.601504	0.196566	0.884211	0.409186	PPP_group=Low	Low
24.8357	10	0	2	0.601504	0.196566	0.884211	0.409186	PPP_group=Low	Low
29.6649	8	0	1	0.601504	0.196566	0.884211	0.409186	PPP_group=Low	Low
29.8292	7	1	0	0.515575	0.249896	0.841401	0.315922	PPP_group=Low	Low
30.3876	6	0	1	0.515575	0.249896	0.841401	0.315922	PPP_group=Low	Low
33.7385	5	1	0	0.41246	0.335332	0.795824	0.21377	PPP_group=Low	Low
34.5598	4	0	1	0.41246	0.335332	0.795824	0.21377	PPP_group=Low	Low
36.5637	3	0	1	0.41246	0.335332	0.795824	0.21377	PPP_group=Low	Low
44.0539	2	1	0	0.20623	0.78259	0.956079	0.0444846	PPP_group=Low	Low
57.2602	1	1	0	0	Inf	NA	NA	PPP_group=Low	Low

## Sheet: Figure 8B
time	n.risk	n.event	n.censor	surv	std.err	upper	lower	strata	PPP_group
0	275	0	3	1	0	1	1	PPP_group=High	High
0.03	272	0	1	1	0	1	1	PPP_group=High	High
0.16	271	0	2	1	0	1	1	PPP_group=High	High
0.33	269	0	4	1	0	1	1	PPP_group=High	High
0.62	265	0	1	1	0	1	1	PPP_group=High	High
0.69	264	0	1	1	0	1	1	PPP_group=High	High
0.79	263	0	1	1	0	1	1	PPP_group=High	High
0.99	262	0	3	1	0	1	1	PPP_group=High	High
1.02	259	0	2	1	0	1	1	PPP_group=High	High
1.77	257	0	1	1	0	1	1	PPP_group=High	High
1.94	256	0	1	1	0	1	1	PPP_group=High	High
2.56	255	0	1	1	0	1	1	PPP_group=High	High
3.81	254	1	0	0.996063	0.00394478	1	0.988391	PPP_group=High	High
4.4	253	0	1	0.996063	0.00394478	1	0.988391	PPP_group=High	High
5.58	252	0	2	0.996063	0.00394478	1	0.988391	PPP_group=High	High
5.72	250	1	0	0.992079	0.00562366	1	0.981204	PPP_group=High	High
5.85	249	0	1	0.992079	0.00562366	1	0.981204	PPP_group=High	High
6.14	248	0	1	0.992079	0.00562366	1	0.981204	PPP_group=High	High
6.57	247	0	1	0.992079	0.00562366	1	0.981204	PPP_group=High	High
7.36	246	1	1	0.988046	0.00694389	1	0.97469	PPP_group=High	High
7.46	244	1	1	0.983997	0.00806742	0.999679	0.96856	PPP_group=High	High
7.59	242	0	1	0.983997	0.00806742	0.999679	0.96856	PPP_group=High	High
7.95	241	0	1	0.983997	0.00806742	0.999679	0.96856	PPP_group=High	High
8.21	240	0	1	0.983997	0.00806742	0.999679	0.96856	PPP_group=High	High
8.38	239	1	0	0.979879	0.00909195	0.997497	0.962573	PPP_group=High	High
8.74	238	1	0	0.975762	0.0100196	0.995114	0.956787	PPP_group=High	High
8.97	237	0	1	0.975762	0.0100196	0.995114	0.956787	PPP_group=High	High
9	236	0	1	0.975762	0.0100196	0.995114	0.956787	PPP_group=High	High
9.36	235	0	1	0.975762	0.0100196	0.995114	0.956787	PPP_group=High	High
9.63	234	0	1	0.975762	0.0100196	0.995114	0.956787	PPP_group=High	High
9.76	233	0	1	0.975762	0.0100196	0.995114	0.956787	PPP_group=High	High
9.99	232	0	2	0.975762	0.0100196	0.995114	0.956787	PPP_group=High	High
10.09	230	0	1	0.975762	0.0100196	0.995114	0.956787	PPP_group=High	High
10.41	229	0	1	0.975762	0.0100196	0.995114	0.956787	PPP_group=High	High
10.58	228	1	1	0.971483	0.0109414	0.992541	0.950871	PPP_group=High	High
10.78	226	0	1	0.971483	0.0109414	0.992541	0.950871	PPP_group=High	High
11.33	225	0	1	0.971483	0.0109414	0.992541	0.950871	PPP_group=High	High
11.76	224	0	1	0.971483	0.0109414	0.992541	0.950871	PPP_group=High	High
11.83	223	0	1	0.971483	0.0109414	0.992541	0.950871	PPP_group=High	High
11.93	222	0	1	0.971483	0.0109414	0.992541	0.950871	PPP_group=High	High
12.02	221	0	2	0.971483	0.0109414	0.992541	0.950871	PPP_group=High	High
12.09	219	0	1	0.971483	0.0109414	0.992541	0.950871	PPP_group=High	High
12.16	218	0	1	0.971483	0.0109414	0.992541	0.950871	PPP_group=High	High
12.25	217	0	1	0.971483	0.0109414	0.992541	0.950871	PPP_group=High	High
12.32	216	0	1	0.971483	0.0109414	0.992541	0.950871	PPP_group=High	High
12.35	215	0	2	0.971483	0.0109414	0.992541	0.950871	PPP_group=High	High
12.45	213	0	1	0.971483	0.0109414	0.992541	0.950871	PPP_group=High	High
12.58	212	0	1	0.971483	0.0109414	0.992541	0.950871	PPP_group=High	High
12.65	211	1	3	0.966878	0.0119282	0.989749	0.944536	PPP_group=High	High
12.91	207	0	1	0.966878	0.0119282	0.989749	0.944536	PPP_group=High	High
12.94	206	0	2	0.966878	0.0119282	0.989749	0.944536	PPP_group=High	High
13.3	204	0	1	0.966878	0.0119282	0.989749	0.944536	PPP_group=High	High
13.5	203	0	1	0.966878	0.0119282	0.989749	0.944536	PPP_group=High	High
13.57	202	0	1	0.966878	0.0119282	0.989749	0.944536	PPP_group=High	High
13.67	201	0	1	0.966878	0.0119282	0.989749	0.944536	PPP_group=High	High
13.7	200	0	1	0.966878	0.0119282	0.989749	0.944536	PPP_group=High	High
13.9	199	0	1	0.966878	0.0119282	0.989749	0.944536	PPP_group=High	High
13.99	198	1	0	0.961995	0.0129584	0.986741	0.93787	PPP_group=High	High
14.06	197	0	1	0.961995	0.0129584	0.986741	0.93787	PPP_group=High	High
14.13	196	0	1	0.961995	0.0129584	0.986741	0.93787	PPP_group=High	High
14.16	195	0	1	0.961995	0.0129584	0.986741	0.93787	PPP_group=High	High
14.29	194	0	1	0.961995	0.0129584	0.986741	0.93787	PPP_group=High	High
14.42	193	0	2	0.961995	0.0129584	0.986741	0.93787	PPP_group=High	High
14.45	191	0	1	0.961995	0.0129584	0.986741	0.93787	PPP_group=High	High
14.49	190	0	2	0.961995	0.0129584	0.986741	0.93787	PPP_group=High	High
15.31	188	0	2	0.961995	0.0129584	0.986741	0.93787	PPP_group=High	High
16.26	186	0	1	0.961995	0.0129584	0.986741	0.93787	PPP_group=High	High
16.39	185	0	1	0.961995	0.0129584	0.986741	0.93787	PPP_group=High	High
16.49	184	0	1	0.961995	0.0129584	0.986741	0.93787	PPP_group=High	High
16.62	183	0	1	0.961995	0.0129584	0.986741	0.93787	PPP_group=High	High
17.05	182	0	1	0.961995	0.0129584	0.986741	0.93787	PPP_group=High	High
17.21	181	1	0	0.95668	0.014093	0.983474	0.930617	PPP_group=High	High
17.41	180	0	1	0.95668	0.014093	0.983474	0.930617	PPP_group=High	High
17.51	179	0	1	0.95668	0.014093	0.983474	0.930617	PPP_group=High	High
17.67	178	0	1	0.95668	0.014093	0.983474	0.930617	PPP_group=High	High
17.77	177	0	1	0.95668	0.014093	0.983474	0.930617	PPP_group=High	High
17.97	176	0	1	0.95668	0.014093	0.983474	0.930617	PPP_group=High	High
18.13	175	0	1	0.95668	0.014093	0.983474	0.930617	PPP_group=High	High
18.2	174	0	1	0.95668	0.014093	0.983474	0.930617	PPP_group=High	High
18.5	173	1	0	0.95115	0.0152387	0.979987	0.923162	PPP_group=High	High
18.59	172	0	1	0.95115	0.0152387	0.979987	0.923162	PPP_group=High	High
18.76	171	1	0	0.945588	0.0163285	0.976339	0.915805	PPP_group=High	High
18.82	170	1	0	0.940026	0.0173616	0.972564	0.908577	PPP_group=High	High
18.96	169	0	1	0.940026	0.0173616	0.972564	0.908577	PPP_group=High	High
19.19	168	0	2	0.940026	0.0173616	0.972564	0.908577	PPP_group=High	High
19.91	166	0	1	0.940026	0.0173616	0.972564	0.908577	PPP_group=High	High
19.97	165	0	1	0.940026	0.0173616	0.972564	0.908577	PPP_group=High	High
20.07	164	0	2	0.940026	0.0173616	0.972564	0.908577	PPP_group=High	High
20.11	162	0	1	0.940026	0.0173616	0.972564	0.908577	PPP_group=High	High
20.17	161	1	0	0.934187	0.0184457	0.968579	0.901017	PPP_group=High	High
20.24	160	1	1	0.928348	0.0194821	0.964482	0.893568	PPP_group=High	High
20.37	158	0	1	0.928348	0.0194821	0.964482	0.893568	PPP_group=High	High
20.43	157	0	1	0.928348	0.0194821	0.964482	0.893568	PPP_group=High	High
20.86	156	0	1	0.928348	0.0194821	0.964482	0.893568	PPP_group=High	High
21.71	155	0	1	0.928348	0.0194821	0.964482	0.893568	PPP_group=High	High
21.81	154	0	1	0.928348	0.0194821	0.964482	0.893568	PPP_group=High	High
22.31	153	0	1	0.928348	0.0194821	0.964482	0.893568	PPP_group=High	High
23.06	152	0	1	0.928348	0.0194821	0.964482	0.893568	PPP_group=High	High
23.29	151	0	1	0.928348	0.0194821	0.964482	0.893568	PPP_group=High	High
23.32	150	0	2	0.928348	0.0194821	0.964482	0.893568	PPP_group=High	High
23.72	148	0	1	0.928348	0.0194821	0.964482	0.893568	PPP_group=High	High
23.75	147	1	0	0.922033	0.0206433	0.960104	0.885472	PPP_group=High	High
23.88	146	0	1	0.922033	0.0206433	0.960104	0.885472	PPP_group=High	High
24.24	145	0	1	0.922033	0.0206433	0.960104	0.885472	PPP_group=High	High
24.7	144	0	2	0.922033	0.0206433	0.960104	0.885472	PPP_group=High	High
24.77	142	1	0	0.91554	0.0218196	0.955543	0.877212	PPP_group=High	High
24.97	141	0	2	0.91554	0.0218196	0.955543	0.877212	PPP_group=High	High
25.03	139	0	1	0.91554	0.0218196	0.955543	0.877212	PPP_group=High	High
25.07	138	1	0	0.908906	0.0229997	0.950815	0.868843	PPP_group=High	High
25.89	137	0	1	0.908906	0.0229997	0.950815	0.868843	PPP_group=High	High
26.48	136	0	1	0.908906	0.0229997	0.950815	0.868843	PPP_group=High	High
26.64	135	1	0	0.902173	0.0241716	0.945942	0.860429	PPP_group=High	High
27.1	134	1	0	0.89544	0.0253056	0.940972	0.852112	PPP_group=High	High
27.23	133	0	1	0.89544	0.0253056	0.940972	0.852112	PPP_group=High	High
27.5	132	0	1	0.89544	0.0253056	0.940972	0.852112	PPP_group=High	High
29.01	131	1	0	0.888605	0.0264404	0.935869	0.843728	PPP_group=High	High
29.8	130	0	1	0.888605	0.0264404	0.935869	0.843728	PPP_group=High	High
29.83	129	0	1	0.888605	0.0264404	0.935869	0.843728	PPP_group=High	High
29.96	128	1	0	0.881663	0.0275792	0.930632	0.83527	PPP_group=High	High
30.32	127	0	1	0.881663	0.0275792	0.930632	0.83527	PPP_group=High	High
30.98	126	1	2	0.874665	0.0287072	0.925289	0.826811	PPP_group=High	High
31.34	123	0	1	0.874665	0.0287072	0.925289	0.826811	PPP_group=High	High
31.5	122	1	0	0.867496	0.0298638	0.919788	0.818177	PPP_group=High	High
31.93	121	0	1	0.867496	0.0298638	0.919788	0.818177	PPP_group=High	High
32	120	0	1	0.867496	0.0298638	0.919788	0.818177	PPP_group=High	High
32.03	119	0	1	0.867496	0.0298638	0.919788	0.818177	PPP_group=High	High
32.06	118	1	0	0.860144	0.0310528	0.914121	0.809355	PPP_group=High	High
32.72	117	0	1	0.860144	0.0310528	0.914121	0.809355	PPP_group=High	High
32.75	116	0	1	0.860144	0.0310528	0.914121	0.809355	PPP_group=High	High
32.88	115	0	1	0.860144	0.0310528	0.914121	0.809355	PPP_group=High	High
33.05	114	0	1	0.860144	0.0310528	0.914121	0.809355	PPP_group=High	High
33.67	113	0	1	0.860144	0.0310528	0.914121	0.809355	PPP_group=High	High
33.74	112	0	1	0.860144	0.0310528	0.914121	0.809355	PPP_group=High	High
34.26	111	0	1	0.860144	0.0310528	0.914121	0.809355	PPP_group=High	High
35.22	110	1	0	0.852325	0.0323679	0.908148	0.799933	PPP_group=High	High
36.27	109	1	0	0.844505	0.0336545	0.902089	0.790598	PPP_group=High	High
36.33	108	0	1	0.844505	0.0336545	0.902089	0.790598	PPP_group=High	High
37.02	107	1	0	0.836613	0.0349399	0.895912	0.781238	PPP_group=High	High
37.71	106	0	1	0.836613	0.0349399	0.895912	0.781238	PPP_group=High	High
38.34	105	0	1	0.836613	0.0349399	0.895912	0.781238	PPP_group=High	High
38.57	104	1	1	0.828568	0.0362512	0.889581	0.771741	PPP_group=High	High
38.73	102	0	1	0.828568	0.0362512	0.889581	0.771741	PPP_group=High	High
39.06	101	0	1	0.828568	0.0362512	0.889581	0.771741	PPP_group=High	High
39.13	100	0	1	0.828568	0.0362512	0.889581	0.771741	PPP_group=High	High
39.52	99	0	1	0.828568	0.0362512	0.889581	0.771741	PPP_group=High	High
39.75	98	0	1	0.828568	0.0362512	0.889581	0.771741	PPP_group=High	High
40.93	97	0	1	0.828568	0.0362512	0.889581	0.771741	PPP_group=High	High
40.97	96	0	1	0.828568	0.0362512	0.889581	0.771741	PPP_group=High	High
41.59	95	0	1	0.828568	0.0362512	0.889581	0.771741	PPP_group=High	High
41.72	94	0	1	0.828568	0.0362512	0.889581	0.771741	PPP_group=High	High
42.41	93	0	1	0.828568	0.0362512	0.889581	0.771741	PPP_group=High	High
42.97	92	0	1	0.828568	0.0362512	0.889581	0.771741	PPP_group=High	High
43	91	0	1	0.828568	0.0362512	0.889581	0.771741	PPP_group=High	High
44.65	90	0	1	0.828568	0.0362512	0.889581	0.771741	PPP_group=High	High
44.84	89	1	0	0.819259	0.0379714	0.882556	0.760501	PPP_group=High	High
45.6	88	1	0	0.809949	0.0396541	0.875409	0.749383	PPP_group=High	High
46.55	87	0	2	0.809949	0.0396541	0.875409	0.749383	PPP_group=High	High
47.11	85	0	1	0.809949	0.0396541	0.875409	0.749383	PPP_group=High	High
47.27	84	1	0	0.800307	0.0414231	0.867992	0.737899	PPP_group=High	High
49.01	83	0	1	0.800307	0.0414231	0.867992	0.737899	PPP_group=High	High
50	82	0	1	0.800307	0.0414231	0.867992	0.737899	PPP_group=High	High
50.66	81	0	1	0.800307	0.0414231	0.867992	0.737899	PPP_group=High	High
50.79	80	0	1	0.800307	0.0414231	0.867992	0.737899	PPP_group=High	High
51.12	79	2	0	0.780046	0.0452179	0.852334	0.713889	PPP_group=High	High
51.64	77	0	1	0.780046	0.0452179	0.852334	0.713889	PPP_group=High	High
52.69	76	0	1	0.780046	0.0452179	0.852334	0.713889	PPP_group=High	High
52.96	75	0	1	0.780046	0.0452179	0.852334	0.713889	PPP_group=High	High
53.58	74	0	1	0.780046	0.0452179	0.852334	0.713889	PPP_group=High	High
54.96	73	0	1	0.780046	0.0452179	0.852334	0.713889	PPP_group=High	High
55.39	72	0	1	0.780046	0.0452179	0.852334	0.713889	PPP_group=High	High
55.45	71	1	0	0.769059	0.0473906	0.843915	0.700843	PPP_group=High	High
55.81	70	1	0	0.758073	0.0495269	0.835349	0.687945	PPP_group=High	High
56.77	69	0	1	0.758073	0.0495269	0.835349	0.687945	PPP_group=High	High
58.48	68	0	1	0.758073	0.0495269	0.835349	0.687945	PPP_group=High	High
60.51	67	0	1	0.758073	0.0495269	0.835349	0.687945	PPP_group=High	High
61.3	66	0	1	0.758073	0.0495269	0.835349	0.687945	PPP_group=High	High
61.47	65	0	1	0.758073	0.0495269	0.835349	0.687945	PPP_group=High	High
61.83	64	0	1	0.758073	0.0495269	0.835349	0.687945	PPP_group=High	High
63.57	63	0	1	0.758073	0.0495269	0.835349	0.687945	PPP_group=High	High
65.31	62	0	1	0.758073	0.0495269	0.835349	0.687945	PPP_group=High	High
65.47	61	1	0	0.745645	0.0522124	0.825991	0.673115	PPP_group=High	High
66.72	60	0	1	0.745645	0.0522124	0.825991	0.673115	PPP_group=High	High
67.28	59	0	1	0.745645	0.0522124	0.825991	0.673115	PPP_group=High	High
68.4	58	0	1	0.745645	0.0522124	0.825991	0.673115	PPP_group=High	High
68.69	57	0	1	0.745645	0.0522124	0.825991	0.673115	PPP_group=High	High
69.25	56	0	1	0.745645	0.0522124	0.825991	0.673115	PPP_group=High	High
69.28	55	0	1	0.745645	0.0522124	0.825991	0.673115	PPP_group=High	High
71.94	54	0	1	0.745645	0.0522124	0.825991	0.673115	PPP_group=High	High
72.01	53	1	0	0.731576	0.0555786	0.815771	0.656071	PPP_group=High	High
72.04	52	0	1	0.731576	0.0555786	0.815771	0.656071	PPP_group=High	High
74.08	51	0	1	0.731576	0.0555786	0.815771	0.656071	PPP_group=High	High
74.67	50	1	0	0.716945	0.0591366	0.80505	0.638482	PPP_group=High	High
74.97	49	0	1	0.716945	0.0591366	0.80505	0.638482	PPP_group=High	High
75.16	48	0	1	0.716945	0.0591366	0.80505	0.638482	PPP_group=High	High
75.76	47	0	1	0.716945	0.0591366	0.80505	0.638482	PPP_group=High	High
76.54	46	0	1	0.716945	0.0591366	0.80505	0.638482	PPP_group=High	High
76.71	45	0	1	0.716945	0.0591366	0.80505	0.638482	PPP_group=High	High
77.56	44	1	0	0.700651	0.0634483	0.79343	0.61872	PPP_group=High	High
78.22	43	0	1	0.700651	0.0634483	0.79343	0.61872	PPP_group=High	High
78.35	42	0	1	0.700651	0.0634483	0.79343	0.61872	PPP_group=High	High
79.04	41	0	1	0.700651	0.0634483	0.79343	0.61872	PPP_group=High	High
79.7	40	0	1	0.700651	0.0634483	0.79343	0.61872	PPP_group=High	High
81.11	39	1	0	0.682685	0.0685598	0.78087	0.596846	PPP_group=High	High
83.8	38	1	0	0.66472	0.0735641	0.767815	0.575467	PPP_group=High	High
86.01	37	0	1	0.66472	0.0735641	0.767815	0.575467	PPP_group=High	High
86.89	36	0	1	0.66472	0.0735641	0.767815	0.575467	PPP_group=High	High
87.19	35	0	1	0.66472	0.0735641	0.767815	0.575467	PPP_group=High	High
88.99	34	0	1	0.66472	0.0735641	0.767815	0.575467	PPP_group=High	High
91	33	0	1	0.66472	0.0735641	0.767815	0.575467	PPP_group=High	High
93.76	32	1	0	0.643947	0.0801233	0.753445	0.550363	PPP_group=High	High
93.82	31	0	1	0.643947	0.0801233	0.753445	0.550363	PPP_group=High	High
97.4	30	1	0	0.622482	0.087001	0.738214	0.524894	PPP_group=High	High
97.77	29	0	1	0.622482	0.087001	0.738214	0.524894	PPP_group=High	High
99.24	28	0	1	0.622482	0.087001	0.738214	0.524894	PPP_group=High	High
100.62	27	1	0	0.599428	0.094835	0.721872	0.497752	PPP_group=High	High
100.92	26	0	1	0.599428	0.094835	0.721872	0.497752	PPP_group=High	High
101.45	25	0	1	0.599428	0.094835	0.721872	0.497752	PPP_group=High	High
101.91	24	0	1	0.599428	0.094835	0.721872	0.497752	PPP_group=High	High
102.76	23	0	1	0.599428	0.094835	0.721872	0.497752	PPP_group=High	High
105.26	22	0	1	0.599428	0.094835	0.721872	0.497752	PPP_group=High	High
105.98	21	0	1	0.599428	0.094835	0.721872	0.497752	PPP_group=High	High
106.7	20	0	1	0.599428	0.094835	0.721872	0.497752	PPP_group=High	High
107.13	19	0	1	0.599428	0.094835	0.721872	0.497752	PPP_group=High	High
107.85	18	0	1	0.599428	0.094835	0.721872	0.497752	PPP_group=High	High
107.95	17	0	1	0.599428	0.094835	0.721872	0.497752	PPP_group=High	High
108.28	16	0	1	0.599428	0.094835	0.721872	0.497752	PPP_group=High	High
109.79	15	0	1	0.599428	0.094835	0.721872	0.497752	PPP_group=High	High
113.7	14	1	0	0.556611	0.120367	0.704707	0.439638	PPP_group=High	High
114.06	13	1	0	0.513795	0.144563	0.682091	0.387024	PPP_group=High	High
115.18	12	0	1	0.513795	0.144563	0.682091	0.387024	PPP_group=High	High
122.73	11	1	0	0.467086	0.173174	0.655848	0.332653	PPP_group=High	High
125.07	10	0	1	0.467086	0.173174	0.655848	0.332653	PPP_group=High	High
129.47	9	1	0	0.415188	0.209471	0.625961	0.275386	PPP_group=High	High
130.06	8	1	0	0.363289	0.248466	0.591218	0.223233	PPP_group=High	High
134.03	7	0	1	0.363289	0.248466	0.591218	0.223233	PPP_group=High	High
139.06	6	0	1	0.363289	0.248466	0.591218	0.223233	PPP_group=High	High
212.09	5	1	0	0.290632	0.334268	0.559593	0.150943	PPP_group=High	High
233.44	4	0	1	0.290632	0.334268	0.559593	0.150943	PPP_group=High	High
244.91	3	1	0	0.193754	0.527638	0.544977	0.0688851	PPP_group=High	High
255.49	2	0	1	0.193754	0.527638	0.544977	0.0688851	PPP_group=High	High
275.66	1	0	1	0.193754	0.527638	0.544977	0.0688851	PPP_group=High	High
0	275	0	3	1	0	1	1	PPP_group=Low	Low
0.33	272	0	1	1	0	1	1	PPP_group=Low	Low
0.99	271	0	1	1	0	1	1	PPP_group=Low	Low
1.61	270	0	1	1	0	1	1	PPP_group=Low	Low
1.68	269	0	1	1	0	1	1	PPP_group=Low	Low
2.1	268	0	1	1	0	1	1	PPP_group=Low	Low
2.3	267	0	1	1	0	1	1	PPP_group=Low	Low
2.37	266	0	1	1	0	1	1	PPP_group=Low	Low
2.76	265	0	1	1	0	1	1	PPP_group=Low	Low
3.02	264	0	1	1	0	1	1	PPP_group=Low	Low
3.88	263	0	1	1	0	1	1	PPP_group=Low	Low
5.26	262	0	1	1	0	1	1	PPP_group=Low	Low
5.65	261	0	1	1	0	1	1	PPP_group=Low	Low
6.47	260	1	0	0.996154	0.00385357	1	0.988658	PPP_group=Low	Low
6.9	259	0	1	0.996154	0.00385357	1	0.988658	PPP_group=Low	Low
7.1	258	0	1	0.996154	0.00385357	1	0.988658	PPP_group=Low	Low
7.13	257	0	1	0.996154	0.00385357	1	0.988658	PPP_group=Low	Low
7.16	256	0	1	0.996154	0.00385357	1	0.988658	PPP_group=Low	Low
7.29	255	0	1	0.996154	0.00385357	1	0.988658	PPP_group=Low	Low
7.39	254	0	1	0.996154	0.00385357	1	0.988658	PPP_group=Low	Low
7.95	253	0	1	0.996154	0.00385357	1	0.988658	PPP_group=Low	Low
8.51	252	0	1	0.996154	0.00385357	1	0.988658	PPP_group=Low	Low
8.9	251	0	1	0.996154	0.00385357	1	0.988658	PPP_group=Low	Low
9.03	250	0	1	0.996154	0.00385357	1	0.988658	PPP_group=Low	Low
9.43	249	0	1	0.996154	0.00385357	1	0.988658	PPP_group=Low	Low
9.46	248	0	1	0.996154	0.00385357	1	0.988658	PPP_group=Low	Low
9.86	247	0	1	0.996154	0.00385357	1	0.988658	PPP_group=Low	Low
9.92	246	1	0	0.992104	0.00560732	1	0.981261	PPP_group=Low	Low
9.99	245	0	1	0.992104	0.00560732	1	0.981261	PPP_group=Low	Low
10.51	244	1	1	0.988038	0.00695037	1	0.97467	PPP_group=Low	Low
10.58	242	0	1	0.988038	0.00695037	1	0.97467	PPP_group=Low	Low
11.04	241	0	1	0.988038	0.00695037	1	0.97467	PPP_group=Low	Low
11.27	240	0	1	0.988038	0.00695037	1	0.97467	PPP_group=Low	Low
11.4	239	0	1	0.988038	0.00695037	1	0.97467	PPP_group=Low	Low
11.43	238	0	1	0.988038	0.00695037	1	0.97467	PPP_group=Low	Low
11.76	237	0	1	0.988038	0.00695037	1	0.97467	PPP_group=Low	Low
11.96	236	0	1	0.988038	0.00695037	1	0.97467	PPP_group=Low	Low
11.99	235	1	0	0.983834	0.00815431	0.999684	0.968235	PPP_group=Low	Low
12.32	234	0	1	0.983834	0.00815431	0.999684	0.968235	PPP_group=Low	Low
12.48	233	0	1	0.983834	0.00815431	0.999684	0.968235	PPP_group=Low	Low
12.65	232	1	0	0.979593	0.0092278	0.997472	0.962036	PPP_group=Low	Low
13.07	231	0	1	0.979593	0.0092278	0.997472	0.962036	PPP_group=Low	Low
13.21	230	0	1	0.979593	0.0092278	0.997472	0.962036	PPP_group=Low	Low
13.24	229	0	1	0.979593	0.0092278	0.997472	0.962036	PPP_group=Low	Low
13.27	228	0	1	0.979593	0.0092278	0.997472	0.962036	PPP_group=Low	Low
13.4	227	0	1	0.979593	0.0092278	0.997472	0.962036	PPP_group=Low	Low
13.47	226	0	1	0.979593	0.0092278	0.997472	0.962036	PPP_group=Low	Low
13.73	225	0	1	0.979593	0.0092278	0.997472	0.962036	PPP_group=Low	Low
13.83	224	0	1	0.979593	0.0092278	0.997472	0.962036	PPP_group=Low	Low
13.93	223	0	1	0.979593	0.0092278	0.997472	0.962036	PPP_group=Low	Low
13.99	222	0	1	0.979593	0.0092278	0.997472	0.962036	PPP_group=Low	Low
14.26	221	0	1	0.979593	0.0092278	0.997472	0.962036	PPP_group=Low	Low
14.65	220	0	1	0.979593	0.0092278	0.997472	0.962036	PPP_group=Low	Low
14.68	219	0	2	0.979593	0.0092278	0.997472	0.962036	PPP_group=Low	Low
14.82	217	0	1	0.979593	0.0092278	0.997472	0.962036	PPP_group=Low	Low
14.95	216	0	1	0.979593	0.0092278	0.997472	0.962036	PPP_group=Low	Low
14.98	215	0	1	0.979593	0.0092278	0.997472	0.962036	PPP_group=Low	Low
15.01	214	0	1	0.979593	0.0092278	0.997472	0.962036	PPP_group=Low	Low
15.47	213	0	1	0.979593	0.0092278	0.997472	0.962036	PPP_group=Low	Low
15.51	212	0	1	0.979593	0.0092278	0.997472	0.962036	PPP_group=Low	Low
15.64	211	0	1	0.979593	0.0092278	0.997472	0.962036	PPP_group=Low	Low
15.67	210	0	2	0.979593	0.0092278	0.997472	0.962036	PPP_group=Low	Low
15.83	208	0	1	0.979593	0.0092278	0.997472	0.962036	PPP_group=Low	Low
16.29	207	0	1	0.979593	0.0092278	0.997472	0.962036	PPP_group=Low	Low
16.39	206	0	1	0.979593	0.0092278	0.997472	0.962036	PPP_group=Low	Low
16.56	205	0	1	0.979593	0.0092278	0.997472	0.962036	PPP_group=Low	Low
16.95	204	0	1	0.979593	0.0092278	0.997472	0.962036	PPP_group=Low	Low
17.02	203	0	2	0.979593	0.0092278	0.997472	0.962036	PPP_group=Low	Low
17.15	201	0	1	0.979593	0.0092278	0.997472	0.962036	PPP_group=Low	Low
17.18	200	0	1	0.979593	0.0092278	0.997472	0.962036	PPP_group=Low	Low
17.28	199	0	1	0.979593	0.0092278	0.997472	0.962036	PPP_group=Low	Low
17.38	198	0	1	0.979593	0.0092278	0.997472	0.962036	PPP_group=Low	Low
17.51	197	0	1	0.979593	0.0092278	0.997472	0.962036	PPP_group=Low	Low
17.67	196	0	1	0.979593	0.0092278	0.997472	0.962036	PPP_group=Low	Low
17.94	195	0	1	0.979593	0.0092278	0.997472	0.962036	PPP_group=Low	Low
18.13	194	0	1	0.979593	0.0092278	0.997472	0.962036	PPP_group=Low	Low
18.2	193	0	2	0.979593	0.0092278	0.997472	0.962036	PPP_group=Low	Low
18.46	191	0	1	0.979593	0.0092278	0.997472	0.962036	PPP_group=Low	Low
18.5	190	0	1	0.979593	0.0092278	0.997472	0.962036	PPP_group=Low	Low
18.66	189	0	1	0.979593	0.0092278	0.997472	0.962036	PPP_group=Low	Low
18.79	188	0	1	0.979593	0.0092278	0.997472	0.962036	PPP_group=Low	Low
18.89	187	0	4	0.979593	0.0092278	0.997472	0.962036	PPP_group=Low	Low
18.92	183	0	1	0.979593	0.0092278	0.997472	0.962036	PPP_group=Low	Low
18.96	182	0	1	0.979593	0.0092278	0.997472	0.962036	PPP_group=Low	Low
19.02	181	0	1	0.979593	0.0092278	0.997472	0.962036	PPP_group=Low	Low
19.19	180	1	0	0.974151	0.0107791	0.994951	0.953787	PPP_group=Low	Low
19.32	179	0	2	0.974151	0.0107791	0.994951	0.953787	PPP_group=Low	Low
19.42	177	0	1	0.974151	0.0107791	0.994951	0.953787	PPP_group=Low	Low
19.71	176	0	1	0.974151	0.0107791	0.994951	0.953787	PPP_group=Low	Low
19.78	175	0	1	0.974151	0.0107791	0.994951	0.953787	PPP_group=Low	Low
20.17	174	0	1	0.974151	0.0107791	0.994951	0.953787	PPP_group=Low	Low
20.24	173	0	1	0.974151	0.0107791	0.994951	0.953787	PPP_group=Low	Low
20.57	172	0	1	0.974151	0.0107791	0.994951	0.953787	PPP_group=Low	Low
20.6	171	0	1	0.974151	0.0107791	0.994951	0.953787	PPP_group=Low	Low
20.86	170	0	1	0.974151	0.0107791	0.994951	0.953787	PPP_group=Low	Low
21.12	169	0	2	0.974151	0.0107791	0.994951	0.953787	PPP_group=Low	Low
21.22	167	0	1	0.974151	0.0107791	0.994951	0.953787	PPP_group=Low	Low
21.29	166	0	1	0.974151	0.0107791	0.994951	0.953787	PPP_group=Low	Low
21.65	165	0	1	0.974151	0.0107791	0.994951	0.953787	PPP_group=Low	Low
21.75	164	0	1	0.974151	0.0107791	0.994951	0.953787	PPP_group=Low	Low
22.34	163	0	1	0.974151	0.0107791	0.994951	0.953787	PPP_group=Low	Low
22.37	162	0	1	0.974151	0.0107791	0.994951	0.953787	PPP_group=Low	Low
22.8	161	0	1	0.974151	0.0107791	0.994951	0.953787	PPP_group=Low	Low
23.23	160	0	2	0.974151	0.0107791	0.994951	0.953787	PPP_group=Low	Low
23.46	158	0	1	0.974151	0.0107791	0.994951	0.953787	PPP_group=Low	Low
23.49	157	0	2	0.974151	0.0107791	0.994951	0.953787	PPP_group=Low	Low
23.59	155	0	1	0.974151	0.0107791	0.994951	0.953787	PPP_group=Low	Low
23.88	154	0	1	0.974151	0.0107791	0.994951	0.953787	PPP_group=Low	Low
23.92	153	0	1	0.974151	0.0107791	0.994951	0.953787	PPP_group=Low	Low
24.11	152	0	1	0.974151	0.0107791	0.994951	0.953787	PPP_group=Low	Low
24.38	151	0	1	0.974151	0.0107791	0.994951	0.953787	PPP_group=Low	Low
24.54	150	0	1	0.974151	0.0107791	0.994951	0.953787	PPP_group=Low	Low
25.03	149	0	2	0.974151	0.0107791	0.994951	0.953787	PPP_group=Low	Low
25.2	147	0	1	0.974151	0.0107791	0.994951	0.953787	PPP_group=Low	Low
25.26	146	0	1	0.974151	0.0107791	0.994951	0.953787	PPP_group=Low	Low
25.72	145	0	1	0.974151	0.0107791	0.994951	0.953787	PPP_group=Low	Low
25.79	144	0	1	0.974151	0.0107791	0.994951	0.953787	PPP_group=Low	Low
26.02	143	1	0	0.967339	0.0128622	0.992035	0.943258	PPP_group=Low	Low
26.22	142	0	1	0.967339	0.0128622	0.992035	0.943258	PPP_group=Low	Low
26.38	141	0	1	0.967339	0.0128622	0.992035	0.943258	PPP_group=Low	Low
27.89	140	0	1	0.967339	0.0128622	0.992035	0.943258	PPP_group=Low	Low
28.42	139	0	1	0.967339	0.0128622	0.992035	0.943258	PPP_group=Low	Low
28.84	138	0	2	0.967339	0.0128622	0.992035	0.943258	PPP_group=Low	Low
29.24	136	0	1	0.967339	0.0128622	0.992035	0.943258	PPP_group=Low	Low
29.53	135	0	1	0.967339	0.0128622	0.992035	0.943258	PPP_group=Low	Low
29.93	134	0	1	0.967339	0.0128622	0.992035	0.943258	PPP_group=Low	Low
30.06	133	0	1	0.967339	0.0128622	0.992035	0.943258	PPP_group=Low	Low
30.98	132	0	1	0.967339	0.0128622	0.992035	0.943258	PPP_group=Low	Low
31.27	131	0	1	0.967339	0.0128622	0.992035	0.943258	PPP_group=Low	Low
31.96	130	0	1	0.967339	0.0128622	0.992035	0.943258	PPP_group=Low	Low
32.49	129	0	1	0.967339	0.0128622	0.992035	0.943258	PPP_group=Low	Low
32.56	128	1	0	0.959782	0.0150649	0.988543	0.931857	PPP_group=Low	Low
32.72	127	0	1	0.959782	0.0150649	0.988543	0.931857	PPP_group=Low	Low
32.98	126	0	1	0.959782	0.0150649	0.988543	0.931857	PPP_group=Low	Low
33.28	125	0	1	0.959782	0.0150649	0.988543	0.931857	PPP_group=Low	Low
33.34	124	0	1	0.959782	0.0150649	0.988543	0.931857	PPP_group=Low	Low
33.97	123	2	0	0.944175	0.0190088	0.980016	0.909646	PPP_group=Low	Low
34	121	0	1	0.944175	0.0190088	0.980016	0.909646	PPP_group=Low	Low
34.89	120	0	1	0.944175	0.0190088	0.980016	0.909646	PPP_group=Low	Low
34.92	119	0	1	0.944175	0.0190088	0.980016	0.909646	PPP_group=Low	Low
35.45	118	0	1	0.944175	0.0190088	0.980016	0.909646	PPP_group=Low	Low
35.91	117	0	1	0.944175	0.0190088	0.980016	0.909646	PPP_group=Low	Low
36.2	116	0	1	0.944175	0.0190088	0.980016	0.909646	PPP_group=Low	Low
36.76	115	0	1	0.944175	0.0190088	0.980016	0.909646	PPP_group=Low	Low
36.79	114	0	2	0.944175	0.0190088	0.980016	0.909646	PPP_group=Low	Low
36.83	112	0	1	0.944175	0.0190088	0.980016	0.909646	PPP_group=Low	Low
37.22	111	0	1	0.944175	0.0190088	0.980016	0.909646	PPP_group=Low	Low
37.71	110	1	1	0.935592	0.0210888	0.975073	0.897709	PPP_group=Low	Low
37.84	108	1	0	0.926929	0.0230493	0.969764	0.885986	PPP_group=Low	Low
38.14	107	0	1	0.926929	0.0230493	0.969764	0.885986	PPP_group=Low	Low
38.17	106	0	1	0.926929	0.0230493	0.969764	0.885986	PPP_group=Low	Low
38.93	105	0	1	0.926929	0.0230493	0.969764	0.885986	PPP_group=Low	Low
39.36	104	0	1	0.926929	0.0230493	0.969764	0.885986	PPP_group=Low	Low
39.68	103	0	1	0.926929	0.0230493	0.969764	0.885986	PPP_group=Low	Low
39.98	102	0	1	0.926929	0.0230493	0.969764	0.885986	PPP_group=Low	Low
40.05	101	0	1	0.926929	0.0230493	0.969764	0.885986	PPP_group=Low	Low
40.21	100	0	1	0.926929	0.0230493	0.969764	0.885986	PPP_group=Low	Low
40.37	99	0	1	0.926929	0.0230493	0.969764	0.885986	PPP_group=Low	Low
40.47	98	0	1	0.926929	0.0230493	0.969764	0.885986	PPP_group=Low	Low
41.1	97	0	1	0.926929	0.0230493	0.969764	0.885986	PPP_group=Low	Low
41.89	96	1	0	0.917274	0.0253164	0.963936	0.87287	PPP_group=Low	Low
41.95	95	0	1	0.917274	0.0253164	0.963936	0.87287	PPP_group=Low	Low
42.25	94	1	0	0.907515	0.0274829	0.95774	0.859925	PPP_group=Low	Low
42.31	93	0	1	0.907515	0.0274829	0.95774	0.859925	PPP_group=Low	Low
43.5	92	1	0	0.897651	0.0295763	0.951224	0.847095	PPP_group=Low	Low
43.53	91	0	1	0.897651	0.0295763	0.951224	0.847095	PPP_group=Low	Low
43.56	90	0	1	0.897651	0.0295763	0.951224	0.847095	PPP_group=Low	Low
44.78	89	0	1	0.897651	0.0295763	0.951224	0.847095	PPP_group=Low	Low
47.57	88	0	1	0.897651	0.0295763	0.951224	0.847095	PPP_group=Low	Low
47.6	87	0	1	0.897651	0.0295763	0.951224	0.847095	PPP_group=Low	Low
48	86	0	1	0.897651	0.0295763	0.951224	0.847095	PPP_group=Low	Low
48.06	85	0	1	0.897651	0.0295763	0.951224	0.847095	PPP_group=Low	Low
48.42	84	0	1	0.897651	0.0295763	0.951224	0.847095	PPP_group=Low	Low
48.52	83	0	1	0.897651	0.0295763	0.951224	0.847095	PPP_group=Low	Low
49.44	82	0	1	0.897651	0.0295763	0.951224	0.847095	PPP_group=Low	Low
49.54	81	1	0	0.886569	0.0320792	0.944101	0.832543	PPP_group=Low	Low
49.9	80	0	1	0.886569	0.0320792	0.944101	0.832543	PPP_group=Low	Low
50.2	79	0	1	0.886569	0.0320792	0.944101	0.832543	PPP_group=Low	Low
50.66	78	1	0	0.875203	0.0345771	0.936571	0.817855	PPP_group=Low	Low
50.76	77	0	1	0.875203	0.0345771	0.936571	0.817855	PPP_group=Low	Low
51.28	76	0	1	0.875203	0.0345771	0.936571	0.817855	PPP_group=Low	Low
52.92	75	0	1	0.875203	0.0345771	0.936571	0.817855	PPP_group=Low	Low
53.02	74	0	1	0.875203	0.0345771	0.936571	0.817855	PPP_group=Low	Low
54.01	73	0	1	0.875203	0.0345771	0.936571	0.817855	PPP_group=Low	Low
54.96	72	1	0	0.863047	0.0372987	0.928503	0.802206	PPP_group=Low	Low
55.26	71	0	1	0.863047	0.0372987	0.928503	0.802206	PPP_group=Low	Low
55.45	70	0	1	0.863047	0.0372987	0.928503	0.802206	PPP_group=Low	Low
55.58	69	0	1	0.863047	0.0372987	0.928503	0.802206	PPP_group=Low	Low
56.9	68	0	1	0.863047	0.0372987	0.928503	0.802206	PPP_group=Low	Low
58.51	67	1	0	0.850166	0.0402161	0.919889	0.785727	PPP_group=Low	Low
58.57	66	0	1	0.850166	0.0402161	0.919889	0.785727	PPP_group=Low	Low
59.53	65	1	0	0.837086	0.0431013	0.910874	0.769276	PPP_group=Low	Low
60.87	64	0	1	0.837086	0.0431013	0.910874	0.769276	PPP_group=Low	Low
60.94	63	0	1	0.837086	0.0431013	0.910874	0.769276	PPP_group=Low	Low
61.24	62	0	1	0.837086	0.0431013	0.910874	0.769276	PPP_group=Low	Low
61.53	61	0	1	0.837086	0.0431013	0.910874	0.769276	PPP_group=Low	Low
62.42	60	1	0	0.823135	0.0462624	0.901259	0.751783	PPP_group=Low	Low
63.27	59	0	1	0.823135	0.0462624	0.901259	0.751783	PPP_group=Low	Low
63.34	58	0	1	0.823135	0.0462624	0.901259	0.751783	PPP_group=Low	Low
63.57	57	0	1	0.823135	0.0462624	0.901259	0.751783	PPP_group=Low	Low
66.33	56	0	1	0.823135	0.0462624	0.901259	0.751783	PPP_group=Low	Low
68.07	55	0	1	0.823135	0.0462624	0.901259	0.751783	PPP_group=Low	Low
70.17	54	0	1	0.823135	0.0462624	0.901259	0.751783	PPP_group=Low	Low
70.3	53	0	1	0.823135	0.0462624	0.901259	0.751783	PPP_group=Low	Low
71.09	52	0	1	0.823135	0.0462624	0.901259	0.751783	PPP_group=Low	Low
71.98	51	0	1	0.823135	0.0462624	0.901259	0.751783	PPP_group=Low	Low
72.17	50	0	1	0.823135	0.0462624	0.901259	0.751783	PPP_group=Low	Low
72.5	49	1	0	0.806336	0.0506496	0.89049	0.730135	PPP_group=Low	Low
73.29	48	0	1	0.806336	0.0506496	0.89049	0.730135	PPP_group=Low	Low
73.85	47	0	1	0.806336	0.0506496	0.89049	0.730135	PPP_group=Low	Low
74.08	46	0	1	0.806336	0.0506496	0.89049	0.730135	PPP_group=Low	Low
77.6	45	0	1	0.806336	0.0506496	0.89049	0.730135	PPP_group=Low	Low
78.94	44	0	1	0.806336	0.0506496	0.89049	0.730135	PPP_group=Low	Low
80.22	43	0	1	0.806336	0.0506496	0.89049	0.730135	PPP_group=Low	Low
81.67	42	0	1	0.806336	0.0506496	0.89049	0.730135	PPP_group=Low	Low
81.77	41	0	1	0.806336	0.0506496	0.89049	0.730135	PPP_group=Low	Low
82.79	40	1	0	0.786178	0.0566251	0.878456	0.703593	PPP_group=Low	Low
85.09	39	0	1	0.786178	0.0566251	0.878456	0.703593	PPP_group=Low	Low
85.28	38	0	2	0.786178	0.0566251	0.878456	0.703593	PPP_group=Low	Low
86.47	36	0	1	0.786178	0.0566251	0.878456	0.703593	PPP_group=Low	Low
86.6	35	1	0	0.763716	0.063614	0.865127	0.674192	PPP_group=Low	Low
87.06	34	0	1	0.763716	0.063614	0.865127	0.674192	PPP_group=Low	Low
88.93	33	0	1	0.763716	0.063614	0.865127	0.674192	PPP_group=Low	Low
90.64	32	0	1	0.763716	0.063614	0.865127	0.674192	PPP_group=Low	Low
90.9	31	0	1	0.763716	0.063614	0.865127	0.674192	PPP_group=Low	Low
97.01	30	0	1	0.763716	0.063614	0.865127	0.674192	PPP_group=Low	Low
97.6	29	0	1	0.763716	0.063614	0.865127	0.674192	PPP_group=Low	Low
98.26	28	0	1	0.763716	0.063614	0.865127	0.674192	PPP_group=Low	Low
98.92	27	0	1	0.763716	0.063614	0.865127	0.674192	PPP_group=Low	Low
99.28	26	0	1	0.763716	0.063614	0.865127	0.674192	PPP_group=Low	Low
101.64	25	0	1	0.763716	0.063614	0.865127	0.674192	PPP_group=Low	Low
102.23	24	0	1	0.763716	0.063614	0.865127	0.674192	PPP_group=Low	Low
102.69	23	1	0	0.730511	0.0776081	0.850524	0.627431	PPP_group=Low	Low
103.78	22	0	1	0.730511	0.0776081	0.850524	0.627431	PPP_group=Low	Low
105.19	21	0	1	0.730511	0.0776081	0.850524	0.627431	PPP_group=Low	Low
107.16	20	1	0	0.693985	0.0930301	0.832794	0.578313	PPP_group=Low	Low
107.62	19	0	1	0.693985	0.0930301	0.832794	0.578313	PPP_group=Low	Low
108.64	18	0	1	0.693985	0.0930301	0.832794	0.578313	PPP_group=Low	Low
110.41	17	0	1	0.693985	0.0930301	0.832794	0.578313	PPP_group=Low	Low
111.99	16	1	0	0.650611	0.113231	0.812276	0.521121	PPP_group=Low	Low
112.29	15	1	0	0.607237	0.132602	0.787461	0.46826	PPP_group=Low	Low
113.53	14	0	1	0.607237	0.132602	0.787461	0.46826	PPP_group=Low	Low
113.73	13	1	0	0.560526	0.154898	0.759356	0.413758	PPP_group=Low	Low
114.72	12	1	0	0.513816	0.177677	0.727858	0.362717	PPP_group=Low	Low
120.53	11	1	0	0.467105	0.201643	0.693512	0.314612	PPP_group=Low	Low
121.85	10	0	1	0.467105	0.201643	0.693512	0.314612	PPP_group=Low	Low
128.98	9	1	0	0.415205	0.233557	0.656246	0.262699	PPP_group=Low	Low
132.95	8	0	1	0.415205	0.233557	0.656246	0.262699	PPP_group=Low	Low
136.63	7	0	1	0.415205	0.233557	0.656246	0.262699	PPP_group=Low	Low
143.04	6	0	1	0.415205	0.233557	0.656246	0.262699	PPP_group=Low	Low
170.04	5	0	1	0.415205	0.233557	0.656246	0.262699	PPP_group=Low	Low
188.53	4	0	1	0.415205	0.233557	0.656246	0.262699	PPP_group=Low	Low
206.7	3	0	1	0.415205	0.233557	0.656246	0.262699	PPP_group=Low	Low
216.59	2	1	0	0.207602	0.74468	0.893522	0.0482346	PPP_group=Low	Low
263.07	1	0	1	0.207602	0.74468	0.893522	0.0482346	PPP_group=Low	Low

## Sheet: Figure 8C
time	n.risk	n.event	n.censor	surv	std.err	upper	lower	strata	PPP_group
0	36	0	1	1	0	1	1	PPP_group=High	High
1.18	35	1	0	0.971429	0.0289885	1	0.917774	PPP_group=High	High
2.99	34	1	0	0.942857	0.0416125	1	0.869011	PPP_group=High	High
3.32	33	1	0	0.914286	0.0517549	1	0.826091	PPP_group=High	High
3.38	32	1	0	0.885714	0.0607177	0.997646	0.786341	PPP_group=High	High
4.6	31	1	0	0.857143	0.0690066	0.981277	0.748712	PPP_group=High	High
5.03	30	1	0	0.828571	0.0768852	0.963329	0.712665	PPP_group=High	High
5.62	29	1	0	0.8	0.0845154	0.944125	0.677876	PPP_group=High	High
7.33	28	1	0	0.771429	0.0920087	0.923876	0.644136	PPP_group=High	High
7.65	27	1	0	0.742857	0.099449	0.902727	0.6113	PPP_group=High	High
8.61	26	1	0	0.714286	0.106904	0.880784	0.579262	PPP_group=High	High
8.94	25	1	0	0.685714	0.114434	0.858124	0.547944	PPP_group=High	High
9.13	24	1	0	0.657143	0.122094	0.834807	0.517289	PPP_group=High	High
9.99	23	1	0	0.628571	0.129935	0.810878	0.487252	PPP_group=High	High
11.4	22	1	0	0.6	0.138013	0.786372	0.457798	PPP_group=High	High
11.47	21	1	0	0.571429	0.146385	0.761316	0.428903	PPP_group=High	High
11.93	20	0	1	0.571429	0.146385	0.761316	0.428903	PPP_group=High	High
12.25	19	1	0	0.541353	0.156053	0.735044	0.398702	PPP_group=High	High
13.63	18	1	0	0.511278	0.166194	0.708145	0.369141	PPP_group=High	High
13.76	17	1	0	0.481203	0.17691	0.680635	0.340207	PPP_group=High	High
14.59	16	0	1	0.481203	0.17691	0.680635	0.340207	PPP_group=High	High
17.08	15	0	1	0.481203	0.17691	0.680635	0.340207	PPP_group=High	High
17.58	14	1	0	0.446831	0.191811	0.650749	0.306813	PPP_group=High	High
18.46	13	0	1	0.446831	0.191811	0.650749	0.306813	PPP_group=High	High
20.11	12	1	0	0.409595	0.210635	0.61894	0.271058	PPP_group=High	High
21.12	11	1	0	0.372359	0.23121	0.585826	0.236677	PPP_group=High	High
23.78	10	1	0	0.335124	0.254105	0.551441	0.203662	PPP_group=High	High
23.92	9	0	1	0.335124	0.254105	0.551441	0.203662	PPP_group=High	High
24.87	8	1	0	0.293233	0.2871	0.514746	0.167045	PPP_group=High	High
32.49	7	0	1	0.293233	0.2871	0.514746	0.167045	PPP_group=High	High
36.63	6	0	1	0.293233	0.2871	0.514746	0.167045	PPP_group=High	High
40.37	5	1	0	0.234586	0.363904	0.478695	0.11496	PPP_group=High	High
41.75	4	1	0	0.17594	0.464499	0.437267	0.0707916	PPP_group=High	High
45.07	3	1	0	0.117293	0.618406	0.39415	0.0349047	PPP_group=High	High
55.65	2	1	0	0.0586466	0.939376	0.369693	0.00930347	PPP_group=High	High
73.75	1	0	1	0.0586466	0.939376	0.369693	0.00930347	PPP_group=High	High
0	44	0	2	1	0	1	1	PPP_group=Low	Low
0.26	42	0	1	1	0	1	1	PPP_group=Low	Low
2.86	41	1	0	0.97561	0.0246932	1	0.929517	PPP_group=Low	Low
3.19	40	1	0	0.95122	0.0353664	1	0.887517	PPP_group=Low	Low
3.35	39	1	0	0.926829	0.043881	1	0.850449	PPP_group=Low	Low
4.24	38	1	0	0.902439	0.0513496	0.997991	0.816035	PPP_group=Low	Low
6.01	37	0	1	0.902439	0.0513496	0.997991	0.816035	PPP_group=Low	Low
8.15	36	0	1	0.902439	0.0513496	0.997991	0.816035	PPP_group=Low	Low
9.86	35	2	0	0.850871	0.0660938	0.968552	0.747489	PPP_group=Low	Low
10.58	33	0	1	0.850871	0.0660938	0.968552	0.747489	PPP_group=Low	Low
11.3	32	1	0	0.824281	0.0733243	0.951676	0.71394	PPP_group=Low	Low
11.73	31	0	1	0.824281	0.0733243	0.951676	0.71394	PPP_group=Low	Low
13.11	30	0	1	0.824281	0.0733243	0.951676	0.71394	PPP_group=Low	Low
18.23	29	1	0	0.795858	0.0812895	0.933317	0.678644	PPP_group=Low	Low
19.78	28	0	1	0.795858	0.0812895	0.933317	0.678644	PPP_group=Low	Low
20.8	27	1	0	0.766382	0.0896241	0.913552	0.64292	PPP_group=Low	Low
21.32	26	1	0	0.736905	0.0978312	0.892659	0.608328	PPP_group=Low	Low
22.34	25	0	1	0.736905	0.0978312	0.892659	0.608328	PPP_group=Low	Low
27.86	24	1	0	0.706201	0.106689	0.870447	0.572947	PPP_group=Low	Low
29.53	23	1	0	0.675497	0.11558	0.847238	0.538569	PPP_group=Low	Low
30.12	22	0	1	0.675497	0.11558	0.847238	0.538569	PPP_group=Low	Low
30.49	21	0	1	0.675497	0.11558	0.847238	0.538569	PPP_group=Low	Low
33.11	20	0	1	0.675497	0.11558	0.847238	0.538569	PPP_group=Low	Low
37.29	19	1	0	0.639944	0.127604	0.821786	0.49834	PPP_group=Low	Low
38.37	18	0	1	0.639944	0.127604	0.821786	0.49834	PPP_group=Low	Low
39.75	17	1	0	0.6023	0.141277	0.794454	0.456623	PPP_group=Low	Low
44.38	16	0	1	0.6023	0.141277	0.794454	0.456623	PPP_group=Low	Low
44.78	15	0	1	0.6023	0.141277	0.794454	0.456623	PPP_group=Low	Low
45.89	14	1	0	0.559279	0.159542	0.764595	0.409096	PPP_group=Low	Low
48.95	13	1	0	0.516258	0.178505	0.732504	0.36385	PPP_group=Low	Low
49.11	12	0	1	0.516258	0.178505	0.732504	0.36385	PPP_group=Low	Low
49.8	11	0	1	0.516258	0.178505	0.732504	0.36385	PPP_group=Low	Low
53.35	10	1	0	0.464632	0.207304	0.697536	0.309493	PPP_group=Low	Low
56.87	9	0	1	0.464632	0.207304	0.697536	0.309493	PPP_group=Low	Low
63.7	8	0	1	0.464632	0.207304	0.697536	0.309493	PPP_group=Low	Low
66.26	7	0	1	0.464632	0.207304	0.697536	0.309493	PPP_group=Low	Low
70.01	6	1	0	0.387193	0.27624	0.66537	0.225316	PPP_group=Low	Low
78.78	5	0	1	0.387193	0.27624	0.66537	0.225316	PPP_group=Low	Low
80.68	4	1	0	0.290395	0.399552	0.63546	0.132706	PPP_group=Low	Low
83.18	3	1	0	0.193597	0.571234	0.593107	0.063192	PPP_group=Low	Low
90.21	2	0	1	0.193597	0.571234	0.593107	0.063192	PPP_group=Low	Low
112.91	1	0	1	0.193597	0.571234	0.593107	0.063192	PPP_group=Low	Low

## Sheet: Figure 8D
Dataset	Variable	Hazard Ratio	Lower Bound	Upper Bound	p-value
Metastatic Prostate Adenocarcinoma	PPP-Antioxidant Score	3.876	1.166	12.881	0.0271
Breast Invasive Carcinoma	PPP-Antioxidant Score	1.821	1.029	3.224	0.0396
Liver Hepatocellular Carcinoma	PPP-Antioxidant Score	3.607	1.835	7.091	0.0002
