# Supplementary material for: Polyploid cancer cells surviving cisplatin reallocate central carbon sources to fuel antioxidant metabolism for survival
Source: Mol Metab. 2026 Apr 18;108:102370. doi: 10.1016/j.molmet.2026.102370 (PMC13158425; doi:10.1016/j.molmet.2026.102370)
Supplement: Multimedia component 9 [file mmc9.xlsx]

## Sheet: READme
This file contains the source data for Supplementary Fig. 1A-G.
The data represents the total pool of each metabolite from the [U-13C] Glutamine tracer experiment.
Total pool of each metabolite was calculated by the sum of all isotopomers of that specific metabolite.
Pools were normalized to the Parental group.

## Sheet: glutamine
Parental		Intensity	Mean	Normalized Intensity		10 Days PTR		Intensity	Normalized Intensity
	Rep#1	651786	497547	1.31			Rep#1	106151	0.213349
	Rep#2	623941		1.25404			Rep#2	129991	0.261264
	Rep#3	309825		0.622705			Rep#3	160471	0.322525
	Rep#4	341944		0.68726			Rep#4	167862	0.337379
	Rep#5	560237		1.126			Rep#5	168544	0.33875

## Sheet: glutamate
Parental		Intensity	Mean	Normalized Intensity		10 Days PTR		Intensity	Normalized Intensity
	Rep#1	7579878	6.68667e+06	1.13358			Rep#1	2413838	0.360993
	Rep#2	7658641		1.14536			Rep#2	3384817	0.506204
	Rep#3	5941577		0.888571			Rep#3	2807028	0.419795
	Rep#4	5679508		0.849378			Rep#4	3907715	0.584404
	Rep#5	6573742		0.983112			Rep#5	4566390	0.68291

## Sheet: succinate
Parental		Intensity	Mean	Normalized Intensity		10 Days PTR		Intensity	Normalized Intensity
	Rep#1	1063260	972636	1.09317			Rep#1	326625	0.335814
	Rep#2	1353304		1.39138			Rep#2	500980	0.515074
	Rep#3	957188		0.984117			Rep#3	300613	0.30907
	Rep#4	664465		0.683159			Rep#4	512419	0.526835
	Rep#5	824964		0.848173			Rep#5	499509	0.513562

## Sheet: fumarate
Parental		Intensity	Mean	Normalized Intensity		10 Days PTR		Intensity	Normalized Intensity
	Rep#1	189215	162295	1.16587			Rep#1	148924	0.917612
	Rep#2	240014		1.47887			Rep#2	218927	1.34894
	Rep#3	165610		1.02042			Rep#3	115310	0.710495
	Rep#4	95128		0.586142			Rep#4	257951	1.58939
	Rep#5	121509		0.748691			Rep#5	219921	1.35507

## Sheet: malate
Parental		Intensity	Mean	Normalized Intensity		10 Days PTR		Intensity	Normalized Intensity
	Rep#1	648239	508170	1.27563			Rep#1	1037296	2.04124
	Rep#2	488197		0.960696			Rep#2	484956	0.954318
	Rep#3	331787		0.652906			Rep#3	419173	0.824868
	Rep#4	692832		1.36339			Rep#4	419307	0.825131
	Rep#5	379795		0.747378			Rep#5	569407	1.1205

## Sheet: citrate
PC3 6HR		Intensity	Mean	Normalized Intensity		10 Days PTR		Intensity	Normalized Intensity
	Rep#1	192716	191291	1.00745			Rep#1	485903	2.54013
	Rep#2	222295		1.16208			Rep#2	541203	2.82922
	Rep#3	193382		1.01093			Rep#3	240163	1.25549
	Rep#4	125567		0.656419			Rep#4	636323	3.32647
	Rep#5	222494		1.16312			Rep#5	611808	3.19831

## Sheet: aspartate
Parental		Intensity	Mean	Normalized Intensity		10 Days PTR		Intensity	Normalized Intensity
	Rep#1	4047537	4.11072e+06	0.984629			Rep#1	932400	0.226821
	Rep#2	4898986		1.19176			Rep#2	1328613	0.323207
	Rep#3	3924505		0.954699			Rep#3	1537389	0.373995
	Rep#4	3375801		0.821218			Rep#4	1610984	0.391898
	Rep#5	4306794		1.0477			Rep#5	1684853	0.409868
