# Supplementary material for: Polyploid cancer cells surviving cisplatin reallocate central carbon sources to fuel antioxidant metabolism for survival
Source: Mol Metab. 2026 Apr 18;108:102370. doi: 10.1016/j.molmet.2026.102370 (PMC13158425; doi:10.1016/j.molmet.2026.102370)
Supplement: Multimedia component 10 [file mmc10.xlsx]

## Sheet: Supplementary Fig 2A
10 Days PTR
Reaction	samples_10 Days PTR1	samples_10 Days PTR2	samples_10 Days PTR3	samples_10 Days PTR4	samples_10 Days PTR5	samples_10 Days PTR6	samples_10 Days PTR7	samples_10 Days PTR8	samples_10 Days PTR9	samples_10 Days PTR10	samples_10 Days PTR11	samples_10 Days PTR12	samples_10 Days PTR13	samples_10 Days PTR14	samples_10 Days PTR15	samples_10 Days PTR16	samples_10 Days PTR17	samples_10 Days PTR18	samples_10 Days PTR19	samples_10 Days PTR20	samples_10 Days PTR21	samples_10 Days PTR22	samples_10 Days PTR23	samples_10 Days PTR24	samples_10 Days PTR25	samples_10 Days PTR26	samples_10 Days PTR27	samples_10 Days PTR28	samples_10 Days PTR29	samples_10 Days PTR30	samples_10 Days PTR31	samples_10 Days PTR32	samples_10 Days PTR33	samples_10 Days PTR34	samples_10 Days PTR35	samples_10 Days PTR36	samples_10 Days PTR37	samples_10 Days PTR38	samples_10 Days PTR39	samples_10 Days PTR40	samples_10 Days PTR41	samples_10 Days PTR42	samples_10 Days PTR43	samples_10 Days PTR44	samples_10 Days PTR45	samples_10 Days PTR46	samples_10 Days PTR47	samples_10 Days PTR48	samples_10 Days PTR49
4HOXPACDOX_NADP	-286.353	-286.368	-286.369	-286.366	-286.355	-286.355	-286.355	-286.364	-286.363	-126.937	-126.937	-126.934	-126.886	-126.887	-127.187	-127.189	-127.191	-127.192	-127.193	-127.192	-155.659	-155.652	-93.9674	-93.9678	-93.9691	-93.9704	-94.0027	-93.9971	-93.9987	-93.9969	-93.9972	-93.9938	-93.9927	-93.9233	-93.9494	-93.9477	-93.9479	-93.8453	-93.8914	-94.0182	-94.0415	-94.0385	-94.0939	-498.777	-498.777	-498.777	-498.777	-498.787	-498.703
ALCD2y	399.077	400.414	400.265	399.681	400.265	400.785	400.904	400.122	399.148	399.048	399.051	398.51	400.49	398.86	398.459	398.475	398.185	396.709	397.84	397.035	397.595	396.291	397.882	398.125	398.819	399.861	403.902	401.267	400.422	400.851	400.686	400.98	401.66	404.897	334.245	347.071	346.916	347.595	346.471	345.108	340.87	340.238	339.202	336.413	336.361	337.373	337.86	337.221	337.452
ALDD2y	17.3947	18.7999	18.948	18.1928	18.0728	16.4314	16.4045	16.112	14.9312	14.2345	13.5622	13.0741	13.8827	20.9989	21.1887	21.1047	22.3801	22.4112	22.9636	23.1122	25.8115	25.8494	25.8123	26.2975	26.6091	26.909	29.1736	11.856	10.7704	10.5255	10.1691	9.9771	12.4378	12.7539	12.7441	12.4376	11.8199	10.508	8.77777	8.79502	8.28152	8.23861	8.0181	6.91752	6.76259	7.34685	7.16417	6.78057	7.04573
FTHFDH	0.223343	0.215437	0.222615	0.216253	0.218392	0.209884	0.213464	0.178109	0.122672	0.106892	0.103872	0.135345	0.0102742	0.0208276	0.00179723	0.0268317	0.0113065	0.016618	0.0821691	0.131734	0.132109	0.179826	0.140283	0.128718	0.139216	0.152439	0.14284	0.0786323	0.0835044	0.0310548	0.0619377	0.0833551	0.144013	0.182661	0.15899	0.204912	0.21667	0.208136	0.209919	0.175751	0.260724	0.263645	0.25502	0.264795	0.27304	0.326803	0.314138	0.316879	0.303546
ICDHyr	0.124347	0.0754547	0.122094	0.0597265	0.0577098	0.103403	0.111327	0.0746341	0.203411	0.336535	0.328719	0.189809	0.318522	0.30934	0.22987	0.240584	0.272916	0.299898	0.283474	0.207844	0.142868	0.339558	0.145184	0.300702	0.328201	0.33308	0.410094	0.130769	0.147616	0.060749	0.00453444	0.103605	0.41209	0.361302	0.278972	0.184491	0.108084	0.0136917	0.00494502	0.0126469	0.16571	0.166302	0.266981	0.387006	0.0530705	0.172098	0.154376	0.124005	0.15094
RDH1a	38.773	38.8461	38.8321	38.8463	38.891	39.0426	39.0978	39.057	39.0071	38.8677	38.9536	38.9351	38.779	38.7285	38.6184	1.79242	1.54518	1.48509	1.58925	1.57935	2.13196	2.11323	2.18415	2.66211	2.5833	86.789	87.3012	87.0586	86.909	86.9085	86.9257	86.8992	87.4357	87.4772	87.8509	87.731	87.6104	42.6453	42.2185	42.1639	41.9591	41.9187	41.8877	41.7531	41.4275	41.562	42.3535	42.3422	42.8115
r0027	-615.793	-605.908	-615.094	-629.322	-626.277	-614.057	-615.093	-616.405	-592.011	-597.974	-595.242	-600.274	-587.86	-529.571	-533.596	-518.189	-522.853	-530.823	-531.679	-533.895	-509.022	-510.508	-512.138	-482.852	-487.897	-515.261	-489.149	-507.779	-517.038	-526.047	-525.219	-526.422	-502.983	-495.029	-494.884	-501.603	-504.61	-489.816	-508.709	-491.208	-501.785	-521.858	-522.499	-518.514	-516.557	-511.502	-510.971	-513.368	-492.466
HMGCOAR	80.3187	86.7644	85.3904	83.108	89.8753	87.3664	87.3265	87.1768	90.08	89.3735	67.1579	64.6354	100.089	103.71	-5.81188	-6.30164	-3.68013	-6.19826	-16.0113	-18.5448	-18.7949	-32.1039	-28.4906	86.4819	93.962	98.5808	61.8185	135.222	128.367	131.804	130.536	136.668	136.851	133.722	130.529	121.115	125.189	115.393	101.408	106.352	141.908	144.989	144.703	149.291	149.969	149.339	151.663	30.306	27.1475
RE3476C	-3.76761e-46	-3.76761e-46	-3.76761e-46	-3.76761e-46	-3.76761e-46	-3.76761e-46	-3.76761e-46	-3.76761e-46	-3.76761e-46	-3.76761e-46	-3.76761e-46	-3.76761e-46	-3.76761e-46	-3.76761e-46	-3.76761e-46	-3.76761e-46	-3.76761e-46	-3.76761e-46	-3.76761e-46	-3.76761e-46	-3.76761e-46	-3.76761e-46	-3.76761e-46	-3.76761e-46	-3.76761e-46	-3.76761e-46	-3.76761e-46	-3.76761e-46	-3.76761e-46	-3.76761e-46	-3.76761e-46	-3.76761e-46	-3.76761e-46	-3.76761e-46	-3.76761e-46	-3.76761e-46	-3.76761e-46	-3.76761e-46	-3.76761e-46	-3.76761e-46	-3.76761e-46	-3.76761e-46	-3.76761e-46	-3.76761e-46	-3.76761e-46	-3.76761e-46	-3.76761e-46	-3.76761e-46	-3.76761e-46
G6PDH2c	0.207322	0.208411	0.21083	0.210306	0.201469	0.195838	0.196727	0.195024	0.195141	0.192651	0.191751	0.192195	0.190773	0.190537	0.187816	0.187112	0.18623	0.188954	0.205371	0.204479	0.203278	0.203275	0.204236	0.204558	0.205741	0.205862	0.205518	0.2042	0.203142	0.203072	0.969112	0.968192	0.797098	0.794339	0.794367	0.794335	0.795099	0.792731	0.792759	0.793212	0.79302	0.792158	0.826978	0.826852	0.825862	0.826325	0.825244	0.825002	0.827247
GNDc	1.10327	1.10436	1.10678	1.10626	1.09742	1.09179	1.09268	1.09097	1.09109	1.0886	1.0877	1.08815	1.08672	1.08649	1.08377	1.08306	1.08218	1.0849	1.10132	1.10043	1.09923	1.09923	1.10019	1.10051	1.10169	1.10181	1.10147	1.10015	1.09909	1.09902	1.10068	1.09976	0.928667	0.925907	0.925935	0.0274295	0.0281935	0.0258257	0.0258534	0.026307	0.0261144	0.0252525	0.0600727	0.0599464	0.0589568	0.0594201	0.0583385	0.0580969	0.0603413
r0422	0.0540748	0.0404846	0.0532085	0.0114721	0.0108966	0.0239206	0.027047	0.0195295	0.0541607	0.0904076	0.0875933	0.0480735	0.0837911	0.080217	0.0585319	0.0595472	0.0675932	0.0748832	0.0704782	0.0536499	0.0359369	0.0894057	0.0359903	0.0483646	0.0568135	0.0585031	0.0853457	0.530352	0.537737	0.506613	0.492707	0.519755	0.604134	0.590622	0.568183	0.568848	0.546712	0.522271	0.519888	0.494686	0.537906	0.540961	0.56842	0.601057	0.509359	0.541872	0.537134	0.530754	0.536161
GND	8695.41	8695.41	8695.42	8695.41	8695.39	8695.37	8695.37	8695.37	8695.37	8695.36	8695.36	8695.36	8695.36	8695.36	8695.35	8695.35	8695.34	8695.35	8695.4	8695.4	8695.39	8695.39	8695.4	8695.4	8695.4	8695.4	8695.4	8695.4	8695.39	8695.39	8695.4	8695.4	8694.89	8694.88	8694.88	8697.57	8697.58	8697.57	8697.57	8697.57	8697.57	8697.57	8697.67	8697.67	8697.67	8697.67	8697.67	8697.67	8697.67
HMR_1505	2.57509e-31	2.57509e-31	2.57509e-31	2.57509e-31	2.57509e-31	2.57509e-31	2.57509e-31	2.57509e-31	2.57509e-31	2.57509e-31	2.57509e-31	2.57509e-31	2.57509e-31	2.57509e-31	2.57509e-31	2.57509e-31	2.57509e-31	2.57509e-31	2.57509e-31	2.57509e-31	2.57509e-31	2.57509e-31	2.57509e-31	2.57509e-31	2.57509e-31	2.57509e-31	2.57509e-31	2.57509e-31	2.57509e-31	2.57509e-31	2.57509e-31	2.57509e-31	2.57509e-31	2.57509e-31	2.57509e-31	2.57509e-31	2.57509e-31	2.57509e-31	2.57509e-31	2.57509e-31	2.57509e-31	2.57509e-31	2.57509e-31	2.57509e-31	2.57509e-31	2.57509e-31	2.57509e-31	2.57509e-31	2.57509e-31
HMR_1551	-7.29917e-32	-7.29917e-32	-7.29917e-32	-7.29917e-32	-7.29917e-32	-7.29917e-32	-7.29917e-32	-7.29917e-32	-7.29917e-32	-7.29917e-32	-7.29917e-32	-7.29917e-32	-7.29917e-32	-7.29917e-32	-7.29917e-32	-7.29917e-32	-7.29917e-32	-7.29917e-32	-7.29917e-32	-7.29917e-32	-7.29917e-32	-7.29917e-32	-7.29917e-32	-7.29917e-32	-7.29917e-32	-7.29917e-32	-7.29917e-32	-7.29917e-32	-7.29917e-32	-7.29917e-32	-7.29917e-32	-7.29917e-32	-7.29917e-32	-7.29917e-32	-7.29917e-32	-7.29917e-32	-7.29917e-32	-7.29917e-32	-7.29917e-32	-7.29917e-32	-7.29917e-32	-7.29917e-32	-7.29917e-32	-7.29917e-32	-7.29917e-32	-7.29917e-32	-7.29917e-32	-7.29917e-32	-7.29917e-32
HMR_1996	7.23205	12.1782	12.0966	6.50874	9.89171	10.4263	10.6108	6.94055	4.52529	18.513	18.5231	17.0662	22.5602	18.3537	17.3657	15.6471	16.4437	11.4703	14.9704	13.0056	57.4783	53.3112	58.603	87.807	77.2901	152.152	194.673	147.617	146.05	145.978	144.046	144.56	83.7185	93.2356	94.2994	83.114	81.7867	84.5279	48.1869	46.3787	33.2001	31.2742	28.7274	23.3747	23.642	26.5266	27.2278	19.8689	19.8704
HMR_1500	-8.04158e-31	-8.04158e-31	-8.04158e-31	-8.04158e-31	-8.04158e-31	-8.04158e-31	-8.04158e-31	-8.04158e-31	-8.04158e-31	-8.04158e-31	-8.04158e-31	-8.04158e-31	-8.04158e-31	-8.04158e-31	-8.04158e-31	-8.04158e-31	-8.04158e-31	-8.04158e-31	-8.04158e-31	-8.04158e-31	-8.04158e-31	-8.04158e-31	-8.04158e-31	-8.04158e-31	-8.04158e-31	-8.04158e-31	-8.04158e-31	-8.04158e-31	-8.04158e-31	-8.04158e-31	-8.04158e-31	-8.04158e-31	-8.04158e-31	-8.04158e-31	-8.04158e-31	-8.04158e-31	-8.04158e-31	-8.04158e-31	-8.04158e-31	-8.04158e-31	-8.04158e-31	-8.04158e-31	-8.04158e-31	-8.04158e-31	-8.04158e-31	-8.04158e-31	-8.04158e-31	-8.04158e-31	-8.04158e-31
34DHPLACOX_NADP	-2651.31	-2651.62	-2651.63	-2651.59	-2651.35	-2651.36	-2651.36	-2651.37	-2651.32	-2651.32	-2651.33	-2651.3	-2651.32	-2651.34	-2651.32	-2651.33	-2651.33	-2651.31	-2651.32	-2651.31	-2893.69	-3316.51	-3316.47	-3316.48	-3316.5	-3316.5	-3316.58	-3458.71	-3458.79	-3458.75	-3458.76	-3458.69	-3458.68	-3457.09	-3457.08	-3457.04	-3457.04	-3457.04	-3457.08	-3457.08	-3457	-3456.94	-3458.12	-3458.14	-3458.14	-3458.14	-3458.14	-3458.14	-3456.36
34DHXMANDACOX_NADP	-115.167	-130.071	-130.082	-130.045	-129.878	-129.882	-130.155	-130.291	-130.376	-130.54	-130.504	-130.453	-139.516	-139.467	-139.5	-139.533	-139.558	-139.53	-139.54	-139.524	-139.355	-139.492	-111.624	-111.634	-111.652	-112.477	-111.278	-111.245	-111.269	-111.225	-111.241	-111.006	-124.897	-123.862	-124.121	-124.074	-124.077	-122.555	-86.3794	-88.2366	-88.5846	-88.5472	-89.3782	-88.271	-88.2646	-88.4014	-16.1614	-16.318	-15.0632
3MOX4HOXPGALDOX_NADP	-1546.66	-1544.35	-1544.41	-1544.32	-1543.91	-1543.91	-1543.9	-1544.24	-1543.69	-1544.08	-1544.03	-1543.9	-1542.23	-1542.32	-1542.26	-1542.35	-1542.41	-1542.36	-1542.38	-1542.34	-1541.77	-1541.49	-1546.95	-1546.97	-1547.02	-1547.07	-1548.29	-1548.06	-1548.12	-1548.04	-1548.05	-1547.94	-1545.2	-1542.66	-3455.56	-3455.52	-3455.53	-3451.8	-3453.21	-3457.74	-3458.6	-3458.51	-3460.55	-3457.83	-3457.82	-3457.81	-4287.17	-4287.55	-4284.47
DHCRD1	1.46688	1.46422	1.46431	1.46433	1.46444	1.46422	1.46729	1.46728	1.46808	1.47072	1.46995	1.47016	1.469	1.4696	1.47027	1.47464	1.47571	1.4757	1.47564	1.47522	1.47748	1.4778	1.47733	1.47736	1.47734	1.47559	1.47608	1.47526	1.47267	1.36917	1.36984	1.36986	1.37015	1.36362	1.36306	1.36192	1.36212	1.47749	1.47846	1.47822	1.47784	1.47974	1.47976	1.46141	1.54868	1.51166	1.51143	1.5116	1.51086
G6PDH2r	8698.09	8698.1	8698.1	8698.1	8698.08	8698.06	8698.06	8698.06	8698.06	8698.05	8698.05	8698.05	8698.04	8698.04	8698.04	8698.03	8698.03	8698.04	8698.09	8698.09	8698.08	8698.08	8698.08	8698.09	8698.09	8698.09	8698.09	8698.08	8698.08	8698.08	8695.79	8695.79	8695.28	8695.27	8695.27	8695.27	8695.28	8695.27	8695.27	8695.27	8695.27	8695.27	8695.37	8695.37	8695.37	8695.37	8695.37	8695.36	8695.37
MTHFD	-4513.11	-4534.37	-4534.78	-4531.23	-4515.44	-4516.09	-4514.74	-4532.21	-4534.37	-4527.06	-4524.72	-4520	-4511.01	-4510.77	-4510.61	-4513.55	-4516.24	-4518.73	-4519.73	-4534.09	-4513.78	-4506.61	-4487.98	-4487.43	-4490.15	-4491.38	-4534.21	-4528.15	-4532.49	-4528.81	-4528.98	-4522.83	-129.052	-30.6442	123.076	125.429	125.022	318.084	248.721	73.0906	37.5819	43.4243	-36.58	70.1393	70.6282	-161.788	-93.3436	112.568	233.307
G3PD2	766.276	873.431	874.022	862.685	869.221	870.485	869.908	864.521	859.072	858.238	861.489	859.419	868.232	858.793	858.413	855.159	860.066	850.733	857.387	854.373	941.054	932.213	938.005	942.817	922.72	926.303	855.531	835.221	832.614	832.018	835.785	837.855	844.363	864.365	865.16	843.161	840.625	842.72	1907.81	1900.22	1873.4	1876.4	1872.03	1853.17	1851.82	1624.36	1626.47	1624.11	1624.2
HMR_1495	-1.10785e-30	-1.10785e-30	-1.10785e-30	-1.10785e-30	-1.10785e-30	-1.10785e-30	-1.10785e-30	-1.10785e-30	-1.10785e-30	-1.10785e-30	-1.10785e-30	-1.10785e-30	-1.10785e-30	-1.10785e-30	-1.10785e-30	-1.10785e-30	-1.10785e-30	-1.10785e-30	-1.10785e-30	-1.10785e-30	-1.10785e-30	-1.10785e-30	-1.10785e-30	-1.10785e-30	-1.10785e-30	-1.10785e-30	-1.10785e-30	-1.10785e-30	-1.10785e-30	-1.10785e-30	-1.10785e-30	-1.10785e-30	-1.10785e-30	-1.10785e-30	-1.10785e-30	-1.10785e-30	-1.10785e-30	-1.10785e-30	-1.10785e-30	-1.10785e-30	-1.10785e-30	-1.10785e-30	-1.10785e-30	-1.10785e-30	-1.10785e-30	-1.10785e-30	-1.10785e-30	-1.10785e-30	-1.10785e-30
HMR_1546	-6.15059e-31	-6.15059e-31	-6.15059e-31	-6.15059e-31	-6.15059e-31	-6.15059e-31	-6.15059e-31	-6.15059e-31	-6.15059e-31	-6.15059e-31	-6.15059e-31	-6.15059e-31	-6.15059e-31	-6.15059e-31	-6.15059e-31	-6.15059e-31	-6.15059e-31	-6.15059e-31	-6.15059e-31	-6.15059e-31	-6.15059e-31	-6.15059e-31	-6.15059e-31	-6.15059e-31	-6.15059e-31	-6.15059e-31	-6.15059e-31	-6.15059e-31	-6.15059e-31	-6.15059e-31	-6.15059e-31	-6.15059e-31	-6.15059e-31	-6.15059e-31	-6.15059e-31	-6.15059e-31	-6.15059e-31	-6.15059e-31	-6.15059e-31	-6.15059e-31	-6.15059e-31	-6.15059e-31	-6.15059e-31	-6.15059e-31	-6.15059e-31	-6.15059e-31	-6.15059e-31	-6.15059e-31	-6.15059e-31
ME2	270.537	270.521	270.531	270.47	270.474	270.482	270.49	270.477	270.517	270.556	270.544	270.48	270.519	270.5	270.476	270.473	270.476	270.483	270.482	270.46	270.443	270.506	270.449	270.464	270.471	270.469	270.5	270.481	270.473	270.437	270.416	270.456	270.549	270.535	270.501	270.506	270.484	270.456	270.455	270.423	270.464	270.466	270.108	270.139	270.067	270.103	270.11	270.136	270.141
ALDD19x_P	-2524.76	-2245.05	-2245.06	-2245.05	-2244.94	-2244.94	-2244.93	-2244.93	-2244.9	-2244.9	-2244.9	-2244.9	-2244.9	-2244.9	-2244.89	-2244.89	-2244.9	-2244.89	-2244.89	-2244.89	-2244.89	-2244.93	-2244.93	-2244.93	-2244.93	-2244.92	-2244.96	-2244.96	-2245	-2245	-2245	-2244.97	-2244.97	-2244.19	-2244.19	-2244.19	-2244.19	-2244.19	-2244.21	-2244.22	-2244.2	-2244.2	-1038.28	-1038.28	-1038.28	-1038.28	-1038.28	-1038.28	-2835.68
BETALDHy	7297.49	7147.09	7143.91	7168.52	7280.37	7278.55	7271.18	7533.09	7504.5	7550.55	7561.59	7594.37	7675.81	7664.88	7671.06	7639.29	7624.35	7605.22	7598.44	7481.64	7624.23	7697.55	7678.61	7675.99	7664.72	7652.06	7332.73	7513.82	7495.47	7512.04	7510.37	7544.08	3184.08	3879.21	4951.28	4968.86	4967.29	6304.08	5827.99	4596.09	4361.13	4384.66	3827.28	4571.02	4576.12	2953.83	3425.28	4857.01	5699.5
10 Days PTR oxPPP KO
Reaction	samples_10 Days PTR_oxPPP_KO1	samples_10 Days PTR_oxPPP_KO2	samples_10 Days PTR_oxPPP_KO3	samples_10 Days PTR_oxPPP_KO4	samples_10 Days PTR_oxPPP_KO5	samples_10 Days PTR_oxPPP_KO6	samples_10 Days PTR_oxPPP_KO7	samples_10 Days PTR_oxPPP_KO8	samples_10 Days PTR_oxPPP_KO9	samples_10 Days PTR_oxPPP_KO10	samples_10 Days PTR_oxPPP_KO11	samples_10 Days PTR_oxPPP_KO12	samples_10 Days PTR_oxPPP_KO13	samples_10 Days PTR_oxPPP_KO14	samples_10 Days PTR_oxPPP_KO15	samples_10 Days PTR_oxPPP_KO16	samples_10 Days PTR_oxPPP_KO17	samples_10 Days PTR_oxPPP_KO18	samples_10 Days PTR_oxPPP_KO19	samples_10 Days PTR_oxPPP_KO20	samples_10 Days PTR_oxPPP_KO21	samples_10 Days PTR_oxPPP_KO22	samples_10 Days PTR_oxPPP_KO23	samples_10 Days PTR_oxPPP_KO24	samples_10 Days PTR_oxPPP_KO25	samples_10 Days PTR_oxPPP_KO26	samples_10 Days PTR_oxPPP_KO27	samples_10 Days PTR_oxPPP_KO28	samples_10 Days PTR_oxPPP_KO29	samples_10 Days PTR_oxPPP_KO30	samples_10 Days PTR_oxPPP_KO31	samples_10 Days PTR_oxPPP_KO32	samples_10 Days PTR_oxPPP_KO33	samples_10 Days PTR_oxPPP_KO34	samples_10 Days PTR_oxPPP_KO35	samples_10 Days PTR_oxPPP_KO36	samples_10 Days PTR_oxPPP_KO37	samples_10 Days PTR_oxPPP_KO38	samples_10 Days PTR_oxPPP_KO39	samples_10 Days PTR_oxPPP_KO40	samples_10 Days PTR_oxPPP_KO41	samples_10 Days PTR_oxPPP_KO42	samples_10 Days PTR_oxPPP_KO43	samples_10 Days PTR_oxPPP_KO44	samples_10 Days PTR_oxPPP_KO45	samples_10 Days PTR_oxPPP_KO46	samples_10 Days PTR_oxPPP_KO47	samples_10 Days PTR_oxPPP_KO48	samples_10 Days PTR_oxPPP_KO49
4HOXPACDOX_NADP	-1613.96	-1613.99	-1614	-1613.37	-1613.85	-2402.46	-2402.97	-2402.97	-2403.11	-2403.08	-2403.47	-2403.79	-2403.83	-2403.73	-2403.73	-2404.12	-2403.8	-2403.83	-2403.93	-2405.52	-2405.5	-2405.42	-2405.4	-2405.46	-2405.61	-2405.64	-2405.3	-2405.29	-2405.57	-2406.86	-2405	-2404.84	-2404.8	-2404.76	-2405.78	-2405.73	-2406	-2405.85	-2405.86	-2405.55	-2407.44	-2407.46	-2407.47	-2407.48	-2407.54	-2407.43	-2407.43	-2407.3	-2407.27
ALCD2y	305.595	305.085	308.155	308.224	309.011	308.843	226.204	226.19	225.923	224.997	224.814	220.67	222.089	709.201	717.866	717.316	719.043	715.798	715.964	712.119	711.623	716.606	716.201	269.283	269.79	270.542	271.112	267.362	266.825	264.005	263.334	261.421	261.277	259.065	257.125	255.288	250.878	249.646	248.25	308.841	305.514	307.516	306.179	307.208	311.856	320.491	318.723	319.851	320.01
ALDD2y	214.224	214.873	216.304	221.59	228.31	227.05	214.526	214.2	213.613	231.991	234.788	231.909	236.686	237.659	240.766	25.4578	32.257	32.0657	34.3119	30.501	31.3714	26.7216	30.9459	16.4472	11.9667	13.9895	12.9028	10.4183	21.2486	18.236	12.9488	9.12674	11.9916	19.3144	328.465	324.769	322.531	267.177	264.174	282.757	287.297	283.678	276.978	273.938	285.117	315.369	314.996	332.57	330.804
FTHFDH	421.848	412.28	415.3	418.523	410.608	396.66	403.079	397.989	395.18	408.074	393.773	406.741	416.536	420.226	350.378	354.316	354.159	364.659	376.081	404.353	401.141	409.137	411.017	451.458	460.167	458.172	464.838	470.98	473.767	454.012	445.835	448.931	447.749	460.974	455.795	450.039	468.194	467.279	471.165	474.989	486.719	486.903	495.62	498.242	485.926	491.506	523.806	533.59	530.638
ICDHyr	523.662	516.254	531.227	545.263	538.44	543.01	557.206	559.62	560.348	610.268	618.298	644.432	630.055	823.537	846.488	856.165	856.229	861.01	835.771	805.412	796.733	782.877	762.733	767.502	781.223	774.418	769.123	768.26	763.878	746.048	751.994	757.981	761.748	768.935	725.189	698.357	795.008	798.928	794.345	800.007	747.883	730.533	745.24	747.073	735.002	764.123	752.321	730.167	744.801
RDH1a	832.054	832.078	832.127	832.04	832.025	831.968	832.012	832.07	832.033	832.083	832.08	832.031	832.088	832.062	832.157	832.045	648.853	648.849	648.847	648.785	648.751	648.798	648.837	648.539	648.532	648.582	648.59	648.601	648.602	648.589	648.561	648.546	648.567	648.703	648.347	648.358	648.296	648.451	648.42	648.463	648.509	648.535	648.516	648.389	693.119	693.992	694.009	694.195	694.173
r0027	-704.423	-704.116	-693.42	-691.2	-701.178	-700.889	-699.079	-698.063	-700.485	-720.212	-719.239	-715.132	-711.993	-710.287	-709.528	-709.256	-704.496	-704.802	-703.381	-695.448	-698.15	-691.875	-723.365	-728.757	-735.649	-735.473	-735.932	-741.949	-740.72	-744.066	-741.298	-746.457	-744.001	-740.205	-741.739	-743.962	-741.732	-739.972	-759.619	-765.555	-763.65	-754.036	-751.247	-751.179	-734.607	-727.602	-729.867	-729.227	-729.892
HMGCOAR	801.124	824.435	810.026	788.383	792.335	791.003	788.616	788.923	801.666	776.343	788.328	777.813	797.598	780.435	784.846	778.399	785.956	766.935	790.058	786.277	787.716	796.035	840.397	832.405	822.843	849.64	851.974	855.116	860.439	867.474	860.44	848.361	828.732	830.421	898.084	895.143	886.516	818.2	842.52	845.365	836.643	851.294	845.594	840.75	839.231	589.326	586.384	458.378	431.81
RE3476C	-3.22938e-46	-3.22938e-46	-3.22938e-46	-3.22938e-46	-3.22938e-46	-3.22938e-46	-3.22938e-46	-3.22938e-46	-3.22938e-46	-3.22938e-46	-3.22938e-46	-3.22938e-46	-3.22938e-46	-3.22938e-46	-3.22938e-46	-3.22938e-46	-3.22938e-46	-3.22938e-46	-3.22938e-46	-3.22938e-46	-3.22938e-46	-3.22938e-46	-3.22938e-46	-3.22938e-46	-3.22938e-46	-3.22938e-46	-3.22938e-46	-3.22938e-46	-3.22938e-46	-3.22938e-46	-3.22938e-46	-3.22938e-46	-3.22938e-46	-3.22938e-46	-3.22938e-46	-3.22938e-46	-3.22938e-46	-3.22938e-46	-3.22938e-46	-3.22938e-46	-3.22938e-46	-3.22938e-46	-3.22938e-46	-3.22938e-46	-3.22938e-46	-3.22938e-46	-3.22938e-46	-3.22938e-46	-3.22938e-46
G6PDH2c	1.57623e-30	1.57623e-30	1.57623e-30	1.57623e-30	1.57623e-30	1.57623e-30	1.57623e-30	1.57623e-30	1.57623e-30	1.57623e-30	1.57623e-30	1.57623e-30	1.57623e-30	1.57623e-30	1.57623e-30	1.57623e-30	1.57623e-30	1.57623e-30	1.57623e-30	1.57623e-30	1.57623e-30	1.57623e-30	1.57623e-30	1.57623e-30	1.57623e-30	1.57623e-30	1.57623e-30	1.57623e-30	1.57623e-30	1.57623e-30	1.57623e-30	1.57623e-30	1.57623e-30	1.57623e-30	1.57623e-30	1.57623e-30	1.57623e-30	1.57623e-30	1.57623e-30	1.57623e-30	1.57623e-30	1.57623e-30	1.57623e-30	1.57623e-30	1.57623e-30	1.57623e-30	1.57623e-30	1.57623e-30	1.57623e-30
GNDc	1.04795e-30	1.04795e-30	1.04795e-30	1.04795e-30	1.04795e-30	1.04795e-30	1.04795e-30	1.04795e-30	1.04795e-30	1.04795e-30	1.04795e-30	1.04795e-30	1.04795e-30	1.04795e-30	1.04795e-30	1.04795e-30	1.04795e-30	1.04795e-30	1.04795e-30	1.04795e-30	1.04795e-30	1.04795e-30	1.04795e-30	1.04795e-30	1.04795e-30	1.04795e-30	1.04795e-30	1.04795e-30	1.04795e-30	1.04795e-30	1.04795e-30	1.04795e-30	1.04795e-30	1.04795e-30	1.04795e-30	1.04795e-30	1.04795e-30	1.04795e-30	1.04795e-30	1.04795e-30	1.04795e-30	1.04795e-30	1.04795e-30	1.04795e-30	1.04795e-30	1.04795e-30	1.04795e-30	1.04795e-30	1.04795e-30
r0422	566.91	562.875	566.429	563.634	559.66	562.539	570.86	572.476	572.742	596.641	601.344	616.613	604.712	450.789	463.858	469.978	471.024	466.814	453.281	447.426	441.875	434.279	422.513	425.09	433.466	429.621	426.515	424.212	421.499	412.352	415.708	419.751	422.18	423.615	397.852	382.122	307.058	312.145	309.424	312.661	282.281	272.475	282.152	283.206	275.212	292.424	285.42	273.838	282.484
GND	1.47986e-30	1.47986e-30	1.47986e-30	1.47986e-30	1.47986e-30	1.47986e-30	1.47986e-30	1.47986e-30	1.47986e-30	1.47986e-30	1.47986e-30	1.47986e-30	1.47986e-30	1.47986e-30	1.47986e-30	1.47986e-30	1.47986e-30	1.47986e-30	1.47986e-30	1.47986e-30	1.47986e-30	1.47986e-30	1.47986e-30	1.47986e-30	1.47986e-30	1.47986e-30	1.47986e-30	1.47986e-30	1.47986e-30	1.47986e-30	1.47986e-30	1.47986e-30	1.47986e-30	1.47986e-30	1.47986e-30	1.47986e-30	1.47986e-30	1.47986e-30	1.47986e-30	1.47986e-30	1.47986e-30	1.47986e-30	1.47986e-30	1.47986e-30	1.47986e-30	1.47986e-30	1.47986e-30	1.47986e-30	1.47986e-30
HMR_1505	1.39083e-31	1.39083e-31	1.39083e-31	1.39083e-31	1.39083e-31	1.39083e-31	1.39083e-31	1.39083e-31	1.39083e-31	1.39083e-31	1.39083e-31	1.39083e-31	1.39083e-31	1.39083e-31	1.39083e-31	1.39083e-31	1.39083e-31	1.39083e-31	1.39083e-31	1.39083e-31	1.39083e-31	1.39083e-31	1.39083e-31	1.39083e-31	1.39083e-31	1.39083e-31	1.39083e-31	1.39083e-31	1.39083e-31	1.39083e-31	1.39083e-31	1.39083e-31	1.39083e-31	1.39083e-31	1.39083e-31	1.39083e-31	1.39083e-31	1.39083e-31	1.39083e-31	1.39083e-31	1.39083e-31	1.39083e-31	1.39083e-31	1.39083e-31	1.39083e-31	1.39083e-31	1.39083e-31	1.39083e-31	1.39083e-31
HMR_1551	-9.73222e-32	-9.73222e-32	-9.73222e-32	-9.73222e-32	-9.73222e-32	-9.73222e-32	-9.73222e-32	-9.73222e-32	-9.73222e-32	-9.73222e-32	-9.73222e-32	-9.73222e-32	-9.73222e-32	-9.73222e-32	-9.73222e-32	-9.73222e-32	-9.73222e-32	-9.73222e-32	-9.73222e-32	-9.73222e-32	-9.73222e-32	-9.73222e-32	-9.73222e-32	-9.73222e-32	-9.73222e-32	-9.73222e-32	-9.73222e-32	-9.73222e-32	-9.73222e-32	-9.73222e-32	-9.73222e-32	-9.73222e-32	-9.73222e-32	-9.73222e-32	-9.73222e-32	-9.73222e-32	-9.73222e-32	-9.73222e-32	-9.73222e-32	-9.73222e-32	-9.73222e-32	-9.73222e-32	-9.73222e-32	-9.73222e-32	-9.73222e-32	-9.73222e-32	-9.73222e-32	-9.73222e-32	-9.73222e-32
HMR_1996	1127.14	1130.72	1137.94	1194.43	1193.7	1192.34	1195.7	1196.54	1194.5	1195.41	903.094	898.653	904.067	900.732	911.978	907.234	909.04	907.826	906.6	903.117	905.5	914.683	912.746	1231.01	1076.54	1083.92	1084.46	1084.3	1084.88	1085.24	1080.13	1078.49	1081.15	1094.1	1053.45	1054.08	1049.63	1066.59	1061.81	1069.33	1073.68	1076.47	1075.94	1076.12	1081.44	1130.22	1127.52	1150.01	1146.74
HMR_1500	9.23403e-31	9.23403e-31	9.23403e-31	9.23403e-31	9.23403e-31	9.23403e-31	9.23403e-31	9.23403e-31	9.23403e-31	9.23403e-31	9.23403e-31	9.23403e-31	9.23403e-31	9.23403e-31	9.23403e-31	9.23403e-31	9.23403e-31	9.23403e-31	9.23403e-31	9.23403e-31	9.23403e-31	9.23403e-31	9.23403e-31	9.23403e-31	9.23403e-31	9.23403e-31	9.23403e-31	9.23403e-31	9.23403e-31	9.23403e-31	9.23403e-31	9.23403e-31	9.23403e-31	9.23403e-31	9.23403e-31	9.23403e-31	9.23403e-31	9.23403e-31	9.23403e-31	9.23403e-31	9.23403e-31	9.23403e-31	9.23403e-31	9.23403e-31	9.23403e-31	9.23403e-31	9.23403e-31	9.23403e-31	9.23403e-31
34DHPLACOX_NADP	-1131.35	-1131.52	-1131.65	-1131.81	-1134.89	-1134.88	-1138.16	-1138.24	-1138.22	-1138.22	-1138.01	-1137.6	-1137.88	-1137.82	-1137.78	-1137.72	-1137.85	-1138.13	-1138.76	-1138.93	-1138.92	-1138.48	-1138.44	-1138.03	-1137.47	-1137.45	-1137.98	-1137.93	-1137.93	-1137.96	-1138.4	-1138.32	-1138.36	-1137.38	-1137.39	-1137.08	-1136.85	-1136.89	-1136.96	-1135.31	-1134.69	-1134.77	-1134.85	-1134.82	-1134.79	-1135.18	-1135.15	-1134.91	-1134.71
34DHXMANDACOX_NADP	-338.389	-338.586	-338.697	-333.662	-554.583	-549.743	-553.791	-553.76	-554.82	-554.603	-554.382	-556.958	-557.313	-554.953	-815.582	-818.774	-816.28	-816.529	-841.037	-853.341	-853.175	-852.52	-852.177	-852.652	-853.879	-854.13	-852.949	-852.965	-855.203	-865.502	-850.672	-725.365	-725.104	-724.901	-733.041	-733.39	-735.544	-91.9246	-92.0502	-89.607	-104.54	-104.715	-366.822	-366.85	-368.185	-367.361	-367.355	-366.368	-366.481
3MOX4HOXPGALDOX_NADP	-1517.97	-1518.2	-1518.4	-1512.68	-1515.38	-1509.59	-1514.17	-1514.17	-1515.47	-1515.23	-1514.99	-1517.9	-1518.3	-1517.38	-1515.39	-1518.99	-1515.93	-1516.21	-1516.46	-1530.38	-1530.19	-1529.48	-1529.42	-1529.96	-1531.34	-1531.63	-1530.25	-1530.11	-1532.64	-1544.26	-1527.51	-1528.32	-1528.02	-1527.62	-1536.7	-1536.26	-1538.69	-1542.07	-1542.21	-1539.44	-1556.45	-1556.61	-1554.78	-1554.82	-1556.29	-1555.28	-1555.26	-1554.14	-1553.87
DHCRD1	14.4156	14.416	14.4097	14.3406	14.3401	14.342	14.3399	14.3381	14.3383	14.3925	14.3931	14.3925	14.3933	14.393	14.3939	14.3938	14.3974	14.3975	14.4027	14.4063	14.3352	1.4104	1.40943	1.40745	1.40709	1.40704	1.40716	1.407	1.40687	1.41092	1.40139	1.40217	1.40047	1.40098	1.39704	1.39676	1.3958	1.39762	1.40032	1.40347	1.402	1.40583	1.40639	1.40696	1.40579	13.0218	13.0217	13.0219	13.0217
G6PDH2r	-1.52837e-30	-1.52837e-30	-1.52837e-30	-1.52837e-30	-1.52837e-30	-1.52837e-30	-1.52837e-30	-1.52837e-30	-1.52837e-30	-1.52837e-30	-1.52837e-30	-1.52837e-30	-1.52837e-30	-1.52837e-30	-1.52837e-30	-1.52837e-30	-1.52837e-30	-1.52837e-30	-1.52837e-30	-1.52837e-30	-1.52837e-30	-1.52837e-30	-1.52837e-30	-1.52837e-30	-1.52837e-30	-1.52837e-30	-1.52837e-30	-1.52837e-30	-1.52837e-30	-1.52837e-30	-1.52837e-30	-1.52837e-30	-1.52837e-30	-1.52837e-30	-1.52837e-30	-1.52837e-30	-1.52837e-30	-1.52837e-30	-1.52837e-30	-1.52837e-30	-1.52837e-30	-1.52837e-30	-1.52837e-30	-1.52837e-30	-1.52837e-30	-1.52837e-30	-1.52837e-30	-1.52837e-30	-1.52837e-30
MTHFD	610.133	584.153	582.392	703.624	644.096	761.894	683.871	688.39	660.241	668.416	678.571	623.495	619.788	543.072	4428.21	4353.35	4406.62	4443.33	4446.18	4163.21	4167.49	4192.34	4163.36	4258.84	4235.05	4228.55	-311.7	-308.312	-360.72	-612.521	-244.844	-264.403	-265.897	-256.342	-451.157	-444.274	-491.48	-561.628	-562.98	-504.733	-986.456	-992.784	-949.651	-949.523	-990.872	-969.824	-957.575	-929.742	-924.459
G3PD2	1731.04	1741.19	1744.17	2295.17	2205.65	2205.69	2113.59	2110.83	2105.87	1678.92	1690.37	1694.73	1696.03	1693.72	1713.03	2265.51	2264.5	2251.57	2231.05	2221.82	2774.16	2792.83	2791.9	2794.38	2811.17	2814.14	2798.16	2803.3	2805.12	4493.52	1947.36	1950.45	1955.37	1987.32	1922.63	1931.84	1921.27	1935.11	1925.34	2010.96	2014.71	2019.22	2017.43	2020.39	2027.58	2126.73	2120.54	2177.71	2181.31
HMR_1495	1.67761e-29	1.67761e-29	1.67761e-29	1.67761e-29	1.67761e-29	1.67761e-29	1.67761e-29	1.67761e-29	1.67761e-29	1.67761e-29	1.67761e-29	1.67761e-29	1.67761e-29	1.67761e-29	1.67761e-29	1.67761e-29	1.67761e-29	1.67761e-29	1.67761e-29	1.67761e-29	1.67761e-29	1.67761e-29	1.67761e-29	1.67761e-29	1.67761e-29	1.67761e-29	1.67761e-29	1.67761e-29	1.67761e-29	1.67761e-29	1.67761e-29	1.67761e-29	1.67761e-29	1.67761e-29	1.67761e-29	1.67761e-29	1.67761e-29	1.67761e-29	1.67761e-29	1.67761e-29	1.67761e-29	1.67761e-29	1.67761e-29	1.67761e-29	1.67761e-29	1.67761e-29	1.67761e-29	1.67761e-29	1.67761e-29
HMR_1546	-1.47245e-30	-1.47245e-30	-1.47245e-30	-1.47245e-30	-1.47245e-30	-1.47245e-30	-1.47245e-30	-1.47245e-30	-1.47245e-30	-1.47245e-30	-1.47245e-30	-1.47245e-30	-1.47245e-30	-1.47245e-30	-1.47245e-30	-1.47245e-30	-1.47245e-30	-1.47245e-30	-1.47245e-30	-1.47245e-30	-1.47245e-30	-1.47245e-30	-1.47245e-30	-1.47245e-30	-1.47245e-30	-1.47245e-30	-1.47245e-30	-1.47245e-30	-1.47245e-30	-1.47245e-30	-1.47245e-30	-1.47245e-30	-1.47245e-30	-1.47245e-30	-1.47245e-30	-1.47245e-30	-1.47245e-30	-1.47245e-30	-1.47245e-30	-1.47245e-30	-1.47245e-30	-1.47245e-30	-1.47245e-30	-1.47245e-30	-1.47245e-30	-1.47245e-30	-1.47245e-30	-1.47245e-30	-1.47245e-30
ME2	330.55	329.256	329.667	330.082	330.44	330.574	329.591	329.673	329.066	329.201	329.687	329.512	328.93	328.388	328.326	326.042	330.296	329.993	329.672	331.136	329.6	330.909	330.421	329.891	330.658	328.795	329.142	330.483	330.65	326.757	326.967	327.236	328.713	328.524	330.481	330.828	330.728	330.264	329.96	331.19	331.412	329.716	330.534	332.018	331.987	331.367	331.011	331.157	333.345
ALDD19x_P	-1345.74	-1345.74	-1345.73	-1345.73	-584.794	-584.799	-585.775	-585.781	-585.774	-585.774	-585.805	-585.705	-585.704	-585.704	-585.704	-585.703	-585.706	-585.706	-585.885	-585.885	-588.256	-588.256	-588.258	-588.299	-588.218	-588.218	-588.371	-588.378	-588.378	-588.38	-588.5	-588.501	-588.501	-588.518	-588.517	-588.48	-588.478	-588.481	-588.482	-993.644	-993.528	-993.531	-993.522	-993.52	-993.52	-993.58	-993.578	-993.578	-993.577
BETALDHy	7084.43	6995.58	6975.67	7462.28	7237.37	7717.17	7401.85	7424.88	7317.85	7333.39	7358.62	7116.24	7081.94	6778.22	3123.13	2824.77	3041.48	3162.22	3156.65	2021.41	2041.37	2101.1	1984.23	2869.46	2756.05	2733.36	7361.33	7428.01	7215.75	6250.32	7714.19	7629.71	7626.73	7672.21	6905.73	6945.74	6743.38	6478.32	6467.33	6692.85	6758.49	6916.39	7069.42	7067.45	6940.82	6823.28	6814.74	6908.92	6932.72
[truncated: 951 more columns]

## Sheet: Supplementary Fig 2B
10 Days PTR
Reaction	samples_10 Days PTR1	samples_10 Days PTR2	samples_10 Days PTR3	samples_10 Days PTR4	samples_10 Days PTR5	samples_10 Days PTR6	samples_10 Days PTR7	samples_10 Days PTR8	samples_10 Days PTR9	samples_10 Days PTR10	samples_10 Days PTR11	samples_10 Days PTR12	samples_10 Days PTR13	samples_10 Days PTR14	samples_10 Days PTR15	samples_10 Days PTR16	samples_10 Days PTR17	samples_10 Days PTR18	samples_10 Days PTR19	samples_10 Days PTR20	samples_10 Days PTR21	samples_10 Days PTR22	samples_10 Days PTR23	samples_10 Days PTR24	samples_10 Days PTR25	samples_10 Days PTR26	samples_10 Days PTR27	samples_10 Days PTR28	samples_10 Days PTR29	samples_10 Days PTR30	samples_10 Days PTR31	samples_10 Days PTR32	samples_10 Days PTR33	samples_10 Days PTR34	samples_10 Days PTR35	samples_10 Days PTR36	samples_10 Days PTR37	samples_10 Days PTR38	samples_10 Days PTR39	samples_10 Days PTR40	samples_10 Days PTR41	samples_10 Days PTR42	samples_10 Days PTR43	samples_10 Days PTR44	samples_10 Days PTR45	samples_10 Days PTR46	samples_10 Days PTR47	samples_10 Days PTR48	samples_10 Days PTR49
ALR2	2531.14	2556.6	2557.87	2553.56	2533.87	2534.28	2534.03	2550.72	2548.15	2646.45	2644.39	2634.31	2636.82	2638.73	2637.67	2641.5	2644.42	2642.19	2643.47	2575.37	2550.18	2537.41	2541.12	2542.24	2544.3	2546.61	2657.25	2647.02	2649.86	2646.78	2647.35	2641.38	2638.97	2516.7	2331.33	2328.36	2328.63	2142.17	2227.55	2452.17	2496.73	2492.53	2590.56	2371.53	2370.78	2370.65	2284.69	2320.31	2172.1
ALR3	2531.14	2556.6	2557.87	2553.56	2533.87	2534.28	2534.03	2550.72	2548.15	2646.45	2644.39	2634.31	2636.82	2638.73	2637.67	2641.5	2644.42	2642.19	2643.47	2575.37	2550.18	2537.41	2541.12	2542.24	2544.3	2546.61	2657.25	2647.02	2649.86	2646.78	2647.35	2641.38	2638.97	2516.7	2331.33	2328.36	2328.63	2142.17	2227.55	2452.17	2496.73	2492.53	2590.56	2371.53	2370.78	2370.65	2284.69	2320.31	2172.1
ARABR	398.713	398.712	398.713	398.713	398.713	398.713	398.713	398.713	398.713	398.713	398.713	398.713	398.713	398.713	398.713	398.713	398.713	398.713	398.713	398.713	615.608	615.608	615.608	615.608	541.298	541.297	541.297	541.297	541.297	541.297	541.297	541.297	541.297	541.297	541.297	541.297	541.297	541.297	632.099	632.1	632.1	632.1	632.1	632.1	632.1	632.1	632.1	632.1	632.1
BILIRED	0.125546	0.12554	0.000327764	0.000335263	0.000330601	0.000330117	0.000330065	0.000334485	0.000337947	0.000338575	0.000338465	0.000340466	0.0557609	0.0557668	0.0557681	0.081217	0.081216	0.0812226	0.081218	0.0812209	0.0811618	0.0811683	0.0595216	0.0595155	0.0595298	0.0595257	0.0595098	0.0595203	0.0595234	0.0595216	0.0595222	0.059521	0.059526	0.0595133	0.0595109	0.0595264	0.0595285	0.0595253	0.0595089	0.0595138	0.059532	0.0595345	0.0595386	0.0595499	0.0595495	0.0595486	0.0595467	0.0595459	0.059545
CBR2	1593.78	1594.02	1593.67	1593.53	1593.51	1593.5	1593.51	1593.41	1593.8	1585.79	1585.81	1585.83	1585.81	1585.85	1585.84	1585.92	1585.88	1585.84	1586	1586.04	1585.8	1399.19	1399.15	1399.14	1398.98	1398.94	1399.14	1399.17	1399.25	1399.12	1399.12	1399.06	1399.03	1397.69	1005.69	1005.67	1005.59	1005.48	1006.36	1006.3	1597.86	1597.83	1598.86	1598.79	1598.74	1598.85	1598.77	1571.62	1570.15
FAEL184	0.52536	0.515918	0.52463	0.502762	0.499439	0.514701	0.42503	0.430491	0.7939	0.820994	0.824536	0.804456	0.833278	0.833999	0.814261	0.816577	0.687445	0.697347	0.70458	0.747604	0.730557	0.64086	0.59303	0.594964	0.425615	0.429622	0.738862	0.686877	0.705702	0.681207	0.707758	0.736155	0.249589	0.259716	0.25542	0.253479	0.26064	0.240874	0.248626	0.217328	0.298945	0.294586	0.292844	0.317237	0.24666	0.255382	0.240348	0.183671	0.288111
FAEL204	3.48143	3.49023	3.47765	3.4838	3.48054	3.48573	3.48852	3.49088	3.50016	3.50378	3.50219	3.49605	3.47333	3.47272	3.83364	3.83223	3.84032	3.84859	3.85517	3.83996	3.80098	2.5525	2.51307	2.51241	2.51809	2.5184	2.52887	2.54307	2.5402	2.51533	2.52342	2.54671	2.45171	2.46191	2.45653	2.43122	2.44341	2.42835	2.42268	2.41877	0.816354	0.814481	0.803378	0.805405	0.755915	0.768137	0.762029	0.763684	0.766844
FAEL205	0.363842	0.440011	0.422366	0.318801	0.322308	0.0971738	0.0157334	0.00759442	0.00895033	0.0338196	0.172417	0.203485	0.222363	0.230898	0.218791	0.227108	0.408613	0.42948	0.45228	0.432284	0.378605	0.412275	0.391819	0.402501	0.432318	0.400239	0.44539	0.45534	0.435782	0.446233	0.447689	0.501246	0.551894	0.539166	0.51559	0.511274	0.456047	0.174636	0.182988	0.152918	0.219658	0.471413	0.497007	0.505156	0.687604	0.701836	0.676789	0.266832	0.382002
FAS160COA	0.850308	0.751756	0.808288	0.650285	0.664487	0.32854	0.427672	0.428602	0.481907	0.515982	0.383685	0.288348	0.324535	0.323468	0.279354	0.274349	0.11038	0.118591	0.139155	0.115383	0.0846605	0.149239	0.103861	0.10078	0.114999	0.153779	0.146385	0.14283	0.109191	0.0755222	0.103531	0.141898	0.205166	0.203045	0.178502	0.179641	0.0998013	0.364637	0.366924	0.323704	0.301541	0.960326	0.904841	0.933874	0.715496	0.747111	0.75418	1.19686	1.36752
GFUCS	-2.15264e-30	-2.15264e-30	-2.15264e-30	-2.15264e-30	-2.15264e-30	-2.15264e-30	-2.15264e-30	-2.15264e-30	-2.15264e-30	-2.15264e-30	-2.15264e-30	-2.15264e-30	-2.15264e-30	-2.15264e-30	-2.15264e-30	-2.15264e-30	-2.15264e-30	-2.15264e-30	-2.15264e-30	-2.15264e-30	-2.15264e-30	-2.15264e-30	-2.15264e-30	-2.15264e-30	-2.15264e-30	-2.15264e-30	-2.15264e-30	-2.15264e-30	-2.15264e-30	-2.15264e-30	-2.15264e-30	-2.15264e-30	-2.15264e-30	-2.15264e-30	-2.15264e-30	-2.15264e-30	-2.15264e-30	-2.15264e-30	-2.15264e-30	-2.15264e-30	-2.15264e-30	-2.15264e-30	-2.15264e-30	-2.15264e-30	-2.15264e-30	-2.15264e-30	-2.15264e-30	-2.15264e-30	-2.15264e-30
KAS8	0.153595	0.151643	0.152254	0.126915	0.127182	0.22105	0.220744	0.219719	0.223927	0.229173	0.227351	0.2224	0.227339	0.227131	0.223017	0.22284	0.22455	0.225201	0.22728	0.224979	0.221544	0.228963	0.221348	0.221705	0.22306	0.223234	0.226107	0.229455	0.229326	0.22483	0.223667	0.22927	0.238867	0.237106	0.23244	0.23289	0.220199	0.216827	0.217771	0.21282	0.21969	0.08817	0.0919957	0.0968825	0.0947999	0.0992227	0.0939529	0.0930735	0.0556899
KYN3OX	4.97773	5.01533	3.03815	3.24955	3.15128	3.33351	3.40777	3.6519	3.66911	3.68148	2.10374	2.05102	2.027	1.8993	1.91609	2.08258	2.03274	2.15772	2.19936	2.19342	1.9793	1.97631	1.86233	1.87263	1.75926	1.77672	2.78915	2.34884	2.30176	2.24935	2.21743	2.01676	2.15912	2.25371	2.19274	1.98242	1.93874	2.0714	2.17019	1.88578	1.9433	2.24171	2.22501	2.05012	1.99334	2.026	2.22322	2.67569	2.77171
NADPHtru	429.134	431.487	430.832	430.843	430.895	431.377	431.382	784.716	773.526	771.246	770.239	769.847	769.513	769.559	770.318	837.199	837.481	837.344	837.173	831.182	844.431	844.639	851.09	850.963	850.883	868.768	867.814	870.305	829.467	829.347	831.114	830.723	834.887	963.946	962.678	962.272	962.913	961.264	960.143	961.697	962.728	906.282	906.458	907.352	907.068	904.252	893.577	901.497	902.048
NOS2_2	0.755304	1.31332	1.31074	1.63791	1.68786	2.08271	1.53473	1.41425	1.42863	1.58617	1.60556	1.95354	1.92137	1.86517	1.86344	1.8236	0.201137	0.166718	0.19298	0.316238	0.333878	0.323973	0.793029	0.704019	1.48572	1.40441	1.4058	0.881985	0.543319	0.258487	0.285312	0.306327	0.271744	0.494682	0.482659	1.26361	1.44536	3.9941	3.94587	3.8325	3.36108	2.75305	2.74532	3.27882	4.58167	4.6133	4.59436	8.82346	8.74194
PPDOy	906.714	921.28	922.004	919.483	908.279	908.492	908.36	908.705	906.049	906.801	906.92	966.419	967.53	968.83	967.975	970.881	971.831	970.553	971.34	970.454	957.981	950.761	948.89	949.26	950.485	950.213	149.444	143.626	145.234	143.524	143.85	140.4	139.259	69.5066	87.597	85.9152	86.0186	85.707	131.903	132.204	100.788	98.1858	153.819	1453.42	1453.66	1453.42	1453.42	1197.51	1113.48
SBTR	44.9934	43.9035	43.9082	43.7875	44.3256	43.9827	44.4814	44.1653	44.692	44.7026	44.0886	44.3454	44.6438	44.6371	44.9118	44.1782	44.7688	45.343	45.1821	45.2223	45.2108	45.1258	45.0674	44.629	44.266	45.4174	45.2595	44.6908	42.0659	40.9877	41.0826	41.026	44.7465	45.0744	46.011	46.7614	47.0702	46.9375	47.4394	47.6142	47.8866	48.2131	48.3638	48.425	47.9999	47.8983	47.7287	47.8002	48.7406
SPR	2.78904e-31	2.78904e-31	2.78904e-31	2.78904e-31	2.78904e-31	2.78904e-31	2.78904e-31	2.78904e-31	2.78904e-31	2.78904e-31	2.78904e-31	2.78904e-31	2.78904e-31	2.78904e-31	2.78904e-31	2.78904e-31	2.78904e-31	2.78904e-31	2.78904e-31	2.78904e-31	2.78904e-31	2.78904e-31	2.78904e-31	2.78904e-31	2.78904e-31	2.78904e-31	2.78904e-31	2.78904e-31	2.78904e-31	2.78904e-31	2.78904e-31	2.78904e-31	2.78904e-31	2.78904e-31	2.78904e-31	2.78904e-31	2.78904e-31	2.78904e-31	2.78904e-31	2.78904e-31	2.78904e-31	2.78904e-31	2.78904e-31	2.78904e-31	2.78904e-31	2.78904e-31	2.78904e-31	2.78904e-31	2.78904e-31
TRDR2	2.3647	2.43011	2.18681	2.2364	2.22315	2.25933	2.518	2.06948	2.05995	2.09737	1.88178	1.93365	1.91862	1.83539	1.92197	0.422285	0.319983	0.169958	0.433556	0.236805	0.156115	1.61251	1.521	1.68011	1.56987	1.33815	1.30713	1.29595	2.0455	1.98144	3.35558	3.40474	3.33757	3.25165	3.30353	3.37929	3.39139	3.34104	3.45577	3.41831	3.33441	2.96739	2.93092	2.76798	2.78297	2.75736	2.7113	3.3373	3.26472
NOS2	7.62157	7.33763	7.3325	7.28338	7.23375	7.42344	7.71378	7.67568	7.68785	7.77042	7.76686	7.60198	7.59057	7.56464	7.56454	7.57684	8.37747	8.40104	8.41019	8.34489	8.35606	8.35136	8.59733	8.74073	8.39666	8.45256	8.45728	8.75292	8.90692	9.05998	9.05747	9.06578	9.0619	9.10098	9.09503	8.68263	8.7534	7.40204	7.35326	7.4093	7.65286	7.95943	7.95726	7.69468	7.03476	7.04509	7.03418	4.91955	4.98926
GMPR	-550.587	-550.236	-550.022	-549.721	-549.01	-548.232	-551.412	-543.891	-550.135	-550.96	-551.677	-551.675	-544.894	-548.973	-548.154	-548.476	-542.97	-546.802	-541.65	-539.634	-539.337	-537.126	-537.206	-537.385	-530.55	-529.379	-530.739	-528.619	-529.309	-526.818	-526.773	-526.978	-527.245	-526.829	-528.151	-529.008	-529.079	-529.694	-529.246	-532.158	-531.917	-536.721	-536.968	-537.357	-537.604	-537.63	-538.551	-537.566	-536.502
r0402	-2.78904e-31	-2.78904e-31	-2.78904e-31	-2.78904e-31	-2.78904e-31	-2.78904e-31	-2.78904e-31	-2.78904e-31	-2.78904e-31	-2.78904e-31	-2.78904e-31	-2.78904e-31	-2.78904e-31	-2.78904e-31	-2.78904e-31	-2.78904e-31	-2.78904e-31	-2.78904e-31	-2.78904e-31	-2.78904e-31	-2.78904e-31	-2.78904e-31	-2.78904e-31	-2.78904e-31	-2.78904e-31	-2.78904e-31	-2.78904e-31	-2.78904e-31	-2.78904e-31	-2.78904e-31	-2.78904e-31	-2.78904e-31	-2.78904e-31	-2.78904e-31	-2.78904e-31	-2.78904e-31	-2.78904e-31	-2.78904e-31	-2.78904e-31	-2.78904e-31	-2.78904e-31	-2.78904e-31	-2.78904e-31	-2.78904e-31	-2.78904e-31	-2.78904e-31	-2.78904e-31	-2.78904e-31	-2.78904e-31
HPROb	-2618.34	-2561.58	-2558.76	-2568.58	-2612.24	-2611.41	-2611.93	-2759.35	-2769.7	-2766.76	-2766.3	-2779.83	-2775.5	-2770.44	-2773.77	-2762.45	-2758.75	-2763.73	-2760.66	-2764.11	-2812.71	-2840.85	-2848.14	-2846.7	-2841.93	-2842.99	-2716.4	-2739.08	-2732.81	-2739.48	-2738.21	-2751.65	-2756.1	-3027.93	-2957.43	-2963.99	-2963.58	-2964.8	-2784.77	-4849.36	-4971.79	-4981.93	-4765.13	-4947.65	-4946.72	-4947.64	-4947.66	-4906.69	-5234.13
DHFR	-4921.58	-4913.17	-4912.56	-4914.37	-4921.09	-4921.05	-4918.01	-4911.8	-4915.28	-4915.02	-4914.23	-4918.08	-4918.67	-4918.44	-4914.69	-4913.36	-4911.32	-4912.93	-4913.22	-4916.66	-4924.44	-4911.81	-4907.92	-4907.38	-4904.89	-4910.45	-4868.22	-4870.63	-4859.93	-4859.85	-4859.39	-4874.15	-4876.27	-4916.28	-4904.16	-4904.54	-4904.34	-3261.07	-3224.57	-3145.49	-4184.16	-4185.65	-4149.11	-4180.43	-4180.18	-4180.09	-4177.51	-4169.86	-4225.75
r0398	324.984	325.668	325.702	325.587	325.061	325.07	325.064	325.496	325.373	325.409	325.404	325.241	325.308	325.369	325.34	325.444	325.487	325.427	325.464	325.422	324.836	165.251	165.164	165.181	165.239	165.303	166.829	166.555	166.631	166.549	166.564	290.906	290.853	287.579	288.429	288.35	288.357	283.52	285.689	291.477	410.525	410.401	413.015	448.937	448.947	448.936	448.937	449.432	445.474
34DHPEAR	17.0833	17.0597	17.0687	17.1083	17.2619	17.2762	17.2614	17.2357	17.2321	17.2712	17.2767	17.2926	17.2602	17.2513	17.246	17.2472	17.2394	17.2495	17.2738	17.2845	17.2917	17.275	17.2957	17.2604	17.2134	17.2172	17.2187	17.1431	17.1434	17.1717	17.1854	17.1846	17.1169	17.1733	16.5769	16.0463	16.0306	16.0084	15.9463	15.9342	15.9446	15.9597	15.9605	15.9664	15.9495	15.9627	15.9647	15.9599	20.7605
SMO	0.332188	0.332246	0.332268	0.332578	0.337064	0.356084	0.3562	0.356061	0.356067	0.356371	0.356065	0.356183	0.347425	0.347243	0.346653	0.346472	0.346143	0.346703	0.391399	0.391263	0.391106	0.392209	0.392435	0.392544	0.392721	0.462695	0.462742	0.462222	0.491554	0.0637564	0.0419955	0.0418487	0.0420829	0.0419096	0.0419164	0.0417492	0.0418643	0.0509844	0.0511651	0.0331937	0.0332603	0.0331832	0.0330877	0.0601319	0.0600794	0.0602162	0.0599939	0.0575348	0.0580587
HMR_1479	-7.60637e-31	-7.60637e-31	-7.60637e-31	-7.60637e-31	-7.60637e-31	-7.60637e-31	-7.60637e-31	-7.60637e-31	-7.60637e-31	-7.60637e-31	-7.60637e-31	-7.60637e-31	-7.60637e-31	-7.60637e-31	-7.60637e-31	-7.60637e-31	-7.60637e-31	-7.60637e-31	-7.60637e-31	-7.60637e-31	-7.60637e-31	-7.60637e-31	-7.60637e-31	-7.60637e-31	-7.60637e-31	-7.60637e-31	-7.60637e-31	-7.60637e-31	-7.60637e-31	-7.60637e-31	-7.60637e-31	-7.60637e-31	-7.60637e-31	-7.60637e-31	-7.60637e-31	-7.60637e-31	-7.60637e-31	-7.60637e-31	-7.60637e-31	-7.60637e-31	-7.60637e-31	-7.60637e-31	-7.60637e-31	-7.60637e-31	-7.60637e-31	-7.60637e-31	-7.60637e-31	-7.60637e-31	-7.60637e-31
HMR_1502	-2.04994e-31	-2.04994e-31	-2.04994e-31	-2.04994e-31	-2.04994e-31	-2.04994e-31	-2.04994e-31	-2.04994e-31	-2.04994e-31	-2.04994e-31	-2.04994e-31	-2.04994e-31	-2.04994e-31	-2.04994e-31	-2.04994e-31	-2.04994e-31	-2.04994e-31	-2.04994e-31	-2.04994e-31	-2.04994e-31	-2.04994e-31	-2.04994e-31	-2.04994e-31	-2.04994e-31	-2.04994e-31	-2.04994e-31	-2.04994e-31	-2.04994e-31	-2.04994e-31	-2.04994e-31	-2.04994e-31	-2.04994e-31	-2.04994e-31	-2.04994e-31	-2.04994e-31	-2.04994e-31	-2.04994e-31	-2.04994e-31	-2.04994e-31	-2.04994e-31	-2.04994e-31	-2.04994e-31	-2.04994e-31	-2.04994e-31	-2.04994e-31	-2.04994e-31	-2.04994e-31	-2.04994e-31	-2.04994e-31
HMR_1503	1.89177e-31	1.89177e-31	1.89177e-31	1.89177e-31	1.89177e-31	1.89177e-31	1.89177e-31	1.89177e-31	1.89177e-31	1.89177e-31	1.89177e-31	1.89177e-31	1.89177e-31	1.89177e-31	1.89177e-31	1.89177e-31	1.89177e-31	1.89177e-31	1.89177e-31	1.89177e-31	1.89177e-31	1.89177e-31	1.89177e-31	1.89177e-31	1.89177e-31	1.89177e-31	1.89177e-31	1.89177e-31	1.89177e-31	1.89177e-31	1.89177e-31	1.89177e-31	1.89177e-31	1.89177e-31	1.89177e-31	1.89177e-31	1.89177e-31	1.89177e-31	1.89177e-31	1.89177e-31	1.89177e-31	1.89177e-31	1.89177e-31	1.89177e-31	1.89177e-31	1.89177e-31	1.89177e-31	1.89177e-31	1.89177e-31
DSMSTOLR	2.84317	2.83797	2.83287	2.87912	2.87148	2.87128	2.85657	2.81657	2.81488	2.87086	2.87531	6.62194	6.59211	6.5789	6.60558	6.60022	6.60352	6.606	6.60436	6.61613	6.62031	6.62409	6.65077	6.63437	6.60324	6.5961	6.58026	7.99995	8.00036	8.01087	8.01985	8.01033	8.00037	8.0585	8.06093	4.89108	4.89077	4.86625	4.83782	4.82917	4.84292	4.81377	4.81065	4.82546	4.82405	4.83141	4.82834	4.82946	5.56979
HMR_1538	-6.01956e-32	-6.01956e-32	-6.01956e-32	-6.01956e-32	-6.01956e-32	-6.01956e-32	-6.01956e-32	-6.01956e-32	-6.01956e-32	-6.01956e-32	-6.01956e-32	-6.01956e-32	-6.01956e-32	-6.01956e-32	-6.01956e-32	-6.01956e-32	-6.01956e-32	-6.01956e-32	-6.01956e-32	-6.01956e-32	-6.01956e-32	-6.01956e-32	-6.01956e-32	-6.01956e-32	-6.01956e-32	-6.01956e-32	-6.01956e-32	-6.01956e-32	-6.01956e-32	-6.01956e-32	-6.01956e-32	-6.01956e-32	-6.01956e-32	-6.01956e-32	-6.01956e-32	-6.01956e-32	-6.01956e-32	-6.01956e-32	-6.01956e-32	-6.01956e-32	-6.01956e-32	-6.01956e-32	-6.01956e-32	-6.01956e-32	-6.01956e-32	-6.01956e-32	-6.01956e-32	-6.01956e-32	-6.01956e-32
HMR_1539	-1.80587e-31	-1.80587e-31	-1.80587e-31	-1.80587e-31	-1.80587e-31	-1.80587e-31	-1.80587e-31	-1.80587e-31	-1.80587e-31	-1.80587e-31	-1.80587e-31	-1.80587e-31	-1.80587e-31	-1.80587e-31	-1.80587e-31	-1.80587e-31	-1.80587e-31	-1.80587e-31	-1.80587e-31	-1.80587e-31	-1.80587e-31	-1.80587e-31	-1.80587e-31	-1.80587e-31	-1.80587e-31	-1.80587e-31	-1.80587e-31	-1.80587e-31	-1.80587e-31	-1.80587e-31	-1.80587e-31	-1.80587e-31	-1.80587e-31	-1.80587e-31	-1.80587e-31	-1.80587e-31	-1.80587e-31	-1.80587e-31	-1.80587e-31	-1.80587e-31	-1.80587e-31	-1.80587e-31	-1.80587e-31	-1.80587e-31	-1.80587e-31	-1.80587e-31	-1.80587e-31	-1.80587e-31	-1.80587e-31
HMR_1543	-3.68459e-31	-3.68459e-31	-3.68459e-31	-3.68459e-31	-3.68459e-31	-3.68459e-31	-3.68459e-31	-3.68459e-31	-3.68459e-31	-3.68459e-31	-3.68459e-31	-3.68459e-31	-3.68459e-31	-3.68459e-31	-3.68459e-31	-3.68459e-31	-3.68459e-31	-3.68459e-31	-3.68459e-31	-3.68459e-31	-3.68459e-31	-3.68459e-31	-3.68459e-31	-3.68459e-31	-3.68459e-31	-3.68459e-31	-3.68459e-31	-3.68459e-31	-3.68459e-31	-3.68459e-31	-3.68459e-31	-3.68459e-31	-3.68459e-31	-3.68459e-31	-3.68459e-31	-3.68459e-31	-3.68459e-31	-3.68459e-31	-3.68459e-31	-3.68459e-31	-3.68459e-31	-3.68459e-31	-3.68459e-31	-3.68459e-31	-3.68459e-31	-3.68459e-31	-3.68459e-31	-3.68459e-31	-3.68459e-31
HMR_1547	-7.15961e-31	-7.15961e-31	-7.15961e-31	-7.15961e-31	-7.15961e-31	-7.15961e-31	-7.15961e-31	-7.15961e-31	-7.15961e-31	-7.15961e-31	-7.15961e-31	-7.15961e-31	-7.15961e-31	-7.15961e-31	-7.15961e-31	-7.15961e-31	-7.15961e-31	-7.15961e-31	-7.15961e-31	-7.15961e-31	-7.15961e-31	-7.15961e-31	-7.15961e-31	-7.15961e-31	-7.15961e-31	-7.15961e-31	-7.15961e-31	-7.15961e-31	-7.15961e-31	-7.15961e-31	-7.15961e-31	-7.15961e-31	-7.15961e-31	-7.15961e-31	-7.15961e-31	-7.15961e-31	-7.15961e-31	-7.15961e-31	-7.15961e-31	-7.15961e-31	-7.15961e-31	-7.15961e-31	-7.15961e-31	-7.15961e-31	-7.15961e-31	-7.15961e-31	-7.15961e-31	-7.15961e-31	-7.15961e-31
HMR_1549	-5.83933e-31	-5.83933e-31	-5.83933e-31	-5.83933e-31	-5.83933e-31	-5.83933e-31	-5.83933e-31	-5.83933e-31	-5.83933e-31	-5.83933e-31	-5.83933e-31	-5.83933e-31	-5.83933e-31	-5.83933e-31	-5.83933e-31	-5.83933e-31	-5.83933e-31	-5.83933e-31	-5.83933e-31	-5.83933e-31	-5.83933e-31	-5.83933e-31	-5.83933e-31	-5.83933e-31	-5.83933e-31	-5.83933e-31	-5.83933e-31	-5.83933e-31	-5.83933e-31	-5.83933e-31	-5.83933e-31	-5.83933e-31	-5.83933e-31	-5.83933e-31	-5.83933e-31	-5.83933e-31	-5.83933e-31	-5.83933e-31	-5.83933e-31	-5.83933e-31	-5.83933e-31	-5.83933e-31	-5.83933e-31	-5.83933e-31	-5.83933e-31	-5.83933e-31	-5.83933e-31	-5.83933e-31	-5.83933e-31
HMR_1550	-2.18975e-31	-2.18975e-31	-2.18975e-31	-2.18975e-31	-2.18975e-31	-2.18975e-31	-2.18975e-31	-2.18975e-31	-2.18975e-31	-2.18975e-31	-2.18975e-31	-2.18975e-31	-2.18975e-31	-2.18975e-31	-2.18975e-31	-2.18975e-31	-2.18975e-31	-2.18975e-31	-2.18975e-31	-2.18975e-31	-2.18975e-31	-2.18975e-31	-2.18975e-31	-2.18975e-31	-2.18975e-31	-2.18975e-31	-2.18975e-31	-2.18975e-31	-2.18975e-31	-2.18975e-31	-2.18975e-31	-2.18975e-31	-2.18975e-31	-2.18975e-31	-2.18975e-31	-2.18975e-31	-2.18975e-31	-2.18975e-31	-2.18975e-31	-2.18975e-31	-2.18975e-31	-2.18975e-31	-2.18975e-31	-2.18975e-31	-2.18975e-31	-2.18975e-31	-2.18975e-31	-2.18975e-31	-2.18975e-31
HMR_2018	-1.58095e-29	-1.58095e-29	-1.58095e-29	-1.58095e-29	-1.58095e-29	-1.58095e-29	-1.58095e-29	-1.58095e-29	-1.58095e-29	-1.58095e-29	-1.58095e-29	-1.58095e-29	-1.58095e-29	-1.58095e-29	-1.58095e-29	-1.58095e-29	-1.58095e-29	-1.58095e-29	-1.58095e-29	-1.58095e-29	-1.58095e-29	-1.58095e-29	-1.58095e-29	-1.58095e-29	-1.58095e-29	-1.58095e-29	-1.58095e-29	-1.58095e-29	-1.58095e-29	-1.58095e-29	-1.58095e-29	-1.58095e-29	-1.58095e-29	-1.58095e-29	-1.58095e-29	-1.58095e-29	-1.58095e-29	-1.58095e-29	-1.58095e-29	-1.58095e-29	-1.58095e-29	-1.58095e-29	-1.58095e-29	-1.58095e-29	-1.58095e-29	-1.58095e-29	-1.58095e-29	-1.58095e-29	-1.58095e-29
HMR_2260	0.101479	0.1015	0.161799	0.161805	0.161795	0.161692	0.169298	0.169201	0.169166	0.169284	0.169184	0.169228	0.169201	0.169106	2.41123	2.41119	2.41112	2.41117	2.41156	2.41156	2.41153	2.41158	2.41166	2.41174	2.41179	2.41174	2.41177	2.41175	2.41172	2.41174	2.4119	2.41187	2.41191	2.41187	2.41183	2.41179	2.41185	2.41166	2.42667	2.42659	2.42659	2.4266	2.42655	2.42659	2.42652	1.92435	1.9243	1.92428	1.92436
HMR_2268	0.558039	0.55806	0.557985	0.557989	0.557982	0.557987	0.557969	0.557872	0.557841	0.557967	0.557844	0.557886	0.557873	0.557784	0.557482	0.557443	0.557371	0.557438	0.557819	0.557819	0.557794	0.557843	0.557937	0.558019	0.558099	0.558059	0.55809	0.558024	0.557985	0.558003	0.558171	0.558146	0.558195	0.0739414	0.0739011	0.0738649	0.0739273	0.073779	0.0745997	0.0745404	0.0745461	0.074553	0.0744954	0.0745339	0.0744699	0.0745282	0.0744783	0.0744601	0.0750811
HMR_2289	1.00799	1.01971	1.04882	1.07615	1.06455	1.0483	1.25413	1.27511	1.27603	1.27175	1.2912	1.54172	1.56095	1.53406	2.15634	2.16197	2.26755	2.22597	2.2347	2.23687	2.25817	2.28055	2.28426	2.27567	2.27039	2.27269	2.27322	2.22268	2.10723	2.10307	2.11603	2.10933	2.11751	2.12102	2.09131	2.0773	2.08745	2.03312	1.89084	1.87195	1.72168	1.71261	1.70194	1.6962	1.68092	1.6176	1.59102	1.63757	1.64504
DESAT18	21.1526	21.6946	21.7813	22.3419	22.174	21.7098	21.9359	23.0847	6.30046	6.29188	6.10886	6.13688	6.85062	9.93243	9.87777	9.7709	9.71305	9.68308	9.8223	9.63499	9.51848	9.53047	9.41657	9.34614	8.5724	8.68776	8.69401	8.27805	7.73917	7.7401	8.66392	8.60722	7.80929	7.92827	7.86993	7.35207	7.45837	7.34704	7.28812	7.0366	7.02385	7.34807	7.39855	7.43302	7.49373	7.58525	7.36235	7.2862	7.15446
HMR_2296	6.89448	6.90545	7.10766	7.12314	7.09262	6.9996	7.01295	7.05965	7.05225	5.58196	5.53737	5.60441	5.59457	5.58124	5.56637	5.58388	5.38413	5.39783	5.41327	5.41901	5.29931	6.19915	4.54928	4.53826	4.51902	4.51882	4.52997	4.46991	4.47854	4.4764	4.52224	4.51151	4.50152	4.51722	4.51428	4.47501	4.4939	4.46725	4.44558	4.40532	4.41923	4.41944	4.46015	4.48766	4.49076	4.47998	4.65063	4.67888	4.64688
HMR_2270	0.558039	0.55806	0.557985	0.557989	0.557982	0.557987	0.557969	0.557872	0.557841	0.557967	0.557844	0.557886	0.557873	0.557784	0.557482	0.557443	0.557371	0.557438	0.557819	0.557819	0.557794	0.557843	0.557937	0.558019	0.558099	0.558059	0.55809	0.558024	0.557985	0.558003	0.558171	0.558146	0.558195	0.0739414	0.0739011	0.0738649	0.0739273	0.073779	0.0745997	0.0745404	0.0745461	0.074553	0.0744954	0.0745339	0.0744699	0.0745282	0.0744783	0.0744601	0.0750811
HMR_2282	2.10623	2.11306	2.13068	2.14334	2.12655	2.12655	2.12301	2.16394	2.15649	2.19228	2.20327	2.20658	2.20109	2.19677	2.19419	2.19684	2.19097	2.19567	2.2022	2.20174	2.18048	2.18648	2.18534	2.17948	2.16707	2.16175	2.16752	2.15634	2.16063	2.1637	2.17847	2.17327	2.17515	2.17347	2.17449	2.1557	2.16107	2.14594	2.13509	2.13459	2.14605	2.1469	2.15547	2.15307	2.15706	2.15545	2.14922	1.83973	1.81972
HMR_2284	8.70256	8.82861	8.8542	8.87556	8.83671	8.86066	8.85067	8.93526	3.7546	3.85301	3.8909	3.90052	3.88295	10.3242	6.31973	6.32448	6.30536	6.27672	6.29699	6.2995	6.24006	6.27668	6.44353	6.42496	6.35163	6.34563	10.0538	10.0398	10.0615	10.0622	10.0885	8.24482	8.23787	8.2567	8.23057	8.16138	8.18376	8.16113	8.11732	9.86459	9.96703	9.97566	9.99245	9.99558	9.98998	7.73207	7.71943	7.72192	7.65861
HMR_2343	0.694653	0.694707	0.694535	0.694614	0.694568	0.694869	0.694893	0.694546	0.694441	0.694869	0.694658	0.694801	0.694755	0.694444	0.694366	0.694261	0.69402	0.694154	0.695264	0.695264	0.695195	0.695357	0.695589	0.689495	0.689586	0.689506	0.689591	0.689671	0.689572	0.689632	0.690073	0.689994	0.690115	0.689978	0.689847	0.687814	0.687997	0.687505	0.68753	0.687308	0.687303	0.687326	0.687201	0.687307	0.687096	0.687075	0.686927	0.686871	0.213433
DESAT16	8.91087	1.77948	3.06679	5.04065	4.12915	5.00477	5.60069	6.64842	9.09643	9.22582	9.28802	9.54983	10.7639	10.4549	10.2574	0.559071	0.350791	0.444702	1.9382	2.37837	1.44835	1.78373	1.0321	0.672636	0.283656	0.146974	0.414577	1.51242	2.58056	2.89034	3.3879	3.25792	3.66652	3.74035	3.99604	3.58822	3.72983	3.42146	3.19347	2.50864	3.17136	3.80551	4.18618	4.06098	4.24672	4.29419	5.04273	4.83594	1.43384
HMR_2287	6.80054	6.74527	7.37731	8.27229	8.0453	3.31621	3.1552	3.76447	5.01275	5.72708	5.81332	5.64003	3.77775	3.58566	2.13709	2.10073	2.17348	2.334	0.127853	0.299039	0.142238	0.494787	0.490339	0.418682	0.949384	0.485872	0.571961	0.161383	0.129311	0.215021	0.196022	0.32338	0.116578	1.7719	1.85143	1.49562	1.46665	1.13989	0.238331	0.199325	0.4148	0.0646956	0.284549	0.261623	0.284167	0.434227	1.39601	2.61907	2.30729
HMR_2348	0.61487	0.614946	0.608129	0.608164	0.608171	0.608265	0.608342	0.608131	0.608107	0.60792	0.607878	0.607917	0.607767	0.60772	0.607414	0.607372	0.379278	0.379444	0.379744	0.379645	0.379585	0.378853	0.378889	0.378847	0.378804	0.378813	0.378743	0.37876	0.378704	0.378716	0.377782	0.382183	0.383076	0.383002	0.38298	0.382947	0.383005	0.382787	0.382724	0.382636	0.382666	0.38259	0.382121	0.414738	0.416491	0.41655	0.416465	0.416436	0.416578
HMR_2350	0.61487	0.614946	0.608129	0.608164	0.608171	0.608265	0.608342	0.608131	0.608107	0.60792	0.607878	0.607917	0.607767	0.60772	0.607414	0.607372	0.379278	0.379444	0.379744	0.379645	0.379585	0.378853	0.378889	0.378847	0.378804	0.378813	0.378743	0.37876	0.378704	0.378716	0.377782	0.382183	0.383076	0.383002	0.38298	0.382947	0.383005	0.382787	0.382724	0.382636	0.382666	0.38259	0.382121	0.414738	0.416491	0.41655	0.416465	0.416436	0.416578
HMR_2533	0.848547	0.84855	0.848371	0.848371	0.848369	0.848392	0.848394	0.848375	0.848369	0.848209	0.84819	0.848197	0.848195	0.848162	0.848169	0.848162	0.848151	0.848162	0.848224	0.848224	0.84822	0.848231	0.848232	0.848243	0.848255	0.848249	0.848256	0.848244	0.848247	0.84825	0.0165231	0.0165182	0.0165269	0.0165183	0.319258	0.319251	0.319259	0.31923	0.319216	1.68589	1.68589	1.68589	1.68588	1.68589	1.68588	1.68589	1.68589	1.68588	1.6859
HMR_2541	1.05638	1.05639	1.05638	1.05639	1.05638	1.05641	1.05641	1.05639	1.05638	1.05605	1.05603	1.05604	1.05604	0.254553	0.25456	0.254553	0.254537	0.254547	0.254612	0.254612	0.254607	0.254617	0.254616	0.25463	0.254628	0.254622	0.254628	0.254619	0.254621	0.254625	0.254512	0.254507	0.254516	0.254507	0.254551	0.254545	0.254553	0.254524	0.254511	0.254724	0.254725	0.254726	0.254719	0.254726	0.404167	0.40417	0.45759	0.457586	0.457601
HMR_2354	0.241619	0.241693	0.248176	0.248151	0.248157	0.248255	0.248355	0.248241	0.248268	0.248038	0.247918	0.247944	0.247822	0.247799	0.247422	0.247359	0.247062	0.247319	0.247575	0.247458	0.247387	0.247395	0.247489	0.247517	0.247632	0.247623	0.24752	0.247419	0.247327	0.247328	0.248535	0.244353	0.245199	0.245021	0.712929	0.712956	0.713008	0.712818	0.712837	0.712793	0.712822	0.712776	0.712357	0.712442	1.39944	1.39951	1.39943	1.39941	1.39963
HMR_2359	2.33135	2.26935	2.79312	2.93264	2.74799	2.89366	2.77853	3.17474	2.31384	2.51924	2.58441	2.6027	2.54454	2.62198	2.38519	2.44218	2.46333	2.52843	2.59449	2.64061	2.43154	2.47892	2.41116	2.36795	2.35566	2.3299	2.38625	2.51558	2.5817	2.67623	2.9025	2.88566	2.94467	3.03177	3.06391	2.82331	2.30287	2.19682	2.07699	2.08263	1.94272	1.89239	2.02352	2.2219	1.82036	1.88406	1.86445	1.88309	1.62198
HMR_2364	0.260115	0.260118	0.3502	0.350207	0.350202	0.448697	0.448712	0.448681	0.44867	0.448719	0.448711	0.448711	0.448708	0.44869	0.448701	0.448694	0.44867	0.448675	0.448665	0.448665	0.448658	0.448677	0.44867	0.448689	0.448678	0.44867	0.448678	0.448689	0.324489	0.324494	0.324508	0.324501	0.324512	0.324506	0.324505	0.3245	0.324509	0.324472	0.324458	0.324463	0.324459	0.324462	0.324455	0.324455	0.324444	0.324442	0.324445	0.324441	0.324453
HMR_2365	0.888051	0.727266	0.823299	0.858673	0.843296	0.869803	0.873466	0.807674	0.804707	0.817579	0.828639	0.831476	0.830407	0.818113	0.824708	0.310078	0.311297	0.438231	0.43291	0.718182	0.666501	0.665447	0.651391	0.657812	0.657363	0.662304	0.327234	2.26938	2.26771	2.26961	2.27119	2.36715	2.38006	2.3811	2.41078	2.40309	2.40374	2.38827	3.17982	3.16823	3.17309	3.17091	3.1782	3.1628	3.16468	3.15136	3.06272	3.07897	3.08843
HMR_2368	7.02233	7.07795	7.27527	7.76564	7.65531	7.66572	8.94351	9.26038	8.76643	7.75803	8.19333	8.13743	7.90093	8.21542	8.68569	7.99739	8.2085	8.30641	7.88505	6.03819	5.2975	5.31399	5.0892	4.66458	3.84429	3.67431	3.43646	3.13354	3.43996	3.51729	3.84538	3.91677	4.14443	3.8867	4.27969	4.31878	5.05329	4.88772	4.85131	5.32845	5.33761	2.2379	2.55205	2.66694	2.29084	2.37082	2.22192	1.39352	1.33751
HMR_2380	0.996587	1.21415	1.21282	1.22403	1.22045	1.22426	1.21378	1.22264	1.22923	1.24395	1.26112	1.2522	1.23652	1.23302	1.22748	1.2247	1.28769	1.29691	1.29463	1.28225	1.27291	1.27756	1.23843	1.23779	1.24946	1.24609	1.11382	1.11362	1.10108	1.07799	1.09349	1.11477	1.19021	1.06153	1.05543	1.04163	1.05078	1.03545	1.036	0.992438	0.98612	0.988186	0.977305	0.976471	0.941263	0.954572	0.949158	0.953903	1.02754
HMR_2457	10.4102	10.3462	10.49	10.8162	10.6707	12.6372	11.0821	11.3344	11.3032	11.4348	11.5637	11.5792	11.4801	10.2514	10.2299	9.32701	9.33344	9.33455	9.34003	9.37836	9.24346	9.29251	9.19722	9.83755	9.86092	9.90867	9.96204	9.71906	9.8489	9.79294	11.0171	11.0496	11.0995	11.2307	11.2039	10.8951	10.9628	10.8796	8.98358	8.84929	10.0102	9.95377	10.018	10.0104	10.4787	10.5985	10.4292	10.4753	10.5475
HMR_3855	359.752	370.893	371.452	369.57	360.944	361.128	361.017	369.076	315.362	342.833	341.825	332.054	333.18	333.998	333.556	335.171	336.508	335.532	336.09	320.011	308.825	303.227	305.181	305.69	306.588	307.731	427.087	422.607	423.849	422.5	422.75	420.137	419.064	365.53	274.199	272.899	273.02	182.677	220.265	329.104	353.28	351.458	394.407	181.568	181.187	181.142	139.482	177.751	112.817
XYLR	0.0485527	0.0484334	0.0484347	0.0485591	0.0484801	0.0484673	0.0484661	0.0485196	0.0485748	0.0488187	0.0488016	0.0488258	0.0487069	0.0488182	0.0488448	0.0488813	0.0488779	0.0489625	0.0488897	0.0489319	0.0479697	0.0480733	0.0479716	0.0471058	0.047299	0.0474073	0.0465031	0.0469549	0.0469893	0.0469893	0.0470267	0.04699	0.0459614	0.0457624	0.045739	0.0459448	0.0459708	0.045935	0.0466288	0.0466827	0.0469671	0.0470145	0.0470721	0.0472838	-0.69449	-0.694557	-0.694554	-0.694334	-0.694336
HMR_4700	-9.49183	-8.61979	-13.3206	-13.3073	-13.3141	-13.3172	-13.3314	-13.3271	-13.3997	-13.4017	-13.4125	-13.4128	-14.2762	-14.2947	-14.2928	-14.2945	-14.2982	-14.2965	-14.2979	-14.2998	-14.3255	-14.3136	-14.3076	-14.3005	-14.302	-14.3063	-14.3281	-14.2815	-14.2506	-14.2477	-10.9808	-10.9829	-10.9911	-10.9757	-10.972	-10.9655	-11.035	-11.0266	-11.0192	-2.08882	-2.07966	-2.07285	-2.06931	-2.04336	-2.03342	-2.04485	-2.0425	-2.04163	-2.05861
C14STR	-1.18652e-30	-1.18652e-30	-1.18652e-30	-1.18652e-30	-1.18652e-30	-1.18652e-30	-1.18652e-30	-1.18652e-30	-1.18652e-30	-1.18652e-30	-1.18652e-30	-1.18652e-30	-1.18652e-30	-1.18652e-30	-1.18652e-30	-1.18652e-30	-1.18652e-30	-1.18652e-30	-1.18652e-30	-1.18652e-30	-1.18652e-30	-1.18652e-30	-1.18652e-30	-1.18652e-30	-1.18652e-30	-1.18652e-30	-1.18652e-30	-1.18652e-30	-1.18652e-30	-1.18652e-30	-1.18652e-30	-1.18652e-30	-1.18652e-30	-1.18652e-30	-1.18652e-30	-1.18652e-30	-1.18652e-30	-1.18652e-30	-1.18652e-30	-1.18652e-30	-1.18652e-30	-1.18652e-30	-1.18652e-30	-1.18652e-30	-1.18652e-30	-1.18652e-30	-1.18652e-30	-1.18652e-30	-1.18652e-30
HMR_1467	0.418072	0.418146	0.418072	0.418217	0.423938	0.447816	0.447931	0.447609	0.447633	0.447991	0.447488	0.447651	0.436728	0.436587	0.435865	0.435653	0.435275	0.435939	0.49217	0.492015	0.491918	0.48412	0.484472	0.484626	0.484925	0.572928	0.572957	0.572427	0.601646	0.641409	0.613968	0.613774	0.614018	0.613738	0.613711	0.613627	0.613728	0.625288	0.625493	0.602987	0.603045	0.602926	0.602766	0.636773	0.636692	0.636832	0.636681	0.633587	0.634176
3DSPHR	0.29486	0.294922	0.294922	0.294922	0.294922	0.294922	0.295491	0.295485	0.295485	0.296049	0.296049	0.296049	0.29588	0.296008	0.296008	0.296008	0.296008	0.296008	0.296008	0.296008	0.296347	0.296348	0.296348	0.296348	0.29654	0.29654	0.296539	0.296539	0.296539	0.0897123	0.090743	0.090743	0.090743	0.090743	0.0906398	0.0904626	0.0905304	0.0871707	0.0871707	0.0871693	0.0871693	0.0871553	0.0871553	0.0506533	0.226484	0.139637	0.139636	0.139636	0.139636
AKR1C1	926.691	926.691	926.691	926.692	926.692	926.692	926.692	926.692	926.692	926.692	926.692	926.692	926.692	926.693	926.694	926.694	926.694	926.694	926.694	926.694	926.694	926.695	926.698	926.697	926.698	926.696	926.693	926.695	926.696	926.694	926.694	926.694	926.693	926.694	926.694	926.694	926.694	926.694	926.694	926.694	926.696	926.697	926.697	863.262	863.262	863.263	863.263	863.263	863.263
DASCBR_1	332.322	330.455	329.569	335.564	344.902	342.72	341.681	342.624	340.558	339.436	340.815	343.865	335.519	350.151	356.602	355.441	357.192	359.461	360.62	366.023	341.585	342.033	344.468	329.904	337.408	334.433	330.316	338.674	342.539	359.291	360.346	358.693	359.71	345.91	345.688	353.394	353.224	351.057	341.615	349.187	360.121	362.266	363.355	369.081	368.968	368.65	368.952	375.157	372.361
FAEL183	3.47972	3.50166	3.51359	3.54861	3.52911	3.54253	3.51413	3.53977	3.56572	3.61604	3.63031	3.61076	3.57347	3.56638	3.51824	3.50943	3.51898	3.54735	3.56765	3.51196	3.48206	3.49779	3.34326	3.33695	3.37258	3.3722	2.94844	2.94371	2.9459	2.84949	2.88812	2.97683	3.08315	2.61922	2.59316	2.56204	2.58412	2.52397	2.50853	2.4934	2.45524	2.43533	2.38772	2.39233	2.22773	2.27245	2.23793	2.23916	2.24149
FAS100COA	0.0303661	0.0335082	0.0395897	0.039865	0.0382345	0.0408693	0.0452209	0.0401209	0.0474002	0.0488022	0.0436055	0.0375087	0.0346984	0.0331806	0.0204223	0.018681	0.0325451	0.0375699	0.0473698	0.041702	0.0389307	0.0437415	0.388779	0.391458	0.40617	0.406308	0.40457	0.404092	0.399848	1.40427	1.40895	0.253821	1.78863	1.78211	1.77181	1.77295	1.77796	1.76867	1.76751	1.76288	1.76584	1.76435	1.74773	1.74825	1.72467	1.72668	1.75442	1.75578	1.7643
FAS120COA	0.383405	0.385436	0.391657	0.39172	0.392092	0.395406	0.3994	0.392925	0.44967	0.443088	0.4377	0.438698	0.436586	0.435157	0.423237	0.421218	0.422612	0.431746	0.439435	0.435879	0.437054	0.435903	0.199866	0.20089	0.206286	0.206019	0.203481	0.199817	0.204762	0.205111	0.211435	0.208809	0.233761	0.229005	0.218513	0.219008	0.220675	0.214562	0.216432	0.214946	0.215699	0.213285	0.200384	0.201223	0.183829	0.186006	0.380617	0.381086	0.388529
FAS140COA	0.00521245	0.00618744	0.00359393	0.00312233	0.00265653	0.00521045	0.00795168	0.00305212	0.00418665	0.00698506	0.00215658	0.0043733	0.0965955	0.0952754	0.081717	0.0801246	0.0746516	0.0800975	0.0915262	0.08894	0.0852067	0.0854371	0.0894903	0.0907298	0.0936102	0.0931624	0.0924415	0.0879794	0.0859684	0.0853037	0.0922987	0.168271	0.173292	0.166862	0.166063	0.165835	0.16781	0.160709	0.161508	0.159215	0.160008	0.159194	0.158313	0.160196	0.307196	0.310136	0.307263	0.306585	0.313857
FAS180COA	0.0689892	0.0761534	0.0842218	0.080381	0.0800105	0.0852376	0.0889367	0.0801455	0.149762	0.153918	0.151909	0.145293	0.142202	0.141775	0.113373	0.110936	0.118568	0.123991	0.133924	0.118013	0.114868	0.169129	0.119517	0.118779	0.132138	0.13218	0.14324	0.159003	0.157257	0.123921	0.131842	0.162106	0.201093	0.211153	0.202849	0.204845	0.203025	0.185703	0.185512	0.185704	0.23037	0.228992	0.211958	0.212288	0.149043	0.166228	0.156925	0.157501	0.163933
FAS80COA_L	0.0844373	0.0870325	0.0888628	0.0872054	0.0877287	0.0893258	0.0906186	0.0868619	0.0916142	0.0929729	0.09257	0.0897735	0.0887866	0.0887116	0.0791564	0.0782113	0.0793666	0.0807257	0.0831274	0.0775725	0.0764687	0.0949075	0.0780312	0.0776947	0.080856	0.0811043	0.0848039	0.0907227	0.089879	0.078613	0.0811061	0.091962	0.10578	0.108986	0.236908	0.237574	0.237064	0.23107	0.231398	0.329498	0.344338	0.343619	0.337681	0.33793	0.316182	0.322288	0.319237	0.319066	0.320935
MTHFR3	1431.6	1432.03	1432.08	1432.1	1431.6	1431.41	1431.45	1431.87	1432.15	1432.1	1431.22	1431.13	1540.15	1540.03	1540.15	1540	1540.16	1540.19	1540.22	1540.63	1539.41	1539.16	1538.9	1538.78	1540.11	1541.26	1541.96	1541.07	1541.33	1541.02	1540.89	1540.78	1540.21	1537.34	1532.7	1532.74	1532.78	1891.51	1893.59	1898.17	1897.74	1897.82	1900.35	1897.3	1896.84	32.0705	29.9818	1800.18	1796.47
HMR_1976	982.694	982.69	982.446	982.435	982.542	982.583	982.951	983.01	982.841	982.687	982.785	983.009	983.079	983.182	983.193	983.456	983.469	983.379	983.427	983.381	983.399	983.623	983.763	983.448	983.557	985.081	985.508	984.997	984.717	984.853	988.897	989.242	989.131	989.007	988.891	985.945	985.98	986.042	985.511	985.239	986.676	986.577	986.19	986.109	986.171	986.131	986.209	986.588	986.557
HMR_2288	2.89976	2.90063	2.52909	2.53514	2.53109	2.53944	2.73869	2.75696	2.75804	2.7686	2.76671	2.77075	2.3138	2.69415	2.59533	2.59264	2.59309	2.11142	2.11241	2.11203	2.10558	1.45334	1.45119	1.45038	1.45135	1.45288	1.45176	1.43271	1.43134	1.43215	1.43774	1.43112	1.43274	1.43395	1.43522	1.43173	1.43484	1.41341	1.35596	1.35537	1.35567	0.430292	0.434962	0.436335	0.440593	0.369133	0.367937	0.367822	0.43147
HMR_2292	3.99194	3.98298	4.22127	4.34235	4.1514	4.06914	4.00515	4.43617	4.39268	1.83865	0.274506	0.24893	0.178125	0.117732	0.0509432	0.0708899	0.0949895	0.145695	0.224857	0.211613	0.0623127	0.108251	1.75888	1.7271	1.67664	1.6714	1.72315	1.46038	1.57563	1.59433	1.77212	1.74879	1.7453	1.79996	1.7751	1.56816	1.57819	1.48401	1.38287	0.162125	0.292333	0.335391	1.10129	1.09299	1.11284	1.15014	1.43717	1.39023	1.12512
HMR_2293	18.1156	18.1039	18.1059	18.1802	18.1634	18.1467	18.174	18.1096	18.1233	18.2305	18.2623	18.261	18.2415	18.214	18.229	18.2256	18.2173	18.2133	18.2124	18.2124	18.2249	18.238	18.2582	8.47671	8.47605	8.48305	8.44682	8.49483	8.49501	8.49842	8.49339	8.50589	8.48667	8.48284	8.48151	8.4711	8.47139	8.43414	8.39249	8.38249	8.38098	8.38173	8.38493	8.38399	8.38482	8.39126	8.39219	8.39271	8.38479
HMR_2295	9.5683	7.18463	7.60913	8.75422	7.81677	6.97233	7.10002	8.7074	8.59609	8.56432	8.72565	8.72368	8.61307	8.50383	8.53252	8.54051	8.79523	8.90208	9.12477	10.6313	10.2387	10.3465	9.94169	9.89345	12.0908	12.2636	12.4761	11.6735	11.7114	11.6599	11.8748	11.8865	10.4458	11.0955	11.1057	10.2455	10.498	10.4962	10.3381	9.19395	9.44786	9.43656	9.62353	9.72869	9.78255	9.85091	9.65025	9.79263	7.0422
HMR_2334	0.122644	0.12283	0.151207	0.151148	0.15123	0.170227	0.170651	0.170121	0.16994	0.169263	0.146005	0.489378	0.489248	0.489018	0.488179	0.487985	0.488211	0.560565	0.561154	0.598559	0.435392	0.435495	0.43569	0.436889	0.437229	0.437293	0.436392	0.436078	0.435875	0.435944	0.436462	0.436156	0.438425	0.437753	0.436935	0.437441	0.437432	0.437064	0.436909	0.43669	0.446104	0.445899	0.444735	0.444823	0.443374	0.443474	0.442819	0.442941	0.443591
HMR_2338	0.122644	0.12283	0.151207	0.151148	0.15123	0.170227	0.170651	0.170121	0.16994	0.169263	0.146005	0.489378	0.489248	0.489018	0.488179	0.487985	0.488211	0.560565	0.561154	0.598559	0.435392	0.435495	0.43569	0.436889	0.437229	0.437293	0.436392	0.436078	0.435875	0.435944	0.436462	0.436156	0.438425	0.437753	0.436935	0.437441	0.437432	0.437064	0.436909	0.43669	0.446104	0.445899	0.444735	0.444823	0.443374	0.443474	0.442819	0.442941	0.443591
HMR_2345	0.694653	0.694707	0.694535	0.694614	0.694568	0.694869	0.694893	0.694546	0.694441	0.694869	0.694658	0.694801	0.694755	0.694444	0.694366	0.694261	0.69402	0.694154	0.695264	0.695264	0.695195	0.695357	0.695589	0.689495	0.689586	0.689506	0.689591	0.689671	0.689572	0.689632	0.690073	0.689994	0.690115	0.689978	0.689847	0.687814	0.687997	0.687505	0.68753	0.687308	0.687303	0.687326	0.687201	0.687307	0.687096	0.687075	0.686927	0.686871	0.213433
HMR_2356	0.241619	0.241693	0.248176	0.248151	0.248157	0.248255	0.248355	0.248241	0.248268	0.248038	0.247918	0.247944	0.247822	0.247799	0.247422	0.247359	0.247062	0.247319	0.247575	0.247458	0.247387	0.247395	0.247489	0.247517	0.247632	0.247623	0.24752	0.247419	0.247327	0.247328	0.248535	0.244353	0.245199	0.245021	0.712929	0.712956	0.713008	0.712818	0.712837	0.712793	0.712822	0.712776	0.712357	0.712442	1.39944	1.39951	1.39943	1.39941	1.39963
HMR_2362	0.260115	0.260118	0.3502	0.350207	0.350202	0.448697	0.448712	0.448681	0.44867	0.448719	0.448711	0.448711	0.448708	0.44869	0.448701	0.448694	0.44867	0.448675	0.448665	0.448665	0.448658	0.448677	0.44867	0.448689	0.448678	0.44867	0.448678	0.448689	0.324489	0.324494	0.324508	0.324501	0.324512	0.324506	0.324505	0.3245	0.324509	0.324472	0.324458	0.324463	0.324459	0.324462	0.324455	0.324455	0.324444	0.324442	0.324445	0.324441	0.324453
HMR_2434	0.773784	0.773815	0.764913	0.764924	0.764907	0.765106	0.765136	0.764939	0.764883	0.764948	0.764769	0.760008	0.759813	0.759751	0.75921	0.759148	0.759054	0.759281	0.75992	0.759948	0.759907	0.760091	0.759018	0.758869	0.766155	0.766163	0.766223	0.766167	0.766093	0.766129	0.766396	0.766439	0.766516	0.766648	0.766647	0.766551	0.766649	0.766326	0.766294	0.766207	0.766252	0.766179	0.766094	0.766157	0.766046	0.766152	0.766057	0.766026	0.766291
HMR_2436	0.773784	0.773815	0.764913	0.764924	0.764907	0.765106	0.765136	0.764939	0.764883	0.764948	0.764769	0.760008	0.759813	0.759751	0.75921	0.759148	0.759054	0.759281	0.75992	0.759948	0.759907	0.760091	0.759018	0.758869	0.766155	0.766163	0.766223	0.766167	0.766093	0.766129	0.766396	0.766439	0.766516	0.766648	0.766647	0.766551	0.766649	0.766326	0.766294	0.766207	0.766252	0.766179	0.766094	0.766157	0.766046	0.766152	0.766057	0.766026	0.766291
HMR_2472	3.73257	3.71625	3.12351	3.17743	3.19246	3.24777	3.00727	3.01473	3.0791	2.26121	2.42845	1.02362	1.01756	0.96989	1.10802	0.875772	1.99698	2.03646	1.96857	1.01782	1.00867	1.00656	1.56632	1.59118	1.55956	1.7128	2.05017	1.97858	1.95712	1.96458	2.12199	1.91174	1.93477	1.83539	1.73676	1.72838	1.67663	1.65001	1.66342	1.49661	1.50901	1.65378	1.57558	1.53179	1.54306	1.54376	1.55409	1.79198	1.80697
HMR_2484	0.260251	0.263057	0.390812	0.522569	0.45853	0.476104	0.516616	0.683734	1.0395	1.10334	1.12531	0.992716	0.980953	1.00334	0.981204	0.982278	0.916762	0.968817	0.994374	0.696152	0.563811	3.0016	2.9611	2.93853	6.09668	6.055	6.39065	7.12953	7.19759	7.21523	7.25822	7.24854	6.73132	6.74387	6.6661	6.64443	6.77439	6.72613	6.75004	6.6905	6.04542	6.05735	6.09186	6.11106	6.02499	6.02783	5.9889	5.93126	5.97396
HMR_0942	0.499302	0.49514	0.66777	0.731089	0.716555	0.709922	0.711076	0.74341	0.746596	0.757248	0.699001	0.674916	0.745034	0.731401	0.718277	0.731277	0.729579	0.769109	0.918385	0.917036	0.90699	0.892862	0.882511	0.880225	0.879102	0.883584	0.873555	0.825599	0.824962	0.825679	0.830146	0.822194	0.840973	0.879476	0.883239	0.901873	1.26787	1.24589	1.26105	1.80345	1.81387	1.66556	1.67349	1.66429	1.79043	1.7985	1.78241	1.81058	1.82259
HMR_0946	0.0691422	0.0574651	0.150737	0.162175	0.154825	0.157602	0.157545	0.147629	0.155395	0.172522	0.159542	0.165133	0.232188	0.226269	0.206948	0.214397	0.217048	0.240066	0.239252	0.236944	0.248545	0.232916	0.230004	0.230941	0.348582	0.349315	0.343955	0.297484	0.295783	0.295839	0.307635	0.299332	0.299993	0.35333	0.355365	1.27101	1.27182	1.25905	1.25804	1.26336	1.26529	1.26967	1.26762	1.2693	1.223	1.23057	1.22818	1.23055	1.22292
HMR_0950	4.31301	4.31454	4.38279	4.41055	5.49188	5.48371	5.48436	5.50032	5.50073	5.50599	5.67837	5.69627	5.72513	5.71973	5.71561	5.72156	5.71711	5.73302	5.74026	5.73957	5.734	5.72724	5.72477	5.72253	5.71762	5.72023	5.71643	5.6956	5.69371	5.69293	5.70344	5.69688	5.70705	5.71864	5.7224	5.72932	5.87747	5.86639	5.87289	6.09073	6.09442	6.02758	6.03148	6.02848	6.08019	6.08105	6.07324	6.0885	6.09425
HMR_0954	0.817035	0.813264	0.126422	0.131306	0.128295	0.130213	0.130307	0.1281	0.130881	0.13912	0.973987	0.977435	1.00173	0.998798	0.989529	0.791386	0.791479	0.804496	0.844975	0.873903	0.875412	0.868664	0.868551	0.869384	0.870906	0.872061	0.868706	0.847892	0.846147	0.846054	0.852599	0.845335	0.848156	0.0359244	0.0366941	0.0539256	0.0547526	0.0466117	0.0463372	0.049176	0.0500638	2.23793	2.23756	2.23856	3.11636	3.1189	3.11702	3.11695	3.11544
HMR_1329	0.774027	0.774078	0.774026	0.774063	0.774068	0.774085	0.774024	1.00739	1.00736	1.00736	1.00735	1.00734	1.00732	1.00738	1.00739	1.00737	1.00733	1.00734	1.00737	1.00735	1.00732	1.00733	1.00732	1.00726	1.00728	1.0073	1.0074	1.00752	1.00751	1.00777	1.00777	1.00777	1.00775	1.00772	1.00773	1.00772	1.00772	1.00773	1.00774	1.00773	1.00765	1.00768	1.00768	1.00772	1.00774	1.00772	1.00776	1.00778	1.00774
HMR_1477	-5.47698e-31	-5.47698e-31	-5.47698e-31	-5.47698e-31	-5.47698e-31	-5.47698e-31	-5.47698e-31	-5.47698e-31	-5.47698e-31	-5.47698e-31	-5.47698e-31	-5.47698e-31	-5.47698e-31	-5.47698e-31	-5.47698e-31	-5.47698e-31	-5.47698e-31	-5.47698e-31	-5.47698e-31	-5.47698e-31	-5.47698e-31	-5.47698e-31	-5.47698e-31	-5.47698e-31	-5.47698e-31	-5.47698e-31	-5.47698e-31	-5.47698e-31	-5.47698e-31	-5.47698e-31	-5.47698e-31	-5.47698e-31	-5.47698e-31	-5.47698e-31	-5.47698e-31	-5.47698e-31	-5.47698e-31	-5.47698e-31	-5.47698e-31	-5.47698e-31	-5.47698e-31	-5.47698e-31	-5.47698e-31	-5.47698e-31	-5.47698e-31	-5.47698e-31	-5.47698e-31	-5.47698e-31	-5.47698e-31
HMR_1478	-1.0954e-30	-1.0954e-30	-1.0954e-30	-1.0954e-30	-1.0954e-30	-1.0954e-30	-1.0954e-30	-1.0954e-30	-1.0954e-30	-1.0954e-30	-1.0954e-30	-1.0954e-30	-1.0954e-30	-1.0954e-30	-1.0954e-30	-1.0954e-30	-1.0954e-30	-1.0954e-30	-1.0954e-30	-1.0954e-30	-1.0954e-30	-1.0954e-30	-1.0954e-30	-1.0954e-30	-1.0954e-30	-1.0954e-30	-1.0954e-30	-1.0954e-30	-1.0954e-30	-1.0954e-30	-1.0954e-30	-1.0954e-30	-1.0954e-30	-1.0954e-30	-1.0954e-30	-1.0954e-30	-1.0954e-30	-1.0954e-30	-1.0954e-30	-1.0954e-30	-1.0954e-30	-1.0954e-30	-1.0954e-30	-1.0954e-30	-1.0954e-30	-1.0954e-30	-1.0954e-30	-1.0954e-30	-1.0954e-30
HMR_1490	-2.22501e-31	-2.22501e-31	-2.22501e-31	-2.22501e-31	-2.22501e-31	-2.22501e-31	-2.22501e-31	-2.22501e-31	-2.22501e-31	-2.22501e-31	-2.22501e-31	-2.22501e-31	-2.22501e-31	-2.22501e-31	-2.22501e-31	-2.22501e-31	-2.22501e-31	-2.22501e-31	-2.22501e-31	-2.22501e-31	-2.22501e-31	-2.22501e-31	-2.22501e-31	-2.22501e-31	-2.22501e-31	-2.22501e-31	-2.22501e-31	-2.22501e-31	-2.22501e-31	-2.22501e-31	-2.22501e-31	-2.22501e-31	-2.22501e-31	-2.22501e-31	-2.22501e-31	-2.22501e-31	-2.22501e-31	-2.22501e-31	-2.22501e-31	-2.22501e-31	-2.22501e-31	-2.22501e-31	-2.22501e-31	-2.22501e-31	-2.22501e-31	-2.22501e-31	-2.22501e-31	-2.22501e-31	-2.22501e-31
HMR_1493	6.93879e-31	6.93879e-31	6.93879e-31	6.93879e-31	6.93879e-31	6.93879e-31	6.93879e-31	6.93879e-31	6.93879e-31	6.93879e-31	6.93879e-31	6.93879e-31	6.93879e-31	6.93879e-31	6.93879e-31	6.93879e-31	6.93879e-31	6.93879e-31	6.93879e-31	6.93879e-31	6.93879e-31	6.93879e-31	6.93879e-31	6.93879e-31	6.93879e-31	6.93879e-31	6.93879e-31	6.93879e-31	6.93879e-31	6.93879e-31	6.93879e-31	6.93879e-31	6.93879e-31	6.93879e-31	6.93879e-31	6.93879e-31	6.93879e-31	6.93879e-31	6.93879e-31	6.93879e-31	6.93879e-31	6.93879e-31	6.93879e-31	6.93879e-31	6.93879e-31	6.93879e-31	6.93879e-31	6.93879e-31	6.93879e-31
HMR_1494	2.45476e-30	2.45476e-30	2.45476e-30	2.45476e-30	2.45476e-30	2.45476e-30	2.45476e-30	2.45476e-30	2.45476e-30	2.45476e-30	2.45476e-30	2.45476e-30	2.45476e-30	2.45476e-30	2.45476e-30	2.45476e-30	2.45476e-30	2.45476e-30	2.45476e-30	2.45476e-30	2.45476e-30	2.45476e-30	2.45476e-30	2.45476e-30	2.45476e-30	2.45476e-30	2.45476e-30	2.45476e-30	2.45476e-30	2.45476e-30	2.45476e-30	2.45476e-30	2.45476e-30	2.45476e-30	2.45476e-30	2.45476e-30	2.45476e-30	2.45476e-30	2.45476e-30	2.45476e-30	2.45476e-30	2.45476e-30	2.45476e-30	2.45476e-30	2.45476e-30	2.45476e-30	2.45476e-30	2.45476e-30	2.45476e-30
HMR_1504	7.72526e-31	7.72526e-31	7.72526e-31	7.72526e-31	7.72526e-31	7.72526e-31	7.72526e-31	7.72526e-31	7.72526e-31	7.72526e-31	7.72526e-31	7.72526e-31	7.72526e-31	7.72526e-31	7.72526e-31	7.72526e-31	7.72526e-31	7.72526e-31	7.72526e-31	7.72526e-31	7.72526e-31	7.72526e-31	7.72526e-31	7.72526e-31	7.72526e-31	7.72526e-31	7.72526e-31	7.72526e-31	7.72526e-31	7.72526e-31	7.72526e-31	7.72526e-31	7.72526e-31	7.72526e-31	7.72526e-31	7.72526e-31	7.72526e-31	7.72526e-31	7.72526e-31	7.72526e-31	7.72526e-31	7.72526e-31	7.72526e-31	7.72526e-31	7.72526e-31	7.72526e-31	7.72526e-31	7.72526e-31	7.72526e-31
HMR_1540	-4.81565e-31	-4.81565e-31	-4.81565e-31	-4.81565e-31	-4.81565e-31	-4.81565e-31	-4.81565e-31	-4.81565e-31	-4.81565e-31	-4.81565e-31	-4.81565e-31	-4.81565e-31	-4.81565e-31	-4.81565e-31	-4.81565e-31	-4.81565e-31	-4.81565e-31	-4.81565e-31	-4.81565e-31	-4.81565e-31	-4.81565e-31	-4.81565e-31	-4.81565e-31	-4.81565e-31	-4.81565e-31	-4.81565e-31	-4.81565e-31	-4.81565e-31	-4.81565e-31	-4.81565e-31	-4.81565e-31	-4.81565e-31	-4.81565e-31	-4.81565e-31	-4.81565e-31	-4.81565e-31	-4.81565e-31	-4.81565e-31	-4.81565e-31	-4.81565e-31	-4.81565e-31	-4.81565e-31	-4.81565e-31	-4.81565e-31	-4.81565e-31	-4.81565e-31	-4.81565e-31	-4.81565e-31	-4.81565e-31
HMR_1544	-6.23813e-31	-6.23813e-31	-6.23813e-31	-6.23813e-31	-6.23813e-31	-6.23813e-31	-6.23813e-31	-6.23813e-31	-6.23813e-31	-6.23813e-31	-6.23813e-31	-6.23813e-31	-6.23813e-31	-6.23813e-31	-6.23813e-31	-6.23813e-31	-6.23813e-31	-6.23813e-31	-6.23813e-31	-6.23813e-31	-6.23813e-31	-6.23813e-31	-6.23813e-31	-6.23813e-31	-6.23813e-31	-6.23813e-31	-6.23813e-31	-6.23813e-31	-6.23813e-31	-6.23813e-31	-6.23813e-31	-6.23813e-31	-6.23813e-31	-6.23813e-31	-6.23813e-31	-6.23813e-31	-6.23813e-31	-6.23813e-31	-6.23813e-31	-6.23813e-31	-6.23813e-31	-6.23813e-31	-6.23813e-31	-6.23813e-31	-6.23813e-31	-6.23813e-31	-6.23813e-31	-6.23813e-31	-6.23813e-31
HMR_1545	-3.56815e-31	-3.56815e-31	-3.56815e-31	-3.56815e-31	-3.56815e-31	-3.56815e-31	-3.56815e-31	-3.56815e-31	-3.56815e-31	-3.56815e-31	-3.56815e-31	-3.56815e-31	-3.56815e-31	-3.56815e-31	-3.56815e-31	-3.56815e-31	-3.56815e-31	-3.56815e-31	-3.56815e-31	-3.56815e-31	-3.56815e-31	-3.56815e-31	-3.56815e-31	-3.56815e-31	-3.56815e-31	-3.56815e-31	-3.56815e-31	-3.56815e-31	-3.56815e-31	-3.56815e-31	-3.56815e-31	-3.56815e-31	-3.56815e-31	-3.56815e-31	-3.56815e-31	-3.56815e-31	-3.56815e-31	-3.56815e-31	-3.56815e-31	-3.56815e-31	-3.56815e-31	-3.56815e-31	-3.56815e-31	-3.56815e-31	-3.56815e-31	-3.56815e-31	-3.56815e-31	-3.56815e-31	-3.56815e-31
HMR_1548	-1.53282e-30	-1.53282e-30	-1.53282e-30	-1.53282e-30	-1.53282e-30	-1.53282e-30	-1.53282e-30	-1.53282e-30	-1.53282e-30	-1.53282e-30	-1.53282e-30	-1.53282e-30	-1.53282e-30	-1.53282e-30	-1.53282e-30	-1.53282e-30	-1.53282e-30	-1.53282e-30	-1.53282e-30	-1.53282e-30	-1.53282e-30	-1.53282e-30	-1.53282e-30	-1.53282e-30	-1.53282e-30	-1.53282e-30	-1.53282e-30	-1.53282e-30	-1.53282e-30	-1.53282e-30	-1.53282e-30	-1.53282e-30	-1.53282e-30	-1.53282e-30	-1.53282e-30	-1.53282e-30	-1.53282e-30	-1.53282e-30	-1.53282e-30	-1.53282e-30	-1.53282e-30	-1.53282e-30	-1.53282e-30	-1.53282e-30	-1.53282e-30	-1.53282e-30	-1.53282e-30	-1.53282e-30	-1.53282e-30
LTHSTRLOR	33.1452	33.1298	22.0782	22.2207	22.1554	23.7529	23.7014	1.69818	1.69199	1.84105	1.8379	1.87218	1.78551	1.73922	1.756	1.75133	1.76368	1.78128	1.787	1.80194	8.11837	8.12408	8.01472	7.974	7.89294	7.87726	6.72291	6.52369	6.52215	7.32385	7.34783	7.32114	7.29908	7.46414	7.48358	7.3464	7.34639	7.28783	7.19309	7.16934	7.19575	7.20126	2.28448	2.31749	2.30457	2.32599	2.31491	2.34012	2.14213
HMR_1565	758.505	761.719	754.35	757.467	757.083	758.582	758.839	746.052	788	786.78	786.627	784.625	783.13	786.928	787.254	786.956	785.803	785.956	785.752	786.964	776.628	780.028	842.726	842.007	842.4	876.304	866.538	877.415	879.424	876.221	876.143	875.194	873.958	412.825	412.674	413.113	412.187	411.61	412.515	413.066	418.128	357.69	355.252	360.768	360.79	353.166	363.116	326.355	329.177
HMR_1681	-4.36555e-30	-4.36555e-30	-4.36555e-30	-4.36555e-30	-4.36555e-30	-4.36555e-30	-4.36555e-30	-4.36555e-30	-4.36555e-30	-4.36555e-30	-4.36555e-30	-4.36555e-30	-4.36555e-30	-4.36555e-30	-4.36555e-30	-4.36555e-30	-4.36555e-30	-4.36555e-30	-4.36555e-30	-4.36555e-30	-4.36555e-30	-4.36555e-30	-4.36555e-30	-4.36555e-30	-4.36555e-30	-4.36555e-30	-4.36555e-30	-4.36555e-30	-4.36555e-30	-4.36555e-30	-4.36555e-30	-4.36555e-30	-4.36555e-30	-4.36555e-30	-4.36555e-30	-4.36555e-30	-4.36555e-30	-4.36555e-30	-4.36555e-30	-4.36555e-30	-4.36555e-30	-4.36555e-30	-4.36555e-30	-4.36555e-30	-4.36555e-30	-4.36555e-30	-4.36555e-30	-4.36555e-30	-4.36555e-30
HMR_2217	3.17534	3.17536	3.17532	3.17533	3.17533	3.17357	3.17354	3.1734	3.17332	3.1736	3.17334	3.17343	3.17343	4.43698	4.43708	4.43702	4.43687	4.43699	0.828017	0.828017	0.827937	0.827738	0.827735	0.827891	0.827927	0.827863	0.827917	0.827756	0.827779	0.827821	0.828327	0.828281	0.828364	0.826314	0.826301	0.826254	0.826321	0.821619	0.821476	0.821488	0.821509	0.821528	0.821464	0.592969	0.592903	0.592928	0.592954	0.592927	0.593086
HMR_2219	3.17534	3.17536	3.17532	3.17533	3.17533	3.17357	3.17354	3.1734	3.17332	3.1736	3.17334	3.17343	3.17343	4.43698	4.43708	4.43702	4.43687	4.43699	0.828017	0.828017	0.827937	0.827738	0.827735	0.827891	0.827927	0.827863	0.827917	0.827756	0.827779	0.827821	0.828327	0.828281	0.828364	0.826314	0.826301	0.826254	0.826321	0.821619	0.821476	0.821488	0.821509	0.821528	0.821464	0.592969	0.592903	0.592928	0.592954	0.592927	0.593086
HMR_2262	0.101479	0.1015	0.161799	0.161805	0.161795	0.161692	0.169298	0.169201	0.169166	0.169284	0.169184	0.169228	0.169201	0.169106	2.41123	2.41119	2.41112	2.41117	2.41156	2.41156	2.41153	2.41158	2.41166	2.41174	2.41179	2.41174	2.41177	2.41175	2.41172	2.41174	2.4119	2.41187	2.41191	2.41187	2.41183	2.41179	2.41185	2.41166	2.42667	2.42659	2.42659	2.4266	2.42655	2.42659	2.42652	1.92435	1.9243	1.92428	1.92436
HMR_2264	1.98095	1.98096	1.98095	1.98096	1.98095	1.34533	1.34533	1.34529	1.34527	1.34536	1.34531	1.34533	1.34532	1.34523	1.34525	1.34524	1.34519	1.34522	1.34539	1.34539	1.34538	1.3454	1.3454	1.34543	1.34542	1.28861	1.28862	1.28861	1.28862	1.28862	1.28866	1.28864	1.28867	1.28865	1.28864	1.28862	1.28864	1.43609	1.43605	1.43606	1.43606	1.43606	1.43605	1.43606	1.43604	1.43605	1.43606	1.43605	1.43592
HMR_2266	1.98095	1.98096	1.98095	1.98096	1.98095	1.34533	1.34533	1.34529	1.34527	1.34536	1.34531	1.34533	1.34532	1.34523	1.34525	1.34524	1.34519	1.34522	1.34539	1.34539	1.34538	1.3454	1.3454	1.34543	1.34542	1.28861	1.28862	1.28861	1.28862	1.28862	1.28866	1.28864	1.28867	1.28865	1.28864	1.28862	1.28864	1.43609	1.43605	1.43606	1.43606	1.43606	1.43605	1.43606	1.43604	1.43605	1.43606	1.43605	1.43592
HMR_2281	9.7652	9.75917	9.99187	10.5776	10.2005	10.1397	10.2064	10.5643	10.5483	10.5732	10.8282	10.7239	10.626	10.3832	10.413	10.7032	10.6719	10.7017	10.6529	10.5047	9.79959	9.82754	9.71678	9.72087	9.61115	9.69238	9.70755	9.44072	9.46729	9.4159	9.41131	9.42444	9.46605	9.59558	9.51663	9.19498	9.31139	9.11528	9.24627	8.94799	9.01396	8.97768	10.1234	10.1845	10.1894	10.3068	9.92639	10.0493	10.1927
HMR_2537	0.848547	0.84855	0.848371	0.848371	0.848369	0.848392	0.848394	0.848375	0.848369	0.848209	0.84819	0.848197	0.848195	0.848162	0.848169	0.848162	0.848151	0.848162	0.848224	0.848224	0.84822	0.848231	0.848232	0.848243	0.848255	0.848249	0.848256	0.848244	0.848247	0.84825	0.0165231	0.0165182	0.0165269	0.0165183	0.319258	0.319251	0.319259	0.31923	0.319216	1.68589	1.68589	1.68589	1.68588	1.68589	1.68588	1.68589	1.68589	1.68588	1.6859
HMR_2543	1.05638	1.05639	1.05638	1.05639	1.05638	1.05641	1.05641	1.05639	1.05638	1.05605	1.05603	1.05604	1.05604	0.254553	0.25456	0.254553	0.254537	0.254547	0.254612	0.254612	0.254607	0.254617	0.254616	0.25463	0.254628	0.254622	0.254628	0.254619	0.254621	0.254625	0.254512	0.254507	0.254516	0.254507	0.254551	0.254545	0.254553	0.254524	0.254511	0.254724	0.254725	0.254726	0.254719	0.254726	0.404167	0.40417	0.45759	0.457586	0.457601
HMR_2585	1.08248	1.07247	1.07451	1.09496	1.08842	1.08096	1.08491	1.08606	1.08679	1.09128	1.10358	1.11496	1.1189	1.10033	1.1082	1.09812	1.09041	1.09598	1.08979	1.08637	1.07216	1.07364	1.06829	1.07031	1.05651	1.06573	1.07395	1.07096	1.03126	1.02995	0.993451	0.992614	1.00779	1.00988	1.0047	0.989234	0.973285	0.964603	0.975627	0.968904	0.96817	0.963939	0.963859	2.04686	2.06761	2.05962	2.05658	2.19816	2.20978
LALDO2	0.0357582	0.38077	0.385935	0.329942	0.0751225	0.0804131	0.0964585	0.30028	0.634315	0.385029	0.36124	0.320769	0.101221	0.126115	0.111924	0.162292	0.198886	0.253808	0.268908	0.651474	0.32842	0.161571	0.202218	0.206573	0.232993	0.260575	0.544444	121.677	121.724	121.685	121.69	121.614	132.973	131.394	128.998	128.96	128.964	125.861	126.939	129.673	130.174	130.12	131.387	130.423	130.414	134.684	133.637	129.682	127.767
FADRx2	322.965	418.778	420.912	420.343	417.107	424.52	415.902	415.226	389.704	388.205	412.373	405.679	411.361	422.516	401.372	263.134	230.988	194.655	197.141	210.376	196.748	196.503	211.704	214.675	218.591	273.89	264.132	290.367	370.75	387.619	379.72	378.686	369.713	576.73	575.705	578.798	573.401	540.525	520.015	527.494	537.693	474.811	474.286	480.083	488.184	288.951	296.491	284.417	307.999
FOLR2	3003.69	3003.69	3003.69	3003.68	3262.41	3262.41	3262.41	3262.41	3345.29	3345.29	3345.29	3345.29	3345.29	3345.29	3345.29	3345.29	3345.29	3345.29	3345.29	3345.29	3345.29	3345.29	3345.29	3345.29	3345.29	3345.29	3345.29	3345.29	3345.29	3345.29	3345.29	3345.29	3345.29	5021.9	5021.9	5021.9	5021.9	5021.9	5021.9	5021.9	5021.9	5021.9	5021.9	5021.9	5021.9	5021.9	5021.9	5021.9	5021.9
GALOR	887.306	886.438	886.438	886.885	886.885	886.885	888.498	888.497	889.707	889.679	889.679	889.679	889.054	889.241	889.182	889.127	889.127	888.836	888.836	888.836	888.951	893.433	895.168	895.168	898.677	898.677	898.732	900.935	900.935	900.477	900.243	896.803	895.927	895.927	895.894	895.715	895.717	895.672	895.654	896.66	896.66	896.654	896.896	896.893	896.906	896.481	896.478	896.478	896.478
GLYCLTDy	2.48791e-46	2.48791e-46	2.48791e-46	2.48791e-46	2.48791e-46	2.48791e-46	2.48791e-46	2.48791e-46	2.48791e-46	2.48791e-46	2.48791e-46	2.48791e-46	2.48791e-46	2.48791e-46	2.48791e-46	2.48791e-46	2.48791e-46	2.48791e-46	2.48791e-46	2.48791e-46	2.48791e-46	2.48791e-46	2.48791e-46	2.48791e-46	2.48791e-46	2.48791e-46	2.48791e-46	2.48791e-46	2.48791e-46	2.48791e-46	2.48791e-46	2.48791e-46	2.48791e-46	2.48791e-46	2.48791e-46	2.48791e-46	2.48791e-46	2.48791e-46	2.48791e-46	2.48791e-46	2.48791e-46	2.48791e-46	2.48791e-46	2.48791e-46	2.48791e-46	2.48791e-46	2.48791e-46	2.48791e-46	2.48791e-46
GTHOr	2404.54	2404.58	2404.58	2404.57	2404.54	2404.54	2404.54	2404.57	2404.58	2404.57	2404.56	2404.55	2404.53	2404.53	2404.53	2404.54	2404.54	2404.54	2404.55	2404.58	2404.54	2404.52	2404.52	2404.53	2404.53	2404.53	2404.62	2404.57	2404.58	2404.57	2404.57	2404.56	2405.73	2405.54	2405.26	2405.25	2405.25	2404.89	2405.02	2405.35	2405.41	2405.41	2405.56	2405.36	2405.36	2405.79	2405.66	2405.28	2405.06
HOXG	0.0616852	0.0598581	0.0604583	0.0609326	0.060801	0.0610241	0.0108577	0.0113508	0.0111849	0.0125479	0.0126715	0.0127418	0.0128997	0.0123919	0.0719906	0.0718721	0.129986	0.13016	0.129972	0.130001	0.129613	0.129839	0.129704	0.129944	0.129705	0.158871	0.159024	0.158297	0.158288	0.101695	0.102092	0.102002	0.102146	0.295676	0.29564	0.295187	0.29536	0.294473	0.344536	0.34452	0.344515	0.344591	0.344677	0.344728	0.344475	0.344629	0.344641	0.344574	0.340076
HPYRRy	3.80543e-46	3.80543e-46	3.80543e-46	3.80543e-46	3.80543e-46	3.80543e-46	3.80543e-46	3.80543e-46	3.80543e-46	3.80543e-46	3.80543e-46	3.80543e-46	3.80543e-46	3.80543e-46	3.80543e-46	3.80543e-46	3.80543e-46	3.80543e-46	3.80543e-46	3.80543e-46	3.80543e-46	3.80543e-46	3.80543e-46	3.80543e-46	3.80543e-46	3.80543e-46	3.80543e-46	3.80543e-46	3.80543e-46	3.80543e-46	3.80543e-46	3.80543e-46	3.80543e-46	3.80543e-46	3.80543e-46	3.80543e-46	3.80543e-46	3.80543e-46	3.80543e-46	3.80543e-46	3.80543e-46	3.80543e-46	3.80543e-46	3.80543e-46	3.80543e-46	3.80543e-46	3.80543e-46	3.80543e-46	3.80543e-46
HSD17B1	134.961	134.791	133.796	134.074	134.458	134.674	134.832	134.06	134.331	131.705	131.718	131.83	131.405	132.246	133.09	133.114	133.498	133.345	133.281	133.606	135.121	135.59	145.328	144.904	144.966	170.627	168.367	137.312	137.804	137.419	137.395	137.497	137.357	138.806	138.383	137.904	138.491	138.305	137.799	137.761	139.292	362.552	365.718	367.915	367.708	368.17	368.136	368.002	368.949
NADPHtxu	886.953	887.23	887.228	887.114	886.947	886.307	886.018	885.951	885.56	885.776	842.966	843.435	909.56	909.588	703.876	703.997	703.915	703.976	678.481	678.717	678.625	677.981	676.849	987.969	987.654	987.775	874.381	873.374	872.817	875.829	864.265	864.293	864.466	863.278	863.02	862.741	862.957	863.441	863.226	853.208	939.447	939.459	939.16	949.859	950.069	950.547	950.789	720.912	720.918
NOS1	25.8931	25.8843	25.8805	25.9646	25.9477	25.9464	25.9623	25.8868	25.91	26.0303	26.0331	26.0411	26.0169	25.9782	25.9797	25.9726	25.9647	25.9673	25.9899	25.9899	26.005	26.0103	26.07	26.1425	26.1777	26.1824	20.8308	20.8625	20.8517	20.8509	20.8589	20.869	20.8484	3.07906	3.0705	3.05575	3.06621	3.01081	2.95706	2.96295	2.96885	2.97008	2.97001	2.97267	2.96632	2.98106	2.95959	2.95947	2.97994
PGS	0.153943	0.155485	0.775425	0.847411	0.631024	0.558695	0.564412	0.602902	0.0742332	0.0810738	0.0654184	0.0456259	0.0839209	0.0664617	0.0567385	0.0626817	0.0503061	0.083609	0.0994495	0.109168	0.0941837	0.0585959	0.0435726	0.0516269	0.239	0.243799	0.24524	0.176467	0.17725	0.17231	0.1669	0.163646	0.193651	0.228105	0.221527	0.212328	0.42941	0.403201	0.414983	0.707962	0.718515	0.680425	0.68115	0.648747	0.723263	0.733219	0.731262	0.890227	0.90571
TRDR	2.1795	2.18679	2.18205	2.18596	2.18178	2.20184	2.20355	2.18425	2.17945	12.0248	12.0463	12.0612	12.0629	12.0389	12.0143	12.0023	11.9645	11.9756	12.0028	12.0149	12.0073	12.0224	12.0567	12.0742	12.0743	12.0593	12.0694	12.0752	12.0661	12.1168	12.1428	11.901	11.9156	11.9569	11.9582	11.9485	12.7637	12.7171	12.9454	12.7359	12.7346	13.4336	13.3919	13.3969	13.3795	13.3793	13.3748	13.3693	13.3977
r0145	2.11349	2.11028	2.11356	2.1611	2.15109	1.37078	1.37907	1.33749	1.34747	1.41266	1.41486	1.41888	1.40657	1.38427	1.38418	1.3807	1.37107	1.37045	1.38101	1.38837	1.39647	1.39415	0.570762	0.611814	0.631473	0.639213	0.640984	0.656451	0.650572	0.652842	0.657401	0.66621	0.656279	0.725733	0.724567	0.715773	0.427515	0.395756	0.362523	0.363626	0.366923	0.363402	0.361837	0.363475	0.359931	0.369716	0.35992	0.359844	0.371694
ALCD19y	717.592	716.369	716.205	716.184	719.267	719.102	719.917	719.038	720.164	720.272	719.826	732.677	730.26	730.457	731.315	731.053	731.187	731.122	732.051	732.064	732.221	737.561	741.956	742.042	742.456	740.156	740.249	741.597	620.466	618.759	618.639	605.675	604.468	606.493	606.349	595.485	595.468	595.523	528.197	529.061	529.105	529.369	530.127	530.018	528.978	528.32	527.171	527.335	529.532
r0673	-5.57809e-31	-5.57809e-31	-5.57809e-31	-5.57809e-31	-5.57809e-31	-5.57809e-31	-5.57809e-31	-5.57809e-31	-5.57809e-31	-5.57809e-31	-5.57809e-31	-5.57809e-31	-5.57809e-31	-5.57809e-31	-5.57809e-31	-5.57809e-31	-5.57809e-31	-5.57809e-31	-5.57809e-31	-5.57809e-31	-5.57809e-31	-5.57809e-31	-5.57809e-31	-5.57809e-31	-5.57809e-31	-5.57809e-31	-5.57809e-31	-5.57809e-31	-5.57809e-31	-5.57809e-31	-5.57809e-31	-5.57809e-31	-5.57809e-31	-5.57809e-31	-5.57809e-31	-5.57809e-31	-5.57809e-31	-5.57809e-31	-5.57809e-31	-5.57809e-31	-5.57809e-31	-5.57809e-31	-5.57809e-31	-5.57809e-31	-5.57809e-31	-5.57809e-31	-5.57809e-31	-5.57809e-31	-5.57809e-31
10 Days PTR oxPPP KO
Reaction	samples_10 Days PTR_oxPPP_KO1	samples_10 Days PTR_oxPPP_KO2	samples_10 Days PTR_oxPPP_KO3	samples_10 Days PTR_oxPPP_KO4	samples_10 Days PTR_oxPPP_KO5	samples_10 Days PTR_oxPPP_KO6	samples_10 Days PTR_oxPPP_KO7	samples_10 Days PTR_oxPPP_KO8	samples_10 Days PTR_oxPPP_KO9	samples_10 Days PTR_oxPPP_KO10	samples_10 Days PTR_oxPPP_KO11	samples_10 Days PTR_oxPPP_KO12	samples_10 Days PTR_oxPPP_KO13	samples_10 Days PTR_oxPPP_KO14	samples_10 Days PTR_oxPPP_KO15	samples_10 Days PTR_oxPPP_KO16	samples_10 Days PTR_oxPPP_KO17	samples_10 Days PTR_oxPPP_KO18	samples_10 Days PTR_oxPPP_KO19	samples_10 Days PTR_oxPPP_KO20	samples_10 Days PTR_oxPPP_KO21	samples_10 Days PTR_oxPPP_KO22	samples_10 Days PTR_oxPPP_KO23	samples_10 Days PTR_oxPPP_KO24	samples_10 Days PTR_oxPPP_KO25	samples_10 Days PTR_oxPPP_KO26	samples_10 Days PTR_oxPPP_KO27	samples_10 Days PTR_oxPPP_KO28	samples_10 Days PTR_oxPPP_KO29	samples_10 Days PTR_oxPPP_KO30	samples_10 Days PTR_oxPPP_KO31	samples_10 Days PTR_oxPPP_KO32	samples_10 Days PTR_oxPPP_KO33	samples_10 Days PTR_oxPPP_KO34	samples_10 Days PTR_oxPPP_KO35	samples_10 Days PTR_oxPPP_KO36	samples_10 Days PTR_oxPPP_KO37	samples_10 Days PTR_oxPPP_KO38	samples_10 Days PTR_oxPPP_KO39	samples_10 Days PTR_oxPPP_KO40	samples_10 Days PTR_oxPPP_KO41	samples_10 Days PTR_oxPPP_KO42	samples_10 Days PTR_oxPPP_KO43	samples_10 Days PTR_oxPPP_KO44	samples_10 Days PTR_oxPPP_KO45	samples_10 Days PTR_oxPPP_KO46	samples_10 Days PTR_oxPPP_KO47	samples_10 Days PTR_oxPPP_KO48	samples_10 Days PTR_oxPPP_KO49
ALR2	1107.52	1110.2	1111.74	997.271	1026.74	961.494	1011.96	1011.77	1026.32	1023.63	1020.87	1052.97	1057.42	1047.27	1024.8	1064.34	1031.19	1103.27	1102.41	1259.42	1257.19	1249.49	1247.31	1253.23	1269.13	1272.26	1257.46	1256.3	1378.94	1506.93	1322.15	1331.28	1326.46	1322.1	1475.78	1470.86	1520.1	1558.44	1559.92	1529.49	1721.61	1723.74	1703.1	1703.46	1719.93	1709.49	1709.16	1696.85	1693.82
ALR3	1107.52	1110.2	1111.74	997.271	1026.74	961.494	1011.96	1011.77	1026.32	1023.63	1020.87	1052.97	1057.42	1047.27	1024.8	1064.34	1031.19	1103.27	1102.41	1259.42	1257.19	1249.49	1247.31	1253.23	1269.13	1272.26	1257.46	1256.3	1378.94	1506.93	1322.15	1331.28	1326.46	1322.1	1475.78	1470.86	1520.1	1558.44	1559.92	1529.49	1721.61	1723.74	1703.1	1703.46	1719.93	1709.49	1709.16	1696.85	1693.82
ARABR	643.304	639.653	635.377	637.025	635.159	637.069	708.032	708.137	710.731	709.496	709.941	715.095	710.163	714.645	702.162	703.344	701.292	702.577	702.556	705.403	706.004	695.933	696.783	679.332	678.517	723.954	723.28	743.561	743.65	744.166	750.281	752.418	749.864	925.943	684.597	686.317	691.961	692.979	697.341	710.703	711.072	707.687	709.575	708.293	702.878	651.708	654.126	631.165	634.39
BILIRED	0.263948	0.263945	0.263942	0.263946	0.263946	0.263947	0.264076	0.264076	0.264078	0.264077	0.264076	0.264081	0.264076	0.26408	0.264078	0.26408	0.264078	0.264079	0.264079	0.264084	0.264082	0.264074	0.264075	0.26406	0.264061	0.264054	0.701613	0.701613	0.701613	0.701616	0.701617	0.701618	0.701616	0.701605	0.701625	0.701625	0.701631	0.701632	0.701636	0.701629	0.70163	0.701626	0.701627	0.701627	0.701622	0.701581	0.701584	0.701566	0.701568
CBR2	533.987	534.151	534.34	533.398	538.271	537.956	543.84	543.952	542.525	542.374	542.066	30.1799	30.8934	142.611	141.384	255.756	255.225	255.265	240.251	239.207	239.335	239.462	237.727	238.254	237.468	172.557	481.807	481.637	482.472	495.375	476.11	476.189	475.654	495.989	496.506	496.076	496.101	496.584	496.482	493.28	494.083	493.722	494.008	493.951	494.281	493.241	493.472	490.889	490.852
FAEL184	0.161469	0.141663	0.0133347	0.0330271	0.0102179	0.00064206	0.0278058	0.0326761	0.199418	0.200428	0.229009	0.231202	0.224429	0.130002	0.192356	0.0893161	0.0507336	0.0575469	0.0210431	0.0436179	0.289934	0.286043	0.262117	0.0723761	0.0553087	0.0768954	0.195043	0.218099	1.08969	1.06554	1.01163	1.01365	1.02245	1.05856	0.604973	0.731796	0.725893	0.718119	0.67377	0.698017	0.70209	0.773517	0.782647	0.44529	0.511294	0.476861	0.35191	0.337356	0.0444316
FAEL204	0.686451	0.684799	0.690643	0.705473	0.689091	0.682601	0.698958	0.694192	0.801573	0.758023	0.776725	0.776101	0.775842	0.709084	0.699429	0.694529	0.657612	0.653178	0.647504	0.669713	0.67492	0.678975	0.667332	0.534719	0.737227	0.759764	0.843243	0.862909	0.881562	0.868005	0.842194	0.839788	0.845169	0.910962	0.881111	0.880795	0.868684	0.865667	0.835903	0.84915	0.87031	0.879893	0.846638	0.877393	0.878485	0.829818	0.748107	0.7318	0.720715
FAEL205	0.101169	0.103857	0.15183	0.143281	0.0687764	0.0581862	0.0312772	0.0764463	0.167216	0.854541	0.855764	0.867628	0.831873	0.760233	0.742954	0.723772	0.670473	0.809867	0.72547	0.706972	0.856389	0.858302	0.842364	0.723827	0.583264	0.500766	0.585748	0.950384	0.988991	0.972998	0.951011	0.938836	0.816126	0.825878	0.886721	1.03563	1.01532	1.01835	0.941019	1.12641	0.988159	0.973505	1.09618	1.25059	1.40023	1.32497	1.25044	1.21387	1.15303
FAS160COA	1.42107	1.45469	1.53913	1.59957	1.62933	1.59025	1.75648	1.87376	2.5799	1.94078	2.0902	2.05473	2.14492	1.73494	1.63484	1.89135	1.73475	1.95455	1.80852	1.64204	2.8193	2.8128	2.80357	1.97025	2.02536	2.29044	2.81282	2.24281	1.97131	1.8806	1.74704	1.75889	1.81666	1.94641	2.15022	2.5306	2.54452	2.5345	2.37507	2.98818	3.10457	3.16802	3.73343	4.68493	4.88911	4.53419	3.98767	3.88914	3.29613
GFUCS	-5.10255e-30	-5.10255e-30	-5.10255e-30	-5.10255e-30	-5.10255e-30	-5.10255e-30	-5.10255e-30	-5.10255e-30	-5.10255e-30	-5.10255e-30	-5.10255e-30	-5.10255e-30	-5.10255e-30	-5.10255e-30	-5.10255e-30	-5.10255e-30	-5.10255e-30	-5.10255e-30	-5.10255e-30	-5.10255e-30	-5.10255e-30	-5.10255e-30	-5.10255e-30	-5.10255e-30	-5.10255e-30	-5.10255e-30	-5.10255e-30	-5.10255e-30	-5.10255e-30	-5.10255e-30	-5.10255e-30	-5.10255e-30	-5.10255e-30	-5.10255e-30	-5.10255e-30	-5.10255e-30	-5.10255e-30	-5.10255e-30	-5.10255e-30	-5.10255e-30	-5.10255e-30	-5.10255e-30	-5.10255e-30	-5.10255e-30	-5.10255e-30	-5.10255e-30	-5.10255e-30	-5.10255e-30	-5.10255e-30
KAS8	0.00616979	0.00632661	0.00981229	0.0115986	0.0130204	0.0105827	0.0151854	0.0262599	0.0622427	0.0646483	0.0714623	0.071543	0.0708983	0.0466664	0.0396309	0.0584294	0.0389854	0.0682577	0.05167	0.0331956	0.0987882	0.0981237	0.0938726	0.0535455	0.0490088	0.0563595	0.0843244	0.0559359	0.0409266	0.0355603	0.0262808	0.0264996	0.0304901	0.0364925	0.051522	0.0785537	0.0743081	0.0754765	0.06325	0.120068	0.118279	0.111921	0.161936	0.234637	0.250182	0.238412	0.210258	0.20261	0.171893
KYN3OX	4.31685	4.24925	4.2247	4.35051	4.11774	4.13011	4.08047	3.96918	4.03623	3.96135	3.94069	3.99036	3.94517	3.9636	4.04396	4.0165	4.20385	4.53451	4.60167	4.54468	2.77321	2.81291	2.81133	2.73712	2.69101	2.52004	2.47294	2.59964	2.60733	2.6105	2.60801	2.59175	2.66102	2.68517	2.52116	2.48974	2.46588	2.39737	2.49717	2.54421	2.6869	2.70038	2.72664	2.77487	2.7827	2.86209	2.90988	2.87357	2.74368
NADPHtru	664.689	666.169	664.933	682.875	681.219	680.567	680.249	684.127	679.922	679.31	596.737	597.181	597.053	598.577	602.382	759.004	759.098	760.368	758.769	760.166	760.565	756.781	757.02	782.884	740.012	740.026	734.742	735.695	736.051	729.96	729.05	728.166	727.985	742.93	744.056	745.274	745.087	676.951	683.89	685.315	685.374	682.866	681.955	690.018	883.139	883.253	873.198	869.01	868.866
NOS2_2	3.74229	3.96068	3.98857	3.97558	3.7092	2.87186	2.84513	2.80285	3.43496	1.85102	1.80761	1.81395	1.81168	1.77615	1.80903	2.75278	2.75247	2.74896	2.89915	2.89615	2.92145	3.37568	3.30971	2.02039	2.02871	2.03849	2.07656	1.8149	1.80446	1.84527	1.79494	1.79423	1.79781	1.86496	1.84981	1.90208	1.98007	1.94873	4.01202	4.03218	3.22824	3.28289	3.23312	3.06566	3.53043	3.58561	3.63568	3.56857	3.56727
PPDOy	3255.54	3256.96	3257.82	4275.54	4299.45	4299.41	4324.6	4325.01	4325.13	4323.77	4322.31	4338.38	4340.64	4335.65	4335.34	4357.41	4357.91	4359.43	4364.29	4366.09	4366.55	4362.62	4361.64	4364.56	4359.88	4361.46	4354.05	4353.45	2438.23	2502.57	2409.95	2409.32	2439	2436.97	1431.02	1428.6	984.969	980.283	981.497	965.854	963.399	964.001	964.746	964.859	971.937	966.781	966.616	960.493	958.967
SBTR	3.51067	3.71326	4.65538	4.56272	4.45435	4.43344	4.82571	4.75646	5.20654	5.08424	4.59728	4.46417	4.88215	3.40186	3.40349	3.29799	2.91081	2.88398	3.05883	2.8714	3.13796	3.10738	3.19367	3.40402	3.21485	3.51245	3.14012	3.22165	3.20854	3.25519	3.31006	3.07536	2.44892	2.74663	2.28063	2.60232	2.12221	2.33544	1.90543	1.71899	1.84669	1.61285	1.89364	1.71428	1.76455	0.72097	0.856681	1.04098	1.49249
SPR	2.78904e-31	2.78904e-31	2.78904e-31	2.78904e-31	2.78904e-31	2.78904e-31	2.78904e-31	2.78904e-31	2.78904e-31	2.78904e-31	2.78904e-31	2.78904e-31	2.78904e-31	2.78904e-31	2.78904e-31	2.78904e-31	2.78904e-31	2.78904e-31	2.78904e-31	2.78904e-31	2.78904e-31	2.78904e-31	2.78904e-31	2.78904e-31	2.78904e-31	2.78904e-31	2.78904e-31	2.78904e-31	2.78904e-31	2.78904e-31	2.78904e-31	2.78904e-31	2.78904e-31	2.78904e-31	2.78904e-31	2.78904e-31	2.78904e-31	2.78904e-31	2.78904e-31	2.78904e-31	2.78904e-31	2.78904e-31	2.78904e-31	2.78904e-31	2.78904e-31	2.78904e-31	2.78904e-31	2.78904e-31	2.78904e-31
TRDR2	9.8661	9.70021	9.7688	3.87074	3.85327	3.89183	3.67986	3.67269	3.49392	3.55726	3.42965	3.4568	3.63439	3.36719	3.05222	3.01599	3.0699	3.08021	3.16655	3.42384	3.45386	3.35648	3.13521	3.12397	2.49454	2.32674	2.33494	2.42339	2.55866	2.5993	2.61118	2.38594	2.40877	2.8785	3.20127	3.28381	3.09406	5.58307	5.42885	5.45583	5.56342	5.83629	5.80572	5.62638	5.96679	5.74235	5.77645	5.84437	5.94996
NOS2	3.11304	3.01083	3.029	3.03323	2.898	3.32493	3.31524	3.32307	2.98624	3.71143	3.68615	3.69318	3.69254	3.67394	3.65673	5.23305	5.25811	5.25987	5.32082	5.31291	5.29777	5.07244	5.09391	4.43709	4.42673	4.4278	4.44373	4.62279	4.61705	4.61849	4.60862	4.60832	4.59642	4.59424	4.57306	4.56914	4.5666	4.59619	5.6244	5.63703	6.05489	6.05505	6.03646	5.99217	5.7674	5.81033	5.83605	5.88696	5.88194
GMPR	-1173.55	-1173.4	-1171.24	-1173.73	-1172.46	-1176.17	-1176.36	-1191.73	-1191.78	-1191.27	-1234.23	-1238.1	-1241.57	-1237.69	-1240.29	-1238.23	-1240.52	-1238.93	-1240.56	-1237.89	-1238.25	-1271.52	-1271.51	-1273.09	-1286.37	-1283.23	-1287.83	-1285.47	-1285.86	-1286.39	-1278.81	-1280.99	-1280.94	-1282.98	-1292.92	-1288.5	-1278.07	-1277.37	-1276.53	-1277.29	-1277.27	-1276.52	-1275.23	-1274.29	-1250.46	-1250.39	-1234.15	-1197.53	-1197.25
r0402	-2.78904e-31	-2.78904e-31	-2.78904e-31	-2.78904e-31	-2.78904e-31	-2.78904e-31	-2.78904e-31	-2.78904e-31	-2.78904e-31	-2.78904e-31	-2.78904e-31	-2.78904e-31	-2.78904e-31	-2.78904e-31	-2.78904e-31	-2.78904e-31	-2.78904e-31	-2.78904e-31	-2.78904e-31	-2.78904e-31	-2.78904e-31	-2.78904e-31	-2.78904e-31	-2.78904e-31	-2.78904e-31	-2.78904e-31	-2.78904e-31	-2.78904e-31	-2.78904e-31	-2.78904e-31	-2.78904e-31	-2.78904e-31	-2.78904e-31	-2.78904e-31	-2.78904e-31	-2.78904e-31	-2.78904e-31	-2.78904e-31	-2.78904e-31	-2.78904e-31	-2.78904e-31	-2.78904e-31	-2.78904e-31	-2.78904e-31	-2.78904e-31	-2.78904e-31	-2.78904e-31	-2.78904e-31	-2.78904e-31
HPROb	-1030.56	-1029.4	-1028.73	-1054.6	-1035.01	-1035.04	-1014.41	-1014.07	-1013.98	-1015.09	-1016.29	-1003.12	-1001.27	-1005.35	-1005.61	-1151.41	-1151.01	-1149.76	-1145.77	-3005.93	-3005.41	-3008.63	-3009.45	-3007.05	-3317.31	-3316.02	-3322.09	-3322.58	-3273.17	-3220.46	-3296.34	-3296.85	-3297.92	-3299.59	-3269.15	-3271.13	-3260.06	-3263.89	-3262.9	-3275.72	-3277.73	-3277.24	-3276.63	-3276.53	-3270.73	-3274.96	-3275.09	-3280.11	-3281.36
DHFR	-4178.4	-4178.06	-4177.73	-4187.58	-4180.2	-4181.71	-4174.41	-4174.34	-4174.2	-4174.62	-4174.78	-4171.42	-4170.71	-4172.11	-4172.18	-4163.12	-4164.69	-4164.19	-4163.05	-4138.95	-4138.84	-4139.94	-4139.36	-4135.09	-4134.01	-4133.53	-4136.05	-4136.35	-2978.37	-2958.39	-2985.22	-2985.55	-2986.12	-2985.43	-2973.46	-2974.53	-2970.48	-2972.02	-2971.65	-2976.49	-5342.09	-5341.81	-5342.09	-5342.1	-5339.37	-5337.39	-5337.56	-5339.44	-5339.84
r0398	470.192	470.13	470.086	468.58	469.33	468.936	470.152	470.143	306.741	306.671	306.605	307.381	307.489	307.243	307.23	308.636	583.453	583.528	583.836	587.53	587.558	587.404	587.596	587.736	588.106	588.182	587.791	588.012	588.685	591.864	587.39	587.354	587.274	533.747	535.501	535.383	536.044	535.821	535.889	535.151	539.676	539.724	540.027	540.034	540.422	540.258	540.372	540.076	540.003
34DHPEAR	34.611	34.6083	34.606	5.93823	5.84323	5.84981	5.82855	5.8237	5.8152	5.78626	5.74879	5.7481	5.75629	0.686082	0.690007	0.681558	0.764	0.765457	0.801427	0.816857	0.816759	0.834839	0.835215	0.792657	2.72162	2.72614	2.73313	2.73303	2.72933	2.74175	2.73258	2.71514	2.71614	2.2215	2.2525	2.28731	2.22361	2.21144	2.2322	2.22666	2.20238	2.2059	2.18342	2.18974	2.19357	2.22299	2.24895	2.28992	2.27611
SMO	0.0250664	0.0254817	0.0255932	0.0258132	0.023565	0.0237481	0.0237283	0.0232927	0.0229215	0.0488241	0.0488495	0.0493845	0.0515487	0.0371695	0.475451	0.474424	0.144042	0.144597	0.890258	0.890181	0.889372	0.889701	0.890568	0.893706	0.893526	0.895109	0.895226	0.895784	0.904096	0.905162	0.905535	0.905436	0.907016	0.906734	0.906991	0.0205961	0.0299231	0.0294152	0.0306087	0.030188	0.0324246	0.118202	0.116308	0.113829	0.114434	0.115794	0.116282	0.100872	0.101336
HMR_1479	-1.96393e-30	-1.96393e-30	-1.96393e-30	-1.96393e-30	-1.96393e-30	-1.96393e-30	-1.96393e-30	-1.96393e-30	-1.96393e-30	-1.96393e-30	-1.96393e-30	-1.96393e-30	-1.96393e-30	-1.96393e-30	-1.96393e-30	-1.96393e-30	-1.96393e-30	-1.96393e-30	-1.96393e-30	-1.96393e-30	-1.96393e-30	-1.96393e-30	-1.96393e-30	-1.96393e-30	-1.96393e-30	-1.96393e-30	-1.96393e-30	-1.96393e-30	-1.96393e-30	-1.96393e-30	-1.96393e-30	-1.96393e-30	-1.96393e-30	-1.96393e-30	-1.96393e-30	-1.96393e-30	-1.96393e-30	-1.96393e-30	-1.96393e-30	-1.96393e-30	-1.96393e-30	-1.96393e-30	-1.96393e-30	-1.96393e-30	-1.96393e-30	-1.96393e-30	-1.96393e-30	-1.96393e-30	-1.96393e-30
HMR_1502	3.98432e-31	3.98432e-31	3.98432e-31	3.98432e-31	3.98432e-31	3.98432e-31	3.98432e-31	3.98432e-31	3.98432e-31	3.98432e-31	3.98432e-31	3.98432e-31	3.98432e-31	3.98432e-31	3.98432e-31	3.98432e-31	3.98432e-31	3.98432e-31	3.98432e-31	3.98432e-31	3.98432e-31	3.98432e-31	3.98432e-31	3.98432e-31	3.98432e-31	3.98432e-31	3.98432e-31	3.98432e-31	3.98432e-31	3.98432e-31	3.98432e-31	3.98432e-31	3.98432e-31	3.98432e-31	3.98432e-31	3.98432e-31	3.98432e-31	3.98432e-31	3.98432e-31	3.98432e-31	3.98432e-31	3.98432e-31	3.98432e-31	3.98432e-31	3.98432e-31	3.98432e-31	3.98432e-31	3.98432e-31	3.98432e-31
HMR_1503	2.71894e-31	2.71894e-31	2.71894e-31	2.71894e-31	2.71894e-31	2.71894e-31	2.71894e-31	2.71894e-31	2.71894e-31	2.71894e-31	2.71894e-31	2.71894e-31	2.71894e-31	2.71894e-31	2.71894e-31	2.71894e-31	2.71894e-31	2.71894e-31	2.71894e-31	2.71894e-31	2.71894e-31	2.71894e-31	2.71894e-31	2.71894e-31	2.71894e-31	2.71894e-31	2.71894e-31	2.71894e-31	2.71894e-31	2.71894e-31	2.71894e-31	2.71894e-31	2.71894e-31	2.71894e-31	2.71894e-31	2.71894e-31	2.71894e-31	2.71894e-31	2.71894e-31	2.71894e-31	2.71894e-31	2.71894e-31	2.71894e-31	2.71894e-31	2.71894e-31	2.71894e-31	2.71894e-31	2.71894e-31	2.71894e-31
DSMSTOLR	38.5006	38.7513	37.8213	41.1817	40.3702	40.3094	40.2107	27.0048	26.9967	26.6429	12.3444	12.4456	12.2244	13.3099	12.8427	12.9507	12.979	10.4972	7.45031	7.60316	7.70671	5.77014	5.92311	7.59238	0.151665	0.222442	0.327612	0.227145	0.332886	0.265999	0.705991	0.0158373	0.0173355	0.374923	0.278024	0.683652	0.689624	0.823114	1.3365	2.20674	2.18168	2.15813	1.60125	4.66229	3.96413	3.74187	4.66527	4.34932	4.27171
HMR_1538	-5.34803e-31	-5.34803e-31	-5.34803e-31	-5.34803e-31	-5.34803e-31	-5.34803e-31	-5.34803e-31	-5.34803e-31	-5.34803e-31	-5.34803e-31	-5.34803e-31	-5.34803e-31	-5.34803e-31	-5.34803e-31	-5.34803e-31	-5.34803e-31	-5.34803e-31	-5.34803e-31	-5.34803e-31	-5.34803e-31	-5.34803e-31	-5.34803e-31	-5.34803e-31	-5.34803e-31	-5.34803e-31	-5.34803e-31	-5.34803e-31	-5.34803e-31	-5.34803e-31	-5.34803e-31	-5.34803e-31	-5.34803e-31	-5.34803e-31	-5.34803e-31	-5.34803e-31	-5.34803e-31	-5.34803e-31	-5.34803e-31	-5.34803e-31	-5.34803e-31	-5.34803e-31	-5.34803e-31	-5.34803e-31	-5.34803e-31	-5.34803e-31	-5.34803e-31	-5.34803e-31	-5.34803e-31	-5.34803e-31
HMR_1539	-1.60441e-30	-1.60441e-30	-1.60441e-30	-1.60441e-30	-1.60441e-30	-1.60441e-30	-1.60441e-30	-1.60441e-30	-1.60441e-30	-1.60441e-30	-1.60441e-30	-1.60441e-30	-1.60441e-30	-1.60441e-30	-1.60441e-30	-1.60441e-30	-1.60441e-30	-1.60441e-30	-1.60441e-30	-1.60441e-30	-1.60441e-30	-1.60441e-30	-1.60441e-30	-1.60441e-30	-1.60441e-30	-1.60441e-30	-1.60441e-30	-1.60441e-30	-1.60441e-30	-1.60441e-30	-1.60441e-30	-1.60441e-30	-1.60441e-30	-1.60441e-30	-1.60441e-30	-1.60441e-30	-1.60441e-30	-1.60441e-30	-1.60441e-30	-1.60441e-30	-1.60441e-30	-1.60441e-30	-1.60441e-30	-1.60441e-30	-1.60441e-30	-1.60441e-30	-1.60441e-30	-1.60441e-30	-1.60441e-30
HMR_1543	-1.18375e-30	-1.18375e-30	-1.18375e-30	-1.18375e-30	-1.18375e-30	-1.18375e-30	-1.18375e-30	-1.18375e-30	-1.18375e-30	-1.18375e-30	-1.18375e-30	-1.18375e-30	-1.18375e-30	-1.18375e-30	-1.18375e-30	-1.18375e-30	-1.18375e-30	-1.18375e-30	-1.18375e-30	-1.18375e-30	-1.18375e-30	-1.18375e-30	-1.18375e-30	-1.18375e-30	-1.18375e-30	-1.18375e-30	-1.18375e-30	-1.18375e-30	-1.18375e-30	-1.18375e-30	-1.18375e-30	-1.18375e-30	-1.18375e-30	-1.18375e-30	-1.18375e-30	-1.18375e-30	-1.18375e-30	-1.18375e-30	-1.18375e-30	-1.18375e-30	-1.18375e-30	-1.18375e-30	-1.18375e-30	-1.18375e-30	-1.18375e-30	-1.18375e-30	-1.18375e-30	-1.18375e-30	-1.18375e-30
HMR_1547	-1.17207e-30	-1.17207e-30	-1.17207e-30	-1.17207e-30	-1.17207e-30	-1.17207e-30	-1.17207e-30	-1.17207e-30	-1.17207e-30	-1.17207e-30	-1.17207e-30	-1.17207e-30	-1.17207e-30	-1.17207e-30	-1.17207e-30	-1.17207e-30	-1.17207e-30	-1.17207e-30	-1.17207e-30	-1.17207e-30	-1.17207e-30	-1.17207e-30	-1.17207e-30	-1.17207e-30	-1.17207e-30	-1.17207e-30	-1.17207e-30	-1.17207e-30	-1.17207e-30	-1.17207e-30	-1.17207e-30	-1.17207e-30	-1.17207e-30	-1.17207e-30	-1.17207e-30	-1.17207e-30	-1.17207e-30	-1.17207e-30	-1.17207e-30	-1.17207e-30	-1.17207e-30	-1.17207e-30	-1.17207e-30	-1.17207e-30	-1.17207e-30	-1.17207e-30	-1.17207e-30	-1.17207e-30	-1.17207e-30
HMR_1549	-7.78578e-31	-7.78578e-31	-7.78578e-31	-7.78578e-31	-7.78578e-31	-7.78578e-31	-7.78578e-31	-7.78578e-31	-7.78578e-31	-7.78578e-31	-7.78578e-31	-7.78578e-31	-7.78578e-31	-7.78578e-31	-7.78578e-31	-7.78578e-31	-7.78578e-31	-7.78578e-31	-7.78578e-31	-7.78578e-31	-7.78578e-31	-7.78578e-31	-7.78578e-31	-7.78578e-31	-7.78578e-31	-7.78578e-31	-7.78578e-31	-7.78578e-31	-7.78578e-31	-7.78578e-31	-7.78578e-31	-7.78578e-31	-7.78578e-31	-7.78578e-31	-7.78578e-31	-7.78578e-31	-7.78578e-31	-7.78578e-31	-7.78578e-31	-7.78578e-31	-7.78578e-31	-7.78578e-31	-7.78578e-31	-7.78578e-31	-7.78578e-31	-7.78578e-31	-7.78578e-31	-7.78578e-31	-7.78578e-31
HMR_1550	-2.91967e-31	-2.91967e-31	-2.91967e-31	-2.91967e-31	-2.91967e-31	-2.91967e-31	-2.91967e-31	-2.91967e-31	-2.91967e-31	-2.91967e-31	-2.91967e-31	-2.91967e-31	-2.91967e-31	-2.91967e-31	-2.91967e-31	-2.91967e-31	-2.91967e-31	-2.91967e-31	-2.91967e-31	-2.91967e-31	-2.91967e-31	-2.91967e-31	-2.91967e-31	-2.91967e-31	-2.91967e-31	-2.91967e-31	-2.91967e-31	-2.91967e-31	-2.91967e-31	-2.91967e-31	-2.91967e-31	-2.91967e-31	-2.91967e-31	-2.91967e-31	-2.91967e-31	-2.91967e-31	-2.91967e-31	-2.91967e-31	-2.91967e-31	-2.91967e-31	-2.91967e-31	-2.91967e-31	-2.91967e-31	-2.91967e-31	-2.91967e-31	-2.91967e-31	-2.91967e-31	-2.91967e-31	-2.91967e-31
HMR_2018	-1.74913e-29	-1.74913e-29	-1.74913e-29	-1.74913e-29	-1.74913e-29	-1.74913e-29	-1.74913e-29	-1.74913e-29	-1.74913e-29	-1.74913e-29	-1.74913e-29	-1.74913e-29	-1.74913e-29	-1.74913e-29	-1.74913e-29	-1.74913e-29	-1.74913e-29	-1.74913e-29	-1.74913e-29	-1.74913e-29	-1.74913e-29	-1.74913e-29	-1.74913e-29	-1.74913e-29	-1.74913e-29	-1.74913e-29	-1.74913e-29	-1.74913e-29	-1.74913e-29	-1.74913e-29	-1.74913e-29	-1.74913e-29	-1.74913e-29	-1.74913e-29	-1.74913e-29	-1.74913e-29	-1.74913e-29	-1.74913e-29	-1.74913e-29	-1.74913e-29	-1.74913e-29	-1.74913e-29	-1.74913e-29	-1.74913e-29	-1.74913e-29	-1.74913e-29	-1.74913e-29	-1.74913e-29	-1.74913e-29
HMR_2260	3.27129	3.2713	3.27127	3.27181	3.27176	3.8135	3.81353	3.81353	0.341326	0.34132	0.342443	0.342376	0.342405	0.341896	0.342017	0.342018	0.341886	0.341886	0.341745	0.341763	0.341759	0.341755	0.341749	0.341923	0.341921	0.344039	0.344009	0.343641	0.34404	0.343571	0.344474	0.344488	0.344514	0.355611	0.355551	0.35552	0.355511	0.354058	0.35345	0.354339	0.354253	0.354244	0.354628	0.356204	0.356209	0.355373	0.355239	0.355184	0.354823
HMR_2268	0.179889	0.179916	0.179932	0.180329	0.180305	0.179579	0.179596	0.179594	0.184576	0.184557	0.185458	0.185409	0.185472	0.185058	0.185147	0.185134	0.185054	0.185054	0.897073	0.897085	0.8971	0.897091	0.897042	0.89711	0.897108	0.897107	0.897115	0.896868	0.897298	0.89695	0.897665	0.897706	0.897742	0.897698	0.897651	0.897621	0.897613	0.897592	0.897063	0.897754	0.897689	0.897681	0.897986	0.899184	0.899214	0.898502	3.42911	3.42907	3.42881
HMR_2289	0.256739	0.251762	0.28774	0.424691	0.419005	0.197904	0.283506	0.283335	0.3714	0.3685	0.363174	0.351741	0.413687	0.413289	0.424841	0.420955	0.420847	0.394921	0.415068	0.420136	0.453293	0.444684	0.40433	0.407302	0.4063	0.524644	0.0903545	0.128326	0.118496	0.153304	0.159782	0.158243	0.173635	0.306077	0.307388	0.249093	0.256521	0.17879	0.313415	0.312378	0.354727	0.3522	0.361816	0.393448	0.426414	0.435375	0.443423	0.441781	0.432663
DESAT18	1.87853	1.85224	1.00858	1.05754	0.638321	0.651951	0.731629	0.605424	0.720463	0.632562	0.475723	0.528397	0.475262	0.410632	0.417587	0.459798	0.552624	0.464941	0.542963	0.640879	0.717433	0.823013	0.749182	0.661241	0.629365	0.675496	0.703811	0.82572	0.884986	0.912633	0.911808	0.917172	0.749387	0.773307	0.678873	0.697904	0.751752	0.678519	0.589518	0.607652	0.770552	0.746343	0.693645	0.0432454	2.72136	2.75465	2.70602	2.82586	2.74844
HMR_2296	5.71936	5.70658	5.68653	5.74482	5.18666	5.18621	5.18841	5.15796	5.16219	5.13884	4.36536	4.81328	4.86923	4.87504	4.86582	7.09467	7.11783	7.09898	6.96226	6.95979	6.98044	6.97703	6.96514	6.96629	6.9279	6.93527	6.86955	6.87579	6.8711	6.8679	6.8812	6.87271	6.87515	5.06208	5.21789	5.22713	5.25907	5.22121	5.26346	5.27113	5.36739	5.36975	5.25991	5.30192	5.30611	5.35512	5.37763	5.37602	5.3531
HMR_2270	0.179889	0.179916	0.179932	0.180329	0.180305	0.179579	0.179596	0.179594	0.184576	0.184557	0.185458	0.185409	0.185472	0.185058	0.185147	0.185134	0.185054	0.185054	0.897073	0.897085	0.8971	0.897091	0.897042	0.89711	0.897108	0.897107	0.897115	0.896868	0.897298	0.89695	0.897665	0.897706	0.897742	0.897698	0.897651	0.897621	0.897613	0.897592	0.897063	0.897754	0.897689	0.897681	0.897986	0.899184	0.899214	0.898502	3.42911	3.42907	3.42881
HMR_2282	1.4496	1.43424	1.42905	1.48617	1.42145	1.42429	1.43005	1.40207	1.3977	1.37617	1.356	1.36867	1.36272	1.37485	1.38585	1.38105	1.41814	1.41905	5.86951	5.87168	5.86651	5.88528	5.87345	5.85308	5.84267	5.84531	5.84992	5.87658	5.87965	5.88329	4.75437	4.74709	0.50628	0.5136	0.535897	0.547063	0.569799	0.550026	0.571798	0.580754	0.625055	0.619984	0.603589	2.06898	2.06475	2.08844	2.10296	2.12933	2.117
HMR_2284	3.44077	3.40731	3.39762	1.81465	1.6648	1.70091	1.70898	1.66244	2.97236	2.92735	2.88939	2.91217	2.8908	2.91408	2.92952	2.92063	3.01203	3.01136	3.06921	3.06986	3.07945	3.10639	3.07742	3.01563	3.0182	3.01269	3.02435	3.08266	3.09775	3.08884	3.08671	3.07818	3.07124	3.09348	3.0671	3.09746	3.22261	3.18386	3.21344	3.2305	3.31336	3.32076	3.29364	3.30632	3.31467	3.36021	3.38993	3.44123	3.41379
HMR_2343	1.04817	1.04814	1.04786	0.75589	0.778677	0.778664	0.778709	0.778644	0.778639	0.778667	0.782059	0.781865	0.781783	0.780244	0.712511	0.71257	0.712124	0.712124	0.711741	0.711772	0.711694	0.711695	0.684914	0.685506	0.685503	0.685406	0.685274	0.684104	0.706663	0.705241	0.246641	0.246582	0.246588	0.246373	0.246141	0.246131	0.246197	0.246125	0.225331	0.239674	0.239467	0.239555	0.240563	0.245484	0.24542	0.237922	0.237686	0.237493	0.236338
DESAT16	5.37573	5.58499	5.54913	5.05885	4.7391	4.78086	5.00818	2.77053	0.817231	0.730541	0.721546	0.82854	0.794353	0.862795	1.04605	1.30393	1.3946	1.39063	1.44899	1.42436	1.02429	1.10005	0.999021	0.937268	0.842959	0.868752	0.854036	0.858888	0.282424	0.439164	0.460476	0.456699	0.408937	0.472985	0.394803	3.13379	3.19502	3.12463	3.21614	3.1572	3.32368	3.23226	3.25342	3.40859	3.19508	3.30973	3.34321	3.29237	3.18728
HMR_2287	16.0662	15.9719	15.9633	15.9456	15.5308	15.5487	15.4689	15.3441	15.3904	15.2153	15.1508	15.0428	14.8704	14.7247	14.8955	14.8125	14.8084	17.7987	17.9434	17.8908	17.6009	18.1439	18.1132	17.5956	15.9331	15.9307	16.0057	16.1386	16.9174	17.0218	17.0068	16.9953	18.391	18.3746	18.6958	18.7684	19.6137	18.905	19.0761	19.0662	16.3822	16.7745	15.1224	15.071	15.312	15.3685	15.452	15.6185	16.3909
HMR_2348	0.598075	0.598108	0.598434	0.599483	0.787878	0.786103	0.786174	0.786095	0.797533	0.7979	0.799712	0.810785	0.810608	0.809545	0.809776	0.809921	0.806735	0.806606	0.804367	0.807069	0.807924	0.808102	0.807824	0.803855	0.803803	0.803653	0.803678	0.790945	0.793763	0.792194	0.793574	0.793522	0.793437	0.799013	0.798941	0.799052	0.799236	0.799156	0.796126	0.797722	0.797751	0.798545	0.79916	0.802178	0.802125	0.797858	0.789553	0.789676	0.788845
HMR_2350	0.598075	0.598108	0.598434	0.599483	0.787878	0.786103	0.786174	0.786095	0.797533	0.7979	0.799712	0.810785	0.810608	0.809545	0.809776	0.809921	0.806735	0.806606	0.804367	0.807069	0.807924	0.808102	0.807824	0.803855	0.803803	0.803653	0.803678	0.790945	0.793763	0.792194	0.793574	0.793522	0.793437	0.799013	0.798941	0.799052	0.799236	0.799156	0.796126	0.797722	0.797751	0.798545	0.79916	0.802178	0.802125	0.797858	0.789553	0.789676	0.788845
HMR_2533	0.203492	0.203491	0.203478	0.203487	0.203473	0.203471	0.203481	0.203485	0.203487	0.203489	0.203716	0.203716	0.203726	0.517785	0.517786	0.517788	0.517756	0.517756	0.517769	0.517837	0.517833	0.517834	0.557665	0.557664	0.557822	0.557823	0.557601	0.557553	0.557866	0.557858	0.55785	0.557846	0.557843	0.557843	0.557833	0.557829	0.557828	0.557826	0.557473	0.038649	0.0386217	0.0386272	0.0387041	0.0387099	0.0387066	0.0383164	0.0382943	0.0382969	0.0382223
HMR_2541	1.80009	1.79857	1.79858	1.79715	1.79711	1.7971	1.79712	1.79713	1.79713	1.79713	1.7978	1.7978	1.7978	1.7979	1.7979	1.7979	1.79782	1.79782	1.79776	1.79777	1.79777	1.79777	1.79777	1.79777	1.79777	1.79776	1.54696	1.54767	1.54859	1.79675	1.79676	1.79676	1.79677	1.79677	1.79673	1.79672	1.79671	1.79671	1.79568	1.79559	1.79553	1.79552	1.79573	0.909759	0.909757	0.908383	0.908317	0.908318	0.908109
HMR_2354	0.52299	0.523073	0.463685	0.464304	0.464989	0.463809	0.4638	0.46382	0.471297	0.471715	0.473014	0.465715	0.465743	0.465159	0.465286	0.465293	0.463203	0.463239	0.461433	0.463277	0.463798	0.463717	0.463703	0.46629	0.466294	0.46629	0.466232	0.473372	0.475328	0.474326	1.56253	1.56253	1.56255	1.56207	1.56231	1.56225	1.56226	1.5623	1.56058	1.56167	1.56139	1.56178	1.56218	1.56407	1.5641	1.56117	1.55564	1.55545	1.55509
HMR_2359	5.37718	5.31832	5.25548	5.48513	5.21662	5.23054	4.44797	4.34762	4.32356	4.23648	4.2949	4.34211	5.56266	5.61402	5.6491	5.54948	5.72846	5.75093	5.89715	5.91943	5.90157	5.98555	6.5901	6.5061	6.48637	6.44475	6.48801	6.57978	6.59755	6.60479	6.59969	6.57502	6.50583	6.53218	6.54682	6.65002	6.73986	6.66904	6.74161	6.72024	6.87975	6.88031	6.82983	6.52525	6.63199	6.71191	6.55821	6.68455	6.64287
HMR_2364	0.775618	0.775606	0.775626	0.775631	0.775629	0.775621	0.775631	0.775643	0.775648	0.775657	0.150812	0.15081	0.150791	0.150803	0.150805	0.150815	0.150814	0.150814	0.150784	0.150789	0.150789	0.150799	0.150823	0.150823	0.150821	0.150813	0.401641	0.40152	0.401522	0.401509	0.4015	0.401492	0.401481	0.401483	0.401483	0.401479	0.401472	0.401472	0.401466	0.401451	0.401403	0.401404	0.401517	0.401514	0.401499	0.401476	0.401475	0.401481	0.401495
HMR_2365	8.50356	8.49988	8.50355	8.52828	8.47223	8.47457	8.46997	8.45696	8.46764	8.45355	8.39823	6.81492	6.80861	6.81524	7.52445	7.53039	6.42165	6.44398	6.46264	6.55034	6.52571	7.51058	6.78824	6.77151	6.75897	6.7033	9.22988	9.25362	9.24893	9.26038	9.25963	9.25582	9.24862	9.23874	9.22685	9.27596	9.25985	9.25158	9.26802	9.26209	9.26412	9.26489	9.28315	9.2552	9.25802	9.27788	9.28722	9.30744	9.2921
HMR_2368	17.4117	16.7493	17.166	17.5437	17.2828	17.2896	17.173	18.6688	17.788	17.6511	17.5394	17.3605	17.1637	17.1501	16.8798	16.8166	16.8884	16.9037	16.512	16.6223	16.6977	16.776	16.7226	16.5564	16.7589	16.7703	17.7202	17.7644	16.7997	16.8574	16.757	16.7225	17.101	17.0495	16.6614	16.7561	16.0354	15.9667	15.9876	15.6031	15.849	15.969	15.4976	15.4614	15.5642	15.616	15.7319	15.8084	17.5094
HMR_2380	1.7384	1.73096	1.71722	1.73955	1.70306	1.71257	1.62616	1.61477	1.69283	1.52795	1.53592	1.54712	1.53572	1.48621	1.28908	1.28837	1.28452	1.28471	1.2741	1.34516	1.35131	1.41052	1.44098	1.33843	1.34022	1.35232	1.29108	1.30778	1.33896	1.32668	1.31287	1.3098	1.2885	1.33905	1.71587	1.72226	1.76545	1.55543	1.53629	1.55064	1.5702	1.69895	1.64743	1.6917	1.68644	1.66693	1.58924	1.58786	1.56985
HMR_2457	9.59143	9.52837	8.66812	8.84437	7.93047	7.93679	8.49731	9.67373	9.72192	9.63351	9.57018	9.61361	11.6583	11.6912	11.7839	11.7675	11.9988	11.9993	12.0856	12.0593	11.9824	12.038	11.9812	11.8374	11.8618	11.8702	11.8836	9.47644	9.54741	9.12826	9.15241	9.33438	9.33453	9.36721	9.47032	9.53734	8.88486	8.81605	8.88659	4.99968	5.16904	5.19298	3.86558	3.23274	3.2185	3.27608	4.32136	4.50423	4.4512
HMR_3855	1077.1	1077.92	1078.39	965.136	973.59	951.04	966.662	998.994	1004.02	1003.18	1002.34	1012.27	1013.64	1010.5	1002.75	1014.82	1003.33	1016.11	1015.46	1069.61	1068.8	1066.43	1065.74	1067.58	1073.41	1074.38	1069.8	1069.44	1250.51	1291.04	1233.87	1237.07	1193.81	1192.45	1318.41	1316.89	1366.03	1379.62	1380.04	1370.66	1437.25	1437.94	1430.75	1430.87	1436.05	1432.81	1432.71	1428.9	1427.96
XYLR	-0.213126	-0.213177	-0.213235	-0.2132	-0.213176	-0.213144	-0.213207	-0.213212	-0.213161	0.450378	0.450361	0.450431	0.450357	0.450407	0.450247	0.450423	0.450384	0.450401	0.450402	0.450453	0.450395	0.530362	0.530293	0.530774	0.530781	0.530672	0.530663	0.53066	0.530639	0.530658	0.5307	0.530728	0.530694	0.530499	0.531069	0.531057	0.531155	0.530905	0.530966	0.530845	0.53077	0.530716	0.530736	0.53073	0.53066	0.529969	0.529952	0.529651	0.529691
HMR_4700	-4.38609	-4.35454	-4.47902	-4.48325	-5.01276	-4.86347	-4.85883	-4.88259	-4.89253	-4.89552	-4.92393	-4.91441	-4.92571	-4.92523	-5.08983	-5.1345	-5.15079	-5.1546	-5.25635	-5.26377	-5.25943	-5.23653	-5.28664	-5.32232	-5.33041	-5.31328	-3.6301	-3.59633	-3.58707	-3.69333	-3.6785	-3.64427	-3.63406	-3.66819	-3.66787	-3.62913	-3.63183	-3.62873	-3.63524	-3.64102	-3.58111	-3.61101	-3.61742	-3.7452	-3.75573	-3.79121	-2.27239	-3.19771	-3.20217
C14STR	-3.65275e-30	-3.65275e-30	-3.65275e-30	-3.65275e-30	-3.65275e-30	-3.65275e-30	-3.65275e-30	-3.65275e-30	-3.65275e-30	-3.65275e-30	-3.65275e-30	-3.65275e-30	-3.65275e-30	-3.65275e-30	-3.65275e-30	-3.65275e-30	-3.65275e-30	-3.65275e-30	-3.65275e-30	-3.65275e-30	-3.65275e-30	-3.65275e-30	-3.65275e-30	-3.65275e-30	-3.65275e-30	-3.65275e-30	-3.65275e-30	-3.65275e-30	-3.65275e-30	-3.65275e-30	-3.65275e-30	-3.65275e-30	-3.65275e-30	-3.65275e-30	-3.65275e-30	-3.65275e-30	-3.65275e-30	-3.65275e-30	-3.65275e-30	-3.65275e-30	-3.65275e-30	-3.65275e-30	-3.65275e-30	-3.65275e-30	-3.65275e-30	-3.65275e-30	-3.65275e-30	-3.65275e-30	-3.65275e-30
HMR_1467	0.329972	0.331065	0.331091	0.330317	0.329143	0.329337	0.328915	0.328759	0.327731	0.364972	0.364529	0.364921	0.368362	0.796882	0.749205	0.747935	0.416149	0.416716	1.16203	1.16241	1.16224	1.16198	1.16107	1.13522	1.13492	1.13695	1.13715	1.1372	1.14835	1.14967	1.15018	1.1502	1.15206	1.15138	1.15301	0.266346	0.278801	0.27883	0.279813	0.278898	0.280649	0.109578	0.107244	0.104517	0.10522	0.106572	0.106744	0.108848	0.109944
3DSPHR	27.8162	27.8276	27.852	28.64	28.6383	28.6445	28.6463	28.6512	28.6475	28.6479	28.6582	28.6509	28.6495	28.6495	28.6495	28.6463	28.6441	28.6441	28.5949	28.5937	28.5941	28.5932	28.5892	28.5892	28.5829	28.5829	28.5806	28.5806	28.5822	28.5715	28.5898	28.5848	28.5848	28.5918	28.5974	28.597	28.5928	28.5923	28.5928	28.5931	28.5888	28.5788	31.721	31.721	31.728	31.7009	31.6868	31.6844	31.6885
AKR1C1	284.667	284.169	284.042	285.103	282.889	281.049	285.073	285.001	284.881	283.472	282.871	282.042	279.523	279.037	278.797	279.268	279.468	287.757	287.169	289.162	289.097	421.634	422.051	417.193	416.06	415.151	414.993	415.49	416.336	420.157	429.259	431.166	432.835	435.244	434.975	438.311	437.856	437.976	437.709	438.188	438.121	437.845	437.966	438.485	436.638	432.485	446.225	445.823	445.303
DASCBR_1	380.902	380.151	379	379.339	379.113	379.062	378.006	377.956	378.215	377.792	377.878	378.829	377.734	395.37	393.325	393.931	393.738	393.879	393.987	381.521	380.579	378.261	378.736	375.596	375.266	374.431	374.274	374.097	374.09	373.64	377.029	379.493	379.274	376.716	380.559	379.693	380.676	380.836	381.249	579.469	579.582	579.012	580.991	580.55	580	572.125	572.839	563.045	563.366
FAEL183	7.60344	7.57295	7.55183	7.66713	7.54758	7.51909	7.93886	7.89805	8.39338	8.28293	8.34645	8.37655	8.35196	8.06159	8.0187	7.99938	7.92171	7.91728	7.85344	8.08964	8.12586	8.15924	8.23998	7.61815	7.61613	7.7262	8.02842	7.99037	8.17177	8.09744	8.00411	7.99781	7.94399	8.14958	8.07407	8.08744	8.19132	8.17134	8.04478	8.12716	8.20191	8.08327	7.98341	8.12078	8.10444	7.90662	7.47232	7.4101	7.35569
FAS100COA	2.19406	2.19714	2.20505	2.21644	2.21491	2.19985	2.1992	2.20325	2.60781	2.61863	2.65352	2.64913	2.64635	2.62718	2.63312	2.65684	2.59981	2.59893	2.55286	2.59986	1.99759	1.99658	1.99041	1.99081	1.99206	1.90907	1.90751	2.9669	3.01601	3.52128	3.48333	3.48467	3.4859	2.84627	2.85115	2.84928	2.8511	2.85177	2.79386	2.82214	2.81151	2.82347	2.83672	2.88777	2.88938	2.81143	2.66371	3.14683	3.13404
FAS120COA	1.5169	1.5197	1.52571	1.53023	1.52791	1.50784	1.50639	1.50835	1.63586	1.6426	1.66483	1.66268	1.66453	1.65334	1.65508	1.78548	1.74746	1.74835	1.71705	1.74855	2.13095	2.13014	2.12892	2.13089	2.13172	1.64539	1.64507	1.51084	1.54386	1.20431	1.17791	1.17916	1.18068	1.17284	1.17414	1.17308	1.17311	1.17389	1.13716	1.15506	1.15126	1.15742	1.1636	1.19505	1.19572	1.14682	1.0538	1.0509	1.04511
FAS140COA	0.267462	0.26915	0.237604	0.252041	0.259409	0.231679	0.232074	0.231888	0.406285	0.416117	0.446646	0.444306	0.444663	0.430859	0.434211	0.435423	1.28277	1.27873	1.23995	0.445147	0.444481	0.445294	0.479381	0.481889	0.482023	0.48165	0.480448	0.471494	0.516014	0.503084	0.526945	0.526901	0.52721	0.517411	0.521245	0.519692	0.519784	0.519183	0.468167	0.492454	0.489805	0.499201	0.509869	0.553647	0.553938	0.484545	0.354158	0.3498	0.341034
FAS180COA	4.7706	4.76926	4.77608	4.77992	4.77512	4.76452	4.06852	4.07139	4.23741	4.24798	4.28143	4.28287	4.28249	4.18373	4.16101	4.15844	4.10167	4.09954	4.05626	4.09217	1.37142	1.3702	1.36447	1.17108	1.15363	1.18816	1.31806	1.24621	1.28727	1.26215	1.22764	1.2294	1.23293	1.25978	1.26654	1.2622	1.25544	1.25782	1.20568	1.22916	1.22208	1.22455	1.23307	1.27935	0.535519	0.460771	0.329392	0.294572	1.73492
FAS80COA_L	0.380343	0.380428	0.382602	0.385132	0.383595	0.379755	0.388623	0.389641	0.446755	0.450539	0.461597	0.46113	0.462105	0.427469	0.419865	0.419123	0.39949	0.399072	0.384505	0.397059	0.494102	0.493111	0.491054	0.425133	0.418855	0.430782	0.47533	0.450833	0.46501	0.456809	0.444796	0.444868	0.446107	0.45566	0.456774	0.0979341	0.0957742	0.0966906	0.0788017	0.0872135	0.0847514	0.0863287	0.0888404	0.104437	0.129619	0.104909	0.0606887	0.0489276	0.00200938
MTHFR3	1116.97	1120.22	1121.06	1113.66	1117.28	1109.41	1114.47	1113.92	1116.2	1115.7	1115.37	1119.28	1119.34	1124.36	1121.63	1126.96	1120.29	1118.83	1116	1134.85	1136.96	1135.3	1134.63	1131.8	1133.22	1133.47	1131.62	1131.49	1134.52	1150.71	1125.35	1126.99	1126.83	1125.27	1139.96	1139.64	1142.19	1145.86	1146.17	1142.41	532.201	532.512	530.109	529.987	532.301	528	525.817	522.783	522.596
HMR_1976	780.126	657.808	656.633	683.092	683.361	682.956	649.696	647.61	645.573	641.306	640.622	642.022	639.937	640.996	665.051	667.959	676.763	676.764	721.802	721.422	732.964	788.84	780.952	787.935	787.351	785.947	792.58	792.67	821.009	823.494	954.733	924.542	924.667	919.576	930.435	930.036	931.577	927.287	926.932	926.044	924.848	925.653	926.406	927.279	928.032	913.315	912.62	905.992	906.769
HMR_2288	3.12758	3.13002	3.12914	3.15389	3.12057	3.10091	3.10016	3.09057	3.18114	2.92757	2.82769	2.82789	2.83716	2.9045	2.90749	2.83589	2.85125	2.85151	2.86815	2.86932	2.86903	2.87575	2.87927	2.86731	2.86335	2.96238	2.96671	2.97415	2.97305	2.98179	2.97894	2.97813	2.98115	3.1003	3.10957	3.11451	3.11936	3.05474	3.06136	3.05929	3.08293	3.08219	1.07688	1.0752	0.317083	0.326554	0.329079	0.33941	0.338088
HMR_2292	8.55986	8.50929	8.49969	8.7203	7.70065	7.71726	7.73972	7.63735	7.61804	7.53125	7.78718	7.3945	7.31126	7.34033	7.39685	5.12856	5.30174	4.96753	5.34507	5.34985	5.31502	5.42773	5.36773	5.27169	5.26628	5.26986	5.40172	5.51874	5.54562	5.56685	6.10436	6.08193	5.99514	5.98763	9.45073	9.50634	9.58675	9.52518	9.59562	9.62448	9.73895	9.74045	9.76097	9.76187	9.73076	9.8074	9.84805	10.0116	9.96048
HMR_2293	6.80588	6.81171	6.78239	6.79137	6.78808	6.7968	6.77799	6.76101	6.7566	6.75551	6.70903	6.70889	6.70202	6.68469	6.68496	6.68819	6.69355	6.69355	6.7201	6.71285	6.71129	6.71066	6.71217	6.71089	6.71158	6.71218	6.73569	6.7392	6.73552	6.75078	6.73077	6.73294	6.73211	6.73245	6.72249	6.74062	6.76506	6.76278	0.703006	0.723756	0.745665	0.777482	0.741487	0.748409	0.750852	0.800345	0.831975	0.82938	0.825846
HMR_2295	0.742687	0.804495	0.744498	1.51111	1.30602	1.29588	0.661411	0.559141	0.604941	0.504263	0.484601	0.463879	0.598915	0.568592	0.531855	0.512594	0.6651	0.663237	0.832124	0.763	0.710854	0.690034	0.597097	0.522868	0.420032	0.503056	0.265984	0.328743	0.33937	0.356927	0.345534	0.311024	0.00464141	0.174046	0.0648893	0.13698	0.221309	0.124633	0.242126	0.230219	0.505825	0.557297	0.293389	0.305334	0.301139	0.412634	1.28105	1.25371	1.03652
HMR_2334	1.69733	1.6981	1.69865	1.69891	1.69979	1.40073	1.40053	1.40077	1.41554	1.41663	1.41933	1.41842	1.41859	1.41741	1.41762	1.4168	1.47013	1.47018	1.46594	1.46963	1.4706	1.45669	1.45675	1.50401	1.50408	1.50707	1.50784	1.50604	1.50997	1.50788	1.50519	1.50709	1.50897	1.50785	1.56312	1.5631	1.53573	1.53587	1.53138	1.53354	1.5328	1.53343	1.53434	1.53784	1.53765	1.5304	1.5542	1.5534	1.55283
HMR_2338	1.69733	1.6981	1.69865	1.69891	1.69979	1.40073	1.40053	1.40077	1.41554	1.41663	1.41933	1.41842	1.41859	1.41741	1.41762	1.4168	1.47013	1.47018	1.46594	1.46963	1.4706	1.45669	1.45675	1.50401	1.50408	1.50707	1.50784	1.50604	1.50997	1.50788	1.50519	1.50709	1.50897	1.50785	1.56312	1.5631	1.53573	1.53587	1.53138	1.53354	1.5328	1.53343	1.53434	1.53784	1.53765	1.5304	1.5542	1.5534	1.55283
HMR_2345	1.04817	1.04814	1.04786	0.75589	0.778677	0.778664	0.778709	0.778644	0.778639	0.778667	0.782059	0.781865	0.781783	0.780244	0.712511	0.71257	0.712124	0.712124	0.711741	0.711772	0.711694	0.711695	0.684914	0.685506	0.685503	0.685406	0.685274	0.684104	0.706663	0.705241	0.246641	0.246582	0.246588	0.246373	0.246141	0.246131	0.246197	0.246125	0.225331	0.239674	0.239467	0.239555	0.240563	0.245484	0.24542	0.237922	0.237686	0.237493	0.236338
HMR_2356	0.52299	0.523073	0.463685	0.464304	0.464989	0.463809	0.4638	0.46382	0.471297	0.471715	0.473014	0.465715	0.465743	0.465159	0.465286	0.465293	0.463203	0.463239	0.461433	0.463277	0.463798	0.463717	0.463703	0.46629	0.466294	0.46629	0.466232	0.473372	0.475328	0.474326	1.56253	1.56253	1.56255	1.56207	1.56231	1.56225	1.56226	1.5623	1.56058	1.56167	1.56139	1.56178	1.56218	1.56407	1.5641	1.56117	1.55564	1.55545	1.55509
HMR_2362	0.775618	0.775606	0.775626	0.775631	0.775629	0.775621	0.775631	0.775643	0.775648	0.775657	0.150812	0.15081	0.150791	0.150803	0.150805	0.150815	0.150814	0.150814	0.150784	0.150789	0.150789	0.150799	0.150823	0.150823	0.150821	0.150813	0.401641	0.40152	0.401522	0.401509	0.4015	0.401492	0.401481	0.401483	0.401483	0.401479	0.401472	0.401472	0.401466	0.401451	0.401403	0.401404	0.401517	0.401514	0.401499	0.401476	0.401475	0.401481	0.401495
HMR_2434	0.223915	0.22383	0.232937	0.233802	0.232494	0.230933	0.230963	0.230988	0.240923	0.240646	0.275736	0.277458	0.277515	0.276675	0.276868	0.276687	0.281123	0.281091	0.278962	0.278985	0.288948	0.288915	0.288896	0.256429	0.256404	0.256385	0.25632	0.255803	0.258419	0.257675	0.258881	0.258729	0.258759	0.258674	0.258608	0.258489	0.2585	0.258496	0.255688	0.257091	0.256113	0.256239	0.256697	0.238814	0.238825	0.232005	0.22461	0.224534	0.223936
HMR_2436	0.223915	0.22383	0.232937	0.233802	0.232494	0.230933	0.230963	0.230988	0.240923	0.240646	0.275736	0.277458	0.277515	0.276675	0.276868	0.276687	0.281123	0.281091	0.278962	0.278985	0.288948	0.288915	0.288896	0.256429	0.256404	0.256385	0.25632	0.255803	0.258419	0.257675	0.258881	0.258729	0.258759	0.258674	0.258608	0.258489	0.2585	0.258496	0.255688	0.257091	0.256113	0.256239	0.256697	0.238814	0.238825	0.232005	0.22461	0.224534	0.223936
HMR_2472	1.18676	0.774733	0.723738	0.732489	0.711739	0.712256	0.716724	0.661125	0.682999	0.674245	0.71121	0.730552	0.696368	0.668151	0.589093	0.583249	0.600012	0.589113	0.606197	0.6494	0.656149	0.674292	0.597078	0.589883	0.675218	0.647038	0.616923	0.564743	0.646025	1.03885	1.06189	1.0712	1.0396	1.09241	1.02799	1.05386	1.07023	1.06227	1.08009	1.1004	1.10156	0.0599238	0.15248	0.121223	0.118679	0.0803454	0.0811637	0.0646108	0.204218
HMR_2484	3.59885	3.61807	4.07814	4.19586	4.15322	4.15022	4.1747	4.13176	4.1304	4.09632	4.07128	4.07291	4.14006	4.12052	3.75431	4.09676	4.11554	4.08352	4.09811	4.11151	4.31524	4.32608	4.33157	4.37991	4.33394	4.33462	4.2518	3.76823	4.60459	4.6313	4.63611	4.6264	4.64621	4.6964	6.36735	6.31781	6.3686	6.33848	6.35818	6.40557	6.48314	6.24453	6.13387	5.75909	5.7479	5.77281	5.79311	5.72539	5.65161
HMR_0942	1.11275	1.1003	1.15844	1.19193	1.14825	1.15104	0.884286	0.837447	0.846293	0.969221	0.961335	2.3398	2.33291	2.32567	2.3127	2.37138	2.39543	2.396	2.43914	2.36263	2.3419	2.35893	2.84736	2.81304	2.79952	2.80726	2.81315	2.6666	2.6657	2.67506	2.67549	2.67072	2.4897	2.31194	2.39081	2.39762	2.39908	2.40595	2.42114	2.43174	2.41074	2.6132	2.65441	2.64966	2.64685	2.66021	2.74195	2.75589	2.79629
HMR_0946	4.02946	4.03211	4.09319	4.13272	4.08441	4.08509	3.9726	3.96905	3.97125	4.08824	4.08188	4.08473	4.09485	4.09403	4.09613	4.09144	4.10789	4.11012	4.15996	4.16435	4.16586	4.17423	4.17958	4.16003	4.15582	4.16206	4.16978	4.00803	4.00927	4.01679	4.00932	4.00568	4.00792	3.87394	3.98259	3.98899	3.99201	3.9888	4.00429	4.00073	3.98253	4.18798	4.33542	4.33793	4.33516	4.35265	2.82207	2.8373	2.87114
HMR_0950	0.106477	0.100533	0.134671	0.155573	0.127406	0.128952	0.210976	0.180477	0.185616	0.261114	0.252991	0.0778533	0.0750015	0.0742558	0.0683979	0.10409	0.11685	0.117165	0.146076	0.0974367	0.0845401	0.0907918	0.396457	0.382671	0.367615	0.374497	0.375149	0.281477	0.279014	0.285452	0.285876	0.282296	0.17304	0.060219	0.109988	0.110571	1.44585	1.44938	1.46186	1.46496	1.45371	1.58144	1.60458	1.60438	1.60837	1.61949	1.67178	1.67889	1.70122
HMR_0954	4.12015	4.12306	4.16028	4.18507	4.1543	4.15466	0.899883	0.897757	0.898564	0.970369	0.966389	0.967523	0.9768	0.976484	0.977955	0.972841	0.984419	0.987031	1.01865	1.02231	1.02293	1.02764	2.37978	2.36673	2.46861	2.47442	2.48028	2.37902	2.38072	2.38685	2.38271	2.38089	2.38323	2.29816	2.36877	2.3723	2.37251	2.37079	2.38189	2.37793	2.36846	2.49512	2.58483	2.58569	2.58408	2.5969	2.64406	2.65331	2.6756
HMR_1329	-0.607245	-0.60724	-0.607237	-0.607246	-0.607222	-0.607222	-1.12006	-1.12006	-1.12008	-1.12009	-1.12008	-1.12008	-1.12009	-1.12009	-1.1201	-1.12013	-1.12013	-1.12014	-1.12012	-1.12015	-1.12015	-1.12012	-1.12012	-1.1201	-1.12011	-1.12011	-1.1201	-1.1201	-1.12009	-1.12009	-1.12009	-1.12008	-1.12009	-1.12008	-1.12009	-1.12008	-1.12009	-0.321464	-0.32147	-0.321483	-0.321494	-0.321457	-0.321468	-0.321469	-0.321471	-0.321461	-0.321461	-0.321456	-0.321455
HMR_1477	-1.11952e-30	-1.11952e-30	-1.11952e-30	-1.11952e-30	-1.11952e-30	-1.11952e-30	-1.11952e-30	-1.11952e-30	-1.11952e-30	-1.11952e-30	-1.11952e-30	-1.11952e-30	-1.11952e-30	-1.11952e-30	-1.11952e-30	-1.11952e-30	-1.11952e-30	-1.11952e-30	-1.11952e-30	-1.11952e-30	-1.11952e-30	-1.11952e-30	-1.11952e-30	-1.11952e-30	-1.11952e-30	-1.11952e-30	-1.11952e-30	-1.11952e-30	-1.11952e-30	-1.11952e-30	-1.11952e-30	-1.11952e-30	-1.11952e-30	-1.11952e-30	-1.11952e-30	-1.11952e-30	-1.11952e-30	-1.11952e-30	-1.11952e-30	-1.11952e-30	-1.11952e-30	-1.11952e-30	-1.11952e-30	-1.11952e-30	-1.11952e-30	-1.11952e-30	-1.11952e-30	-1.11952e-30	-1.11952e-30
HMR_1478	-2.23903e-30	-2.23903e-30	-2.23903e-30	-2.23903e-30	-2.23903e-30	-2.23903e-30	-2.23903e-30	-2.23903e-30	-2.23903e-30	-2.23903e-30	-2.23903e-30	-2.23903e-30	-2.23903e-30	-2.23903e-30	-2.23903e-30	-2.23903e-30	-2.23903e-30	-2.23903e-30	-2.23903e-30	-2.23903e-30	-2.23903e-30	-2.23903e-30	-2.23903e-30	-2.23903e-30	-2.23903e-30	-2.23903e-30	-2.23903e-30	-2.23903e-30	-2.23903e-30	-2.23903e-30	-2.23903e-30	-2.23903e-30	-2.23903e-30	-2.23903e-30	-2.23903e-30	-2.23903e-30	-2.23903e-30	-2.23903e-30	-2.23903e-30	-2.23903e-30	-2.23903e-30	-2.23903e-30	-2.23903e-30	-2.23903e-30	-2.23903e-30	-2.23903e-30	-2.23903e-30	-2.23903e-30	-2.23903e-30
HMR_1490	-1.26508e-30	-1.26508e-30	-1.26508e-30	-1.26508e-30	-1.26508e-30	-1.26508e-30	-1.26508e-30	-1.26508e-30	-1.26508e-30	-1.26508e-30	-1.26508e-30	-1.26508e-30	-1.26508e-30	-1.26508e-30	-1.26508e-30	-1.26508e-30	-1.26508e-30	-1.26508e-30	-1.26508e-30	-1.26508e-30	-1.26508e-30	-1.26508e-30	-1.26508e-30	-1.26508e-30	-1.26508e-30	-1.26508e-30	-1.26508e-30	-1.26508e-30	-1.26508e-30	-1.26508e-30	-1.26508e-30	-1.26508e-30	-1.26508e-30	-1.26508e-30	-1.26508e-30	-1.26508e-30	-1.26508e-30	-1.26508e-30	-1.26508e-30	-1.26508e-30	-1.26508e-30	-1.26508e-30	-1.26508e-30	-1.26508e-30	-1.26508e-30	-1.26508e-30	-1.26508e-30	-1.26508e-30	-1.26508e-30
HMR_1493	-3.31154e-30	-3.31154e-30	-3.31154e-30	-3.31154e-30	-3.31154e-30	-3.31154e-30	-3.31154e-30	-3.31154e-30	-3.31154e-30	-3.31154e-30	-3.31154e-30	-3.31154e-30	-3.31154e-30	-3.31154e-30	-3.31154e-30	-3.31154e-30	-3.31154e-30	-3.31154e-30	-3.31154e-30	-3.31154e-30	-3.31154e-30	-3.31154e-30	-3.31154e-30	-3.31154e-30	-3.31154e-30	-3.31154e-30	-3.31154e-30	-3.31154e-30	-3.31154e-30	-3.31154e-30	-3.31154e-30	-3.31154e-30	-3.31154e-30	-3.31154e-30	-3.31154e-30	-3.31154e-30	-3.31154e-30	-3.31154e-30	-3.31154e-30	-3.31154e-30	-3.31154e-30	-3.31154e-30	-3.31154e-30	-3.31154e-30	-3.31154e-30	-3.31154e-30	-3.31154e-30	-3.31154e-30	-3.31154e-30
HMR_1494	-1.05841e-29	-1.05841e-29	-1.05841e-29	-1.05841e-29	-1.05841e-29	-1.05841e-29	-1.05841e-29	-1.05841e-29	-1.05841e-29	-1.05841e-29	-1.05841e-29	-1.05841e-29	-1.05841e-29	-1.05841e-29	-1.05841e-29	-1.05841e-29	-1.05841e-29	-1.05841e-29	-1.05841e-29	-1.05841e-29	-1.05841e-29	-1.05841e-29	-1.05841e-29	-1.05841e-29	-1.05841e-29	-1.05841e-29	-1.05841e-29	-1.05841e-29	-1.05841e-29	-1.05841e-29	-1.05841e-29	-1.05841e-29	-1.05841e-29	-1.05841e-29	-1.05841e-29	-1.05841e-29	-1.05841e-29	-1.05841e-29	-1.05841e-29	-1.05841e-29	-1.05841e-29	-1.05841e-29	-1.05841e-29	-1.05841e-29	-1.05841e-29	-1.05841e-29	-1.05841e-29	-1.05841e-29	-1.05841e-29
HMR_1504	4.17249e-31	4.17249e-31	4.17249e-31	4.17249e-31	4.17249e-31	4.17249e-31	4.17249e-31	4.17249e-31	4.17249e-31	4.17249e-31	4.17249e-31	4.17249e-31	4.17249e-31	4.17249e-31	4.17249e-31	4.17249e-31	4.17249e-31	4.17249e-31	4.17249e-31	4.17249e-31	4.17249e-31	4.17249e-31	4.17249e-31	4.17249e-31	4.17249e-31	4.17249e-31	4.17249e-31	4.17249e-31	4.17249e-31	4.17249e-31	4.17249e-31	4.17249e-31	4.17249e-31	4.17249e-31	4.17249e-31	4.17249e-31	4.17249e-31	4.17249e-31	4.17249e-31	4.17249e-31	4.17249e-31	4.17249e-31	4.17249e-31	4.17249e-31	4.17249e-31	4.17249e-31	4.17249e-31	4.17249e-31	4.17249e-31
HMR_1540	-1.70202e-30	-1.70202e-30	-1.70202e-30	-1.70202e-30	-1.70202e-30	-1.70202e-30	-1.70202e-30	-1.70202e-30	-1.70202e-30	-1.70202e-30	-1.70202e-30	-1.70202e-30	-1.70202e-30	-1.70202e-30	-1.70202e-30	-1.70202e-30	-1.70202e-30	-1.70202e-30	-1.70202e-30	-1.70202e-30	-1.70202e-30	-1.70202e-30	-1.70202e-30	-1.70202e-30	-1.70202e-30	-1.70202e-30	-1.70202e-30	-1.70202e-30	-1.70202e-30	-1.70202e-30	-1.70202e-30	-1.70202e-30	-1.70202e-30	-1.70202e-30	-1.70202e-30	-1.70202e-30	-1.70202e-30	-1.70202e-30	-1.70202e-30	-1.70202e-30	-1.70202e-30	-1.70202e-30	-1.70202e-30	-1.70202e-30	-1.70202e-30	-1.70202e-30	-1.70202e-30	-1.70202e-30	-1.70202e-30
HMR_1544	-1.84923e-30	-1.84923e-30	-1.84923e-30	-1.84923e-30	-1.84923e-30	-1.84923e-30	-1.84923e-30	-1.84923e-30	-1.84923e-30	-1.84923e-30	-1.84923e-30	-1.84923e-30	-1.84923e-30	-1.84923e-30	-1.84923e-30	-1.84923e-30	-1.84923e-30	-1.84923e-30	-1.84923e-30	-1.84923e-30	-1.84923e-30	-1.84923e-30	-1.84923e-30	-1.84923e-30	-1.84923e-30	-1.84923e-30	-1.84923e-30	-1.84923e-30	-1.84923e-30	-1.84923e-30	-1.84923e-30	-1.84923e-30	-1.84923e-30	-1.84923e-30	-1.84923e-30	-1.84923e-30	-1.84923e-30	-1.84923e-30	-1.84923e-30	-1.84923e-30	-1.84923e-30	-1.84923e-30	-1.84923e-30	-1.84923e-30	-1.84923e-30	-1.84923e-30	-1.84923e-30	-1.84923e-30	-1.84923e-30
HMR_1545	-1.17185e-30	-1.17185e-30	-1.17185e-30	-1.17185e-30	-1.17185e-30	-1.17185e-30	-1.17185e-30	-1.17185e-30	-1.17185e-30	-1.17185e-30	-1.17185e-30	-1.17185e-30	-1.17185e-30	-1.17185e-30	-1.17185e-30	-1.17185e-30	-1.17185e-30	-1.17185e-30	-1.17185e-30	-1.17185e-30	-1.17185e-30	-1.17185e-30	-1.17185e-30	-1.17185e-30	-1.17185e-30	-1.17185e-30	-1.17185e-30	-1.17185e-30	-1.17185e-30	-1.17185e-30	-1.17185e-30	-1.17185e-30	-1.17185e-30	-1.17185e-30	-1.17185e-30	-1.17185e-30	-1.17185e-30	-1.17185e-30	-1.17185e-30	-1.17185e-30	-1.17185e-30	-1.17185e-30	-1.17185e-30	-1.17185e-30	-1.17185e-30	-1.17185e-30	-1.17185e-30	-1.17185e-30	-1.17185e-30
HMR_1548	-2.04377e-30	-2.04377e-30	-2.04377e-30	-2.04377e-30	-2.04377e-30	-2.04377e-30	-2.04377e-30	-2.04377e-30	-2.04377e-30	-2.04377e-30	-2.04377e-30	-2.04377e-30	-2.04377e-30	-2.04377e-30	-2.04377e-30	-2.04377e-30	-2.04377e-30	-2.04377e-30	-2.04377e-30	-2.04377e-30	-2.04377e-30	-2.04377e-30	-2.04377e-30	-2.04377e-30	-2.04377e-30	-2.04377e-30	-2.04377e-30	-2.04377e-30	-2.04377e-30	-2.04377e-30	-2.04377e-30	-2.04377e-30	-2.04377e-30	-2.04377e-30	-2.04377e-30	-2.04377e-30	-2.04377e-30	-2.04377e-30	-2.04377e-30	-2.04377e-30	-2.04377e-30	-2.04377e-30	-2.04377e-30	-2.04377e-30	-2.04377e-30	-2.04377e-30	-2.04377e-30	-2.04377e-30	-2.04377e-30
LTHSTRLOR	25.255	25.2519	25.2441	25.4556	25.1895	25.2034	25.2363	25.1407	25.114	25.0315	24.9933	25.0193	25.0245	25.0283	25.0365	25.002	25.1074	25.0936	25.226	25.2174	25.2222	25.2458	25.226	24.9932	26.6374	26.64	26.669	26.7429	26.7339	26.2333	26.1971	26.1808	26.1833	26.2223	26.2801	26.3306	26.3691	26.3433	26.4288	26.4102	26.5612	26.5837	26.5334	26.5522	26.518	26.5992	26.6429	26.7377	26.6983
HMR_1565	394.402	395.197	395.032	404.676	402.501	401.549	403.459	412.701	412.678	411.426	371.213	370.842	369.156	377.418	377.256	63.9292	64.137	57.2794	55.3258	56.6868	57.0538	49.258	49.0747	302.793	283.563	283.737	283.651	280.223	280.792	283.778	287.298	287.942	287.983	290.076	290.464	292.695	292.748	430.454	430.664	432.413	432.611	432.209	431.299	420.266	29.9778	27.109	35.1589	34.5753	34.1258
HMR_1681	-7.48379e-30	-7.48379e-30	-7.48379e-30	-7.48379e-30	-7.48379e-30	-7.48379e-30	-7.48379e-30	-7.48379e-30	-7.48379e-30	-7.48379e-30	-7.48379e-30	-7.48379e-30	-7.48379e-30	-7.48379e-30	-7.48379e-30	-7.48379e-30	-7.48379e-30	-7.48379e-30	-7.48379e-30	-7.48379e-30	-7.48379e-30	-7.48379e-30	-7.48379e-30	-7.48379e-30	-7.48379e-30	-7.48379e-30	-7.48379e-30	-7.48379e-30	-7.48379e-30	-7.48379e-30	-7.48379e-30	-7.48379e-30	-7.48379e-30	-7.48379e-30	-7.48379e-30	-7.48379e-30	-7.48379e-30	-7.48379e-30	-7.48379e-30	-7.48379e-30	-7.48379e-30	-7.48379e-30	-7.48379e-30	-7.48379e-30	-7.48379e-30	-7.48379e-30	-7.48379e-30	-7.48379e-30	-7.48379e-30
HMR_2217	0.0615785	0.0615631	0.061819	0.0618796	0.061907	0.0609135	0.0611079	0.0611768	0.0613621	0.061239	0.0679349	0.0679037	0.0681947	0.0547757	0.0547492	0.0547381	0.0542506	0.0542506	0.0532454	0.0494068	0.0494917	0.0494299	0.0491239	0.0491211	0.0491185	0.0490848	0.046519	0.0445467	0.0445876	0.0445106	0.0450127	0.0452692	0.045389	0.0453775	0.044915	0.0448314	0.0447814	0.0447512	0.0446305	0.0445158	0.043798	0.0436134	0.0460186	0.0519097	0.0519845	0.0513652	0.0553488	0.0553253	0.308128
HMR_2219	0.0615785	0.0615631	0.061819	0.0618796	0.061907	0.0609135	0.0611079	0.0611768	0.0613621	0.061239	0.0679349	0.0679037	0.0681947	0.0547757	0.0547492	0.0547381	0.0542506	0.0542506	0.0532454	0.0494068	0.0494917	0.0494299	0.0491239	0.0491211	0.0491185	0.0490848	0.046519	0.0445467	0.0445876	0.0445106	0.0450127	0.0452692	0.045389	0.0453775	0.044915	0.0448314	0.0447814	0.0447512	0.0446305	0.0445158	0.043798	0.0436134	0.0460186	0.0519097	0.0519845	0.0513652	0.0553488	0.0553253	0.308128
HMR_2262	3.27129	3.2713	3.27127	3.27181	3.27176	3.8135	3.81353	3.81353	0.341326	0.34132	0.342443	0.342376	0.342405	0.341896	0.342017	0.342018	0.341886	0.341886	0.341745	0.341763	0.341759	0.341755	0.341749	0.341923	0.341921	0.344039	0.344009	0.343641	0.34404	0.343571	0.344474	0.344488	0.344514	0.355611	0.355551	0.35552	0.355511	0.354058	0.35345	0.354339	0.354253	0.354244	0.354628	0.356204	0.356209	0.355373	0.355239	0.355184	0.354823
HMR_2264	2.37169	2.37168	2.37171	2.37175	2.37171	2.3717	2.37172	2.37174	2.37174	2.37174	2.37239	2.37238	2.37238	2.37242	2.37242	2.37243	2.37235	2.37235	2.37226	2.37227	2.37226	2.37227	2.37227	2.37227	2.37227	2.37226	2.37198	2.37179	1.46466	1.46464	1.46466	1.46465	1.46464	1.46464	1.46461	1.46459	1.46459	1.46459	2.45605	2.45603	2.45596	2.45595	2.45615	2.45617	2.45616	3.78365	3.7836	3.7836	3.78339
HMR_2266	2.37169	2.37168	2.37171	2.37175	2.37171	2.3717	2.37172	2.37174	2.37174	2.37174	2.37239	2.37238	2.37238	2.37242	2.37242	2.37243	2.37235	2.37235	2.37226	2.37227	2.37226	2.37227	2.37227	2.37227	2.37227	2.37226	2.37198	2.37179	1.46466	1.46464	1.46466	1.46465	1.46464	1.46464	1.46461	1.46459	1.46459	1.46459	2.45605	2.45603	2.45596	2.45595	2.45615	2.45617	2.45616	3.78365	3.7836	3.7836	3.78339
HMR_2281	0.730408	0.684732	0.621195	0.719347	0.51614	0.528126	0.586301	0.512721	0.565599	0.494378	0.4476	0.480881	0.513349	0.506315	0.568082	0.480057	0.600823	0.53465	0.623598	0.803716	0.74349	0.774578	0.707618	0.630491	0.579573	0.603334	0.380965	1.72153	1.97203	1.99049	2.00017	1.98492	1.99673	2.05835	1.84793	1.75842	1.77851	1.74452	1.81784	1.86381	2.08319	2.12766	2.01552	1.91418	1.90896	1.03446	1.0696	1.16101	1.10239
HMR_2537	0.203492	0.203491	0.203478	0.203487	0.203473	0.203471	0.203481	0.203485	0.203487	0.203489	0.203716	0.203716	0.203726	0.517785	0.517786	0.517788	0.517756	0.517756	0.517769	0.517837	0.517833	0.517834	0.557665	0.557664	0.557822	0.557823	0.557601	0.557553	0.557866	0.557858	0.55785	0.557846	0.557843	0.557843	0.557833	0.557829	0.557828	0.557826	0.557473	0.038649	0.0386217	0.0386272	0.0387041	0.0387099	0.0387066	0.0383164	0.0382943	0.0382969	0.0382223
HMR_2543	1.80009	1.79857	1.79858	1.79715	1.79711	1.7971	1.79712	1.79713	1.79713	1.79713	1.7978	1.7978	1.7978	1.7979	1.7979	1.7979	1.79782	1.79782	1.79776	1.79777	1.79777	1.79777	1.79777	1.79777	1.79777	1.79776	1.54696	1.54767	1.54859	1.79675	1.79676	1.79676	1.79677	1.79677	1.79673	1.79672	1.79671	1.79671	1.79568	1.79559	1.79553	1.79552	1.79573	0.909759	0.909757	0.908383	0.908317	0.908318	0.908109
HMR_2585	5.28968	5.28708	5.32857	5.30712	5.26884	5.26937	5.24384	5.23552	5.25091	5.25156	5.25459	5.25535	5.24455	5.25672	5.32732	5.33216	5.3491	5.39984	5.40842	5.4346	5.33215	5.33238	5.33012	5.32361	5.30845	10.3165	10.3386	10.3434	11.0295	11.069	11.0705	11.0679	11.0707	11.0642	11.0905	11.1243	11.0842	11.0756	11.0919	11.0759	11.089	11.0896	11.1099	11.0781	11.0863	11.0999	11.1079	11.1267	11.1236
LALDO2	430.012	430.839	430.926	432.439	434.153	430.745	432.937	430.897	431.654	431.505	431.307	433.104	433.362	436.488	472.233	474.462	472.997	522.147	522.262	530.471	530.312	529.876	531.046	527.911	528.695	528.866	484.381	540.871	532.869	539.988	528.954	529.605	532.049	531.684	532.123	531.845	531.079	532.984	533.067	526.817	2522.63	2522.76	2521.68	2521.7	2522.63	2327.77	2327.75	2327.06	2326.89
FADRx2	645.108	681.684	679.35	1222.39	1227.7	1212.62	1228.48	1242.06	1248.54	838.444	838.362	842.885	842.714	844.108	841.65	842.329	777.779	778.336	860.122	832.346	1383.88	1373.61	1214.87	1229.57	1232.44	1233	1231.94	1231.44	1232.8	1201.69	1203.81	1205.34	1218.57	1208.92	1239.95	1242.17	1249.56	1246.03	1230.92	1206.58	1218.92	1217.96	1213.46	1209.12	1217.06	1199.7	1200.78	1198.83	1200.62
FOLR2	1185.52	1185.52	1185.52	1185.52	1185.52	1185.52	377.469	377.47	377.469	377.469	377.469	377.469	377.469	377.469	377.469	377.469	377.47	377.47	235.963	235.963	235.963	235.963	235.965	235.965	235.965	235.965	104.35	104.351	104.351	104.351	104.35	104.351	104.351	104.354	104.354	104.354	104.354	104.354	104.354	104.354	104.355	104.356	104.355	104.355	104.355	104.356	104.356	104.356	104.356
GALOR	-682.936	-683.777	-684.724	-684.556	-686.667	-689.794	-687.651	-687.723	-687.965	-687.985	-687.985	-564.275	-564.235	-564.235	-564.235	-564.068	-564.157	-564.157	-563.911	-563.962	-563.992	-563.703	-561.844	-561.844	-462.495	-462.495	-462.343	-460.595	-460.547	-460.193	-612.874	-612.887	-612.887	-607.827	-608.028	-608.028	-607.979	-607.968	-607.916	-607.919	-605.309	-605.023	-602.891	-602.891	-603.029	-601.998	-601.161	-601.161	-601.161
GLYCLTDy	-3.73888e-29	-3.73888e-29	-3.73888e-29	-3.73888e-29	-3.73888e-29	-3.73888e-29	-3.73888e-29	-3.73888e-29	-3.73888e-29	-3.73888e-29	-3.73888e-29	-3.73888e-29	-3.73888e-29	-3.73888e-29	-3.73888e-29	-3.73888e-29	-3.73888e-29	-3.73888e-29	-3.73888e-29	-3.73888e-29	-3.73888e-29	-3.73888e-29	-3.73888e-29	-3.73888e-29	-3.73888e-29	-3.73888e-29	-3.73888e-29	-3.73888e-29	-3.73888e-29	-3.73888e-29	-3.73888e-29	-3.73888e-29	-3.73888e-29	-3.73888e-29	-3.73888e-29	-3.73888e-29	-3.73888e-29	-3.73888e-29	-3.73888e-29	-3.73888e-29	-3.73888e-29	-3.73888e-29	-3.73888e-29	-3.73888e-29	-3.73888e-29	-3.73888e-29	-3.73888e-29	-3.73888e-29	-3.73888e-29
GTHOr	1219.26	1219.38	1219.4	1218.78	1219.06	1218.46	1218.86	1218.83	1218.96	1218.93	1218.9	1219.2	1219.28	1219.66	1224.21	1224.58	1224.31	1224.15	1224.15	1225.59	1225.57	1225.5	1225.64	1799.56	1799.7	1799.73	1793.97	1793.88	1794.15	1795.35	1793.52	1793.63	1793.64	1793.58	1794.53	1794.48	1794.74	1795.08	1795.09	1794.81	1794.73	1969.97	1969.78	1969.78	1969.94	1970.08	1970.08	1969.96	1969.93
HOXG	0.194373	0.1937	0.19279	0.217482	0.188455	0.190805	0.193625	0.183318	0.180769	0.172056	0.32544	0.327227	0.327685	0.328244	0.331948	0.328782	0.342039	0.339462	0.358177	0.357984	0.325156	0.331616	0.328222	0.318717	0.314812	0.315085	0.318514	0.326772	0.325708	0.289588	0.284744	0.282462	0.283015	0.287265	0.289752	0.239321	0.244579	0.241608	0.251108	0.610285	0.628153	0.631552	1.55247	1.55375	1.55168	1.56313	1.56656	1.5766	1.57163
HPYRRy	3.20661e-46	3.20661e-46	3.20661e-46	3.20661e-46	3.20661e-46	3.20661e-46	3.20661e-46	3.20661e-46	3.20661e-46	3.20661e-46	3.20661e-46	3.20661e-46	3.20661e-46	3.20661e-46	3.20661e-46	3.20661e-46	3.20661e-46	3.20661e-46	3.20661e-46	3.20661e-46	3.20661e-46	3.20661e-46	3.20661e-46	3.20661e-46	3.20661e-46	3.20661e-46	3.20661e-46	3.20661e-46	3.20661e-46	3.20661e-46	3.20661e-46	3.20661e-46	3.20661e-46	3.20661e-46	3.20661e-46	3.20661e-46	3.20661e-46	3.20661e-46	3.20661e-46	3.20661e-46	3.20661e-46	3.20661e-46	3.20661e-46	3.20661e-46	3.20661e-46	3.20661e-46	3.20661e-46	3.20661e-46	3.20661e-46
HSD17B1	-202.598	-202.787	-203.202	-197.458	-198.105	-199.035	-198.268	-198.207	-198.092	-198.47	-224.601	-224.82	-225.26	-225.032	-225.283	-225.119	-225.172	-224.425	-224.606	-231.181	-231.258	-232.117	-231.837	-224.012	-237.95	-238.17	-238.183	-238.233	-238.036	-237.534	-273.493	-273.211	-273.06	-272.336	-272.508	-271.605	-271.835	-271.736	-271.927	-271.009	-270.772	-270.879	-270.808	-270.55	-271.057	-272.054	-268.288	-268.557	-268.77
NADPHtxu	10.7896	10.8865	10.9058	11.0329	11.6512	10.0907	10.2129	10.3353	10.1751	9.78283	12.229	11.8935	11.4628	11.4921	11.4899	11.4243	10.8301	11.4823	11.834	11.4188	11.3885	11.318	62.5243	61.5499	61.2371	87.3329	87.1489	88.1745	88.1821	88.0987	88.6919	88.9345	88.9388	89.0469	78.5098	75.5961	75.1506	75.443	75.5047	75.529	66.7464	66.6571	66.2104	66.2227	65.9972	64.7756	64.6017	64.6508	64.725
NOS1	11.7517	11.7571	11.7834	11.7815	42.428	42.4402	42.4211	42.41	42.3924	49.1299	49.0906	49.0981	49.0975	49.0674	49.0667	49.0777	49.0984	49.0984	49.2107	49.2028	49.2018	49.2041	49.1914	49.115	49.1091	49.114	49.1425	46.7556	46.7466	46.7666	46.7359	46.733	46.7247	46.7512	46.7276	46.7453	46.7768	46.7883	46.8409	46.8595	46.8731	46.896	46.8606	46.8825	46.8885	46.9486	46.9912	47.0055	47.001
PGS	0.463851	0.457982	0.48158	0.510348	0.468239	0.470815	0.527725	0.490897	0.505931	0.55761	0.553807	0.426841	0.420055	0.417543	0.418546	0.4426	0.468623	0.468741	0.496103	0.466082	0.448241	0.457401	0.687603	0.661833	0.653468	0.627408	0.625598	0.567428	0.56951	0.507777	0.507085	0.502385	0.433379	0.352841	0.372888	0.369637	0.208455	0.205384	0.219136	0.230851	0.235292	0.325828	0.348868	0.353039	0.353972	0.372318	0.415061	2.31967	2.32012
TRDR	66.0181	65.9989	66.0139	66.0194	65.4655	65.4876	65.5313	65.5448	65.4859	65.7897	66.2827	66.4813	66.0848	66.4626	65.9426	66.2193	66.2467	66.2467	66.1256	66.1309	66.1314	85.0425	85.0778	84.7581	84.8828	84.014	83.7647	83.617	83.617	84.045	83.9059	84.7404	76.3245	76.2171	82.2946	81.8322	83.3711	83.3837	83.3755	83.3308	83.0187	74.9818	75.907	75.7548	73.6988	73.2754	34.2888	34.3188	34.3218
r0145	1.27465	1.27767	1.29215	1.29116	1.16747	1.17211	1.16149	1.15547	1.14597	1.11556	1.09416	1.09846	1.0977	1.08121	1.08085	1.53693	1.54824	1.54824	1.6098	1.60552	1.60736	1.60716	1.60147	3.97569	3.97255	3.97521	3.99103	4.01334	4.00838	4.01877	3.99631	3.99006	3.98598	4.00044	3.98746	3.9968	4.01332	4.01964	0.0562557	0.0664752	0.0745636	0.0870523	0.0626557	0.382743	0.386087	0.418154	0.441359	0.449218	0.446773
ALCD19y	246.712	246.499	247.212	247.733	246.146	248.111	249.023	249.132	248.644	304.267	301.307	296.5	293.793	293.461	293.482	293.747	293.995	188.199	185.921	185.843	185.847	186.759	186.136	183.042	178.408	178.407	176.94	177.65	177.73	133.554	141.247	143.768	143.652	146.003	146.144	145.976	145.609	145.648	145.89	145.156	142.62	142.419	139.694	137.748	136.498	132.148	132.906	133.041	133.517
r0673	-5.57809e-31	-5.57809e-31	-5.57809e-31	-5.57809e-31	-5.57809e-31	-5.57809e-31	-5.57809e-31	-5.57809e-31	-5.57809e-31	-5.57809e-31	-5.57809e-31	-5.57809e-31	-5.57809e-31	-5.57809e-31	-5.57809e-31	-5.57809e-31	-5.57809e-31	-5.57809e-31	-5.57809e-31	-5.57809e-31	-5.57809e-31	-5.57809e-31	-5.57809e-31	-5.57809e-31	-5.57809e-31	-5.57809e-31	-5.57809e-31	-5.57809e-31	-5.57809e-31	-5.57809e-31	-5.57809e-31	-5.57809e-31	-5.57809e-31	-5.57809e-31	-5.57809e-31	-5.57809e-31	-5.57809e-31	-5.57809e-31	-5.57809e-31	-5.57809e-31	-5.57809e-31	-5.57809e-31	-5.57809e-31	-5.57809e-31	-5.57809e-31	-5.57809e-31	-5.57809e-31	-5.57809e-31	-5.57809e-31
[truncated: 951 more columns]
