# Supplementary material for: Polyploid cancer cells surviving cisplatin reallocate central carbon sources to fuel antioxidant metabolism for survival
Source: Mol Metab. 2026 Apr 18;108:102370. doi: 10.1016/j.molmet.2026.102370 (PMC13158425; doi:10.1016/j.molmet.2026.102370)
Supplement: Multimedia component 11 [file mmc11.csv]

Reaction	WT_Mean	WT_SEM	WT_Norm_CI_Low	WT_Norm_CI_High	WT_Perc_CI_Low	WT_Perc_CI_High
COAtl	0	0	0	0	0	0
EX_5adtststerone_e	897.2930585	1.902209302	893.5647283	901.0213887	793.3337022	984.1703779
EX_5adtststerones_e	54.8668625	0.853246052	53.19450024	56.53922476	1.684514581	88.30180518
EX_5fthf_e	-2.082398545	0.055339789	-2.190864532	-1.973932559	-7.369230042	-0.086173766
EX_5mthf_e	949.6726046	1.51286253	946.7073941	952.6378152	827.0099628	998.6069568
EX_5thf_e	235.8025649	5.749884477	224.5327913	247.0723385	-49.73453067	592.9714418
EX_6dhf_e	-61.37226741	8.81958514	-78.65865428	-44.08588053	-682.5414301	423.5283996
10FTHF7GLUtl	3.011673699	0.066309429	2.881707218	3.14164018	0.587951405	7.068679803
10FTHFtm	-993.3402379	0.213327525	-993.7583598	-992.9221159	-999.8934301	-970.8168025
24_25DHVITD2t	0	0	0	0	0	0
24_25DHVITD3t	0	0	0	0	0	0
2AMADPTm	-2.82E-45	1.97E-61	-2.82E-45	-2.82E-45	-2.82E-45	-2.82E-45
2OXOADOXm	0.245118054	0.006594401	0.232193027	0.25804308	0.016077136	0.742336979
2OXOADPTm	0.562951815	0.007505832	0.548240384	0.577663247	0.188595405	0.966376301
34DHPHEt	-0.507568937	0.008253402	-0.523745604	-0.49139227	-0.902072934	-0.142473404
34DHXMANDACOX	1498.044774	39.70025916	1420.232266	1575.857282	26.2660446	3606.348452
3AIBtm	702.0644419	5.331637076	691.6144332	712.5144505	463.9554959	997.8512423
3MOBt2im	800.2346974	0.9763587	798.3210344	802.1483605	747.6061501	853.0733347
3MOPt2im	951.0532223	0.930286902	949.22986	952.8765847	907.7762088	999.5788995
3MOXTYROX	0.317215469	0.007045638	0.303406018	0.331024921	0.014912926	0.845293825
42A12BOOX	11.70674803	0.256288366	11.20442283	12.20907322	1.785059581	24.42081438
4HOXPACDOX_NADP	-1588.759817	35.01021555	-1657.37984	-1520.139795	-3725.949163	-114.3763166
4MOPt2im	988.1792046	0.206555781	987.7743553	988.5840539	972.6806139	998.6468185
4MPTNLte	0	0	0	0	0	0
4NPHSULT	2.474429111	0.045632881	2.384988663	2.563869558	0.121862123	5.311089572
5ADTSTSTERONESULT	2.460049261	0.076034865	2.311020926	2.609077596	0.021307795	8.616620519
5ADTSTSTERONEte	-897.2930585	1.902209302	-901.0213887	-893.5647283	-984.1703779	-793.3337022
5FTHFt2_1	2.082398545	0.055339789	1.973932559	2.190864532	0.086173766	7.369230042
5HOXINOXDA	0.408039515	0.007821757	0.39270887	0.423370159	0.014508026	0.850822124
5THFtl	2.995178583	0.065332306	2.867127263	3.123229904	0.476816889	7.953837399
5THFtm	1.516491024	0.025113609	1.46726835	1.565713698	0.183521037	3.321726776
7DHCHSTEROLtr	-489.3082021	8.476671504	-505.9224783	-472.693926	-958.9966106	-28.81257986
7DHFtm	0.744916368	0.013705791	0.718053018	0.771779719	0.116480317	1.813114813
ABTArm	-988.4431522	0.356566342	-989.1420223	-987.7442822	-999.3617819	-963.4993254
ABTt	-874.4185146	3.900460961	-882.063418	-866.7736111	-993.4910911	-541.2973488
ACACT10m	13.07653308	0.205292215	12.67416034	13.47890582	1.592187589	22.47415733
ACACT5p	3.897146698	0.062177152	3.77527948	4.019013915	0.464363883	8.046586167
ACACT8p	3.219074021	0.137871866	2.948845163	3.489302879	0.049330124	15.08946761
ACACT9p	2.397602062	0.065299067	2.269615891	2.525588232	0.557346304	8.083269802
ACALDtx	12.55173297	0.334397348	11.89631417	13.20715178	2.425236125	40.09409713
ACCOALm	11.55531565	0.253112835	11.05921449	12.05141681	0.685259424	29.15339885
ACCOAtr	321.2932191	26.28337794	269.7777983	372.8086399	-1562.475738	1633.345312
ACETONEt2	0	0	0	0	0	0
ACGAGBSIDEtl	0	0	0	0	0	0
ACGALFUCGALACGALFUCGALACGLCGAL14ACGLCGALGLUSIDEte	0	0	0	0	0	0
ACGALtlg	0	0	0	0	0	0
ACGAMK	76.87923374	0.672633592	75.5608719	78.19759558	36.01654212	105.7260444
ACGAMPM	242.4216229	0.968845456	240.5226858	244.32056	202.8732732	313.4333566
ACNAMlt	0	0	0	0	0	0
ACNGALACGLCGAL14ACGLCGALGLUSIDEte	0	0	0	0	0	0
ACOAD10m	7.056410309	0.182417796	6.698871428	7.41394919	0.030236474	22.41985172
ACOAD8m	1.14E-60	1.57E-76	1.14E-60	1.14E-60	1.14E-60	1.14E-60
ACOAD9m	33.26605491	0.747603049	31.80075294	34.73135689	0.91597762	82.77336987
ACOAO7p	151.6809314	1.25829715	149.214669	154.1471938	92.82670746	225.6010534
ACONTm	3032.553418	98.27954721	2839.925506	3225.181331	-3951.785619	7322.220496
ACP1_FMN	3.05E-60	4.20E-76	3.05E-60	3.05E-60	3.05E-60	3.05E-60
ACS2	4.383056881	0.091901106	4.202930712	4.563183049	0.291436362	10.26103435
ACt2r	9.697702801	18.33303246	-26.23504082	45.63044642	-904.0065061	861.4474326
ADEt	-7.211459701	13.55968444	-33.7884412	19.3655218	-665.0887225	768.4004952
ADK3m	1618.158702	133.7448241	1356.018847	1880.298557	-6867.974773	7375.061795
ADNt4	0.41925858	0.007159677	0.405225612	0.433291548	0.041814042	0.791013761
ADNtl	0	0	0	0	0	0
ADNtm	-1.19E-30	1.94E-46	-1.19E-30	-1.19E-30	-1.19E-30	-1.19E-30
ADPRIBt	0.426603134	0.009352496	0.408272243	0.444934026	0.01130312	0.974355372
ADRNCOAtx	-3.681587743	0.092986334	-3.863840957	-3.499334529	-9.86209356	1.583333573
ADRNCRNt	-1337.76979	111.7429544	-1556.785981	-1118.7536	-6152.519944	4456.220385
ADSL2r	0.961670256	0.030012126	0.902846489	1.020494023	0.00481606	3.227974781
AGMTm	0.220339243	0.005558312	0.209444952	0.231233534	0.011100329	0.610456095
AHANDROSTANGLCte	0	0	0	0	0	0
AIRCr	0.961670256	0.030012126	0.902846489	1.020494023	0.00481606	3.227974781
AKGMALtm	-372.9266582	122.2678621	-612.5716679	-133.2816485	-6148.721978	6040.515939
AKGt4_3	-0.048417714	0.015710791	-0.079210864	-0.017624565	-0.91037392	0.945351943
ALAGLYexR	-1237.934913	92.10755335	-1418.465717	-1057.404108	-6749.376393	4135.209391
ALASERNaEx	141.7148644	3.905478728	134.0601261	149.3696027	2.82472429	434.2689045
ALASm	2321.667922	44.62133856	2234.210099	2409.125746	284.2657326	4829.946522
ALATHRNaEx	183.1911495	3.644166453	176.0485832	190.3337157	10.72820005	398.6768441
ALCD21_D	2585.949881	42.6859199	2502.285478	2669.614284	787.1520424	5773.026514
ALCD22_D	4087.718678	48.63449675	3992.395065	4183.042292	1516.112889	6226.930434
ALCD2y	288.2967554	3.83343904	280.7832149	295.8102959	17.17680957	473.5129659
ALDD20xm	0.387110727	0.006306448	0.374750088	0.399471366	0.030821643	0.788041511
ALDD2y	22.93003933	0.629136961	21.69693089	24.16314778	1.019201898	79.00698452
ALDSTRNte	0	0	0	0	0	0
ALR2	2117.657398	32.72401008	2053.518339	2181.796458	394.9439342	4782.490259
ALR3	2117.657398	32.72401008	2053.518339	2181.796458	394.9439342	4782.490259
AMACR2p	7.54E-48	7.69E-65	7.54E-48	7.54E-48	7.54E-48	7.54E-48
AMETt2m	188.6026848	17.38128756	154.5353612	222.6700084	-864.8611998	938.5676045
AMPDA	3.40855353	0.091466422	3.229279343	3.587827718	0.111456334	10.71202625
AMY2e	48.76280375	0.973708616	46.85433487	50.67127264	8.758819726	105.561813
ANDRSTRNGLCte	0	0	0	0	0	0
ANDRSTRNtr	-0.415206799	0.00984672	-0.43450637	-0.395907228	-0.962372573	-0.016129348
ARAB_Lt	874.4185146	3.900460961	866.7736111	882.063418	541.2973488	993.4910911
ARABR	874.4185146	3.900460961	866.7736111	882.063418	541.2973488	993.4910911
ARACHDCOAtx	-9.002775236	0.150221977	-9.29721031	-8.708340162	-19.35954342	-1.868787258
ARACHDt2	-0.242182877	0.014528771	-0.270659268	-0.213706486	-0.872300245	0.909643733
ARACHt	8.562023754	0.157738481	8.252856331	8.871191177	1.571726925	18.29336966
ARGLYSex	4331.120341	35.70320733	4261.142055	4401.098627	2362.396982	6121.579375
ARGSS	2.886474108	0.069171099	2.750898754	3.022049462	0.158817137	7.935501363
ARGt4	553.7059306	11.74774709	530.6803463	576.7315149	14.56251911	1185.412646
ASCBt	907.4249801	3.10995096	901.3294762	913.520484	589.920731	992.9612698
ASNCYSNaEx	128.1095324	3.905434457	120.4548809	135.764184	3.150929296	470.5501789
ASNGLNNaEx	160.2948509	4.178640711	152.1047151	168.4849867	4.504631956	426.0571902
ASNNm	972.1998868	0.385416767	971.4444699	972.9553036	953.2943022	989.7573288
ASNS1	2.75103759	0.064687154	2.624250769	2.877824411	0.370035739	6.686157123
ASNt4	257.1216224	6.56372075	244.2567297	269.9865151	7.54376925	724.7702741
ASPGLUm	221.2425442	0.479355011	220.3030083	222.18208	206.2063624	260.9255092
ASPt6	49.28150453	1.193468891	46.94230551	51.62070356	3.459334022	136.6177294
ASPTAm	735.474154	0.879394907	733.75054	737.197768	691.7205311	768.2233777
ATP1ter	10.59884879	0.199354453	10.20811406	10.98958352	1.601400749	25.88995656
BILGLCURte	0.529202656	0.011788972	0.506096271	0.552309042	0.014968807	1.266839978
BILIRED	0.224255547	0.005616864	0.213246494	0.2352646	0.001204884	0.62537313
EX_6htststerone_e	0	0	0	0	0	0
ATPasel_1	7.360784809	0.207889043	6.953322285	7.768247332	0.041621328	22.36704943
ATPtx	165.0980944	18.28563272	129.2582542	200.9379345	-985.1003879	996.6517185
BACCL	0	0	0	0	0	0
BDHm	-981.1465067	0.143795452	-981.4283458	-980.8646676	-989.4589507	-972.410138
BHBtm	-981.1465067	0.143795452	-981.4283458	-980.8646676	-989.4589507	-972.410138
BILDGLCURt	0.523297396	0.011870778	0.500030672	0.54656412	-0.299518841	0.985860906
BTNt2m	7.13E-31	5.82E-47	7.13E-31	7.13E-31	7.13E-31	7.13E-31
BTNt3i_1	2.343513184	0.083035183	2.180764225	2.506262144	0.05902505	8.251539249
BZtr	-38.5102359	1.028402665	-40.52590512	-36.49456667	-143.1754296	-0.197838733
C160CPT1	-324.6741346	1.808385984	-328.2185711	-321.1296981	-453.0953088	-236.6562866
C160CPT2	-1275.18577	1.435473365	-1277.999298	-1272.372242	-1355.146025	-1187.301819
C160CRNt	-292.5625178	116.648452	-521.1934838	-63.93155175	-6493.605724	5336.036582
C161CPT1	-163.3620361	23.36702711	-209.1614092	-117.5626629	-1030.655987	969.5152566
C161CPT12	153.5027265	1.234341649	151.0834169	155.9220362	92.6643756	227.2024443
C161CPT2	-155.3328613	23.32542052	-201.0506855	-109.6150371	-1008.450179	977.9497531
C161CRN2t	629.0542344	110.8201581	411.8467245	846.2617443	-4782.019056	6511.133934
C161CRNt	-155.3328613	23.32542052	-201.0506855	-109.6150371	-1008.450179	977.9497531
C180CPT1	-56.78448825	0.469019178	-57.70376584	-55.86521066	-83.41810185	-26.74050929
C181CPT1	63.84508739	16.98916455	30.54632488	97.1438499	-867.0783475	847.328659
C181CRNt	-1267.646345	114.4424143	-1491.953477	-1043.339213	-6525.317435	4877.17982
C204CPT1	-5.762049671	0.107424048	-5.972600806	-5.551498536	-11.75516774	0.230142176
C204CPT2	-5.762049671	0.107424048	-5.972600806	-5.551498536	-11.75516774	0.230142176
C226COAtx	0.577342106	0.100789113	0.379795444	0.774888767	-9.890090969	7.392763348
C226CPT1	42.14481814	0.70212604	40.76865111	43.52098518	6.146655087	83.45899358
C226CPT2	42.14481814	0.70212604	40.76865111	43.52098518	6.146655087	83.45899358
C226CRNt	-70.4459738	14.92736291	-99.7036051	-41.18834249	-928.8794704	620.0285758
C3STDH1r	3.39E-44	5.51E-60	3.39E-44	3.39E-44	3.39E-44	3.39E-44
C4STMO1r	1.75E-44	1.65E-60	1.75E-44	1.75E-44	1.75E-44	1.75E-44
C4STMO2Pr	-1.16E-44	2.36E-61	-1.16E-44	-1.16E-44	-1.16E-44	-1.16E-44
CAATPS_1	4.923904616	0.164342057	4.601794185	5.246015048	0.148806293	13.80124324
CATm	236.5615727	0.381666622	235.8135062	237.3096393	211.4819572	256.9391174
CATp	702.6932762	0.739264297	701.2443182	704.1422342	655.8769037	748.5313691
CBPPer	1.380330554	0.037724894	1.306389762	1.454271346	0.016308692	4.781206032
CBR2	1736.199881	27.52186721	1682.257022	1790.142741	377.4420095	3230.394707
CDIPTr	-980.6268771	0.22600339	-981.0698438	-980.1839105	-993.698224	-964.2536006
CDPDAGtm	0	0	0	0	0	0
CDS	4.23768111	0.110310904	4.021471737	4.453890482	0.214367812	10.09952957
CERT1gt	-18.607335	0.485330427	-19.55858264	-17.65608737	-73.30159012	-0.828521959
CERT1rt	2.122921578	0.062265873	2.000880467	2.24496269	0.017212778	7.078340812
CERT2rt	-2.122921578	0.062265873	-2.24496269	-2.000880467	-7.078340812	-0.017212778
CHOLK	13.09208723	0.330231035	12.4448344	13.73934006	0.308461137	34.2363818
CHOLPtl	-2.873745485	0.079116914	-3.028814636	-2.718676333	-10.05900464	-0.148161582
CHOLtr	0	0	0	0	0	0
CHSTEROLt3	18.09989052	17.69627704	-16.58481248	52.78459351	-916.4104432	895.7435097
CITRtm	1099.320035	71.14762548	959.8706886	1238.76938	-4011.811845	4124.712169
CITtam	-11.27807279	0.604340874	-12.4625809	-10.09356468	-36.49580307	23.94694339
CK_cho	4.335532827	0.079826437	4.179073011	4.491992643	0.054710605	11.09896319
CLHCO3tex2	542.2008285	11.90130292	518.8742748	565.5273822	16.80467084	1497.853192
CLOXAtex2	245.2935394	3.265026502	238.8940874	251.6929913	45.87300601	416.6134301
CLPNDCOAtx	-1.245665185	0.037236523	-1.31864877	-1.172681599	-4.771877472	-0.038236279
CLPNDCPT1	2.572132718	0.058894259	2.456699971	2.687565465	0.041643028	6.217610897
CLPNDt	4.259967899	0.107779185	4.048720697	4.4712151	-1.880037265	11.34724637
ACNMCT	0	0	0	0	0	0
CO2tg	0	0	0	0	0	0
CO2tm	999.0771489	0.017531615	999.0427869	999.1115108	997.9984689	999.9436318
COAtim	-1772.731775	40.01559363	-1851.162338	-1694.301211	-4034.79472	731.6380542
COKECBESr	38.5102359	1.028402665	36.49456667	40.52590512	0.197838733	143.1754296
COQ3m	0	0	0	0	0	0
CREATt4_2_r	-4149.010113	4.219141011	-4157.27963	-4140.740597	-4359.582312	-3866.491565
CREATtmdiffir	4.335532827	0.079826437	4.179073011	4.491992643	0.054710605	11.09896319
CRMPte	-6.093718792	0.143106602	-6.374207732	-5.813229851	-15.37405727	-0.260550272
CRNCARtp	189.845968	4.733193917	180.5689079	199.1230281	6.473800577	550.7141869
CRNt	150.8773458	18.50904844	114.5996109	187.1550808	-718.4005326	1355.329949
CRNtHa	0.461630139	0.008019328	0.445912256	0.477348022	0.021206269	0.950936492
CRNtuNa	157.7138417	4.028226643	149.8185175	165.6091659	4.594571056	435.7838957
CRTSLt	-699.1556095	4.576875626	-708.1262857	-690.1849332	-949.3628031	-406.5546863
CRTSLtr	-790.7170455	3.914620083	-798.3897009	-783.0443901	-998.5762373	-515.4829904
CRVNCtr	797.2162398	3.848803864	789.6725842	804.7598954	463.8512177	966.0865839
CSNAT2m	-16.07058202	23.69022429	-62.50342164	30.36225759	-1657.934752	1430.324184
CSNAT2x	1.15E-31	3.46E-48	1.15E-31	1.15E-31	1.15E-31	1.15E-31
CSNAT3x	367.1538063	9.780676515	347.9836803	386.3239322	4.653300481	925.3675966
CSNATm	-4427.33879	2.475589577	-4432.190946	-4422.486634	-4585.745766	-4276.674485
CSNATp	-707.8118905	10.35726428	-728.1121285	-687.5116526	-1291.983661	-225.877006
CSNATr	-3184.312353	27.80909201	-3238.818173	-3129.806532	-4761.930254	-1529.635298
CSPG_Ct	0	0	0	0	0	0
CYANt	98.0791989	1.836813745	94.47904396	101.6793538	18.82660696	198.2326919
CYANtm	20.64237993	0.609801738	19.44716853	21.83759134	0.248922146	81.07490317
CYSALANaEx	215.3778774	6.977129866	201.7027029	229.053052	6.964651561	817.4656144
CYSASNNaEx	177.013025	4.860140246	167.4871501	186.5388999	6.575922184	523.2929895
CYSGLYex	-655.8813279	86.4531133	-825.32943	-486.4332259	-6789.635376	4125.197292
CYSSERNaEx	186.2308375	7.373202293	171.779361	200.682314	10.07727819	899.7553408
CYStec	-2962.300502	36.27032249	-3033.390334	-2891.21067	-4279.323576	-784.0326866
CYSTGLUex	484.5010675	1.595232916	481.374411	487.627724	361.1871827	574.1268417
CYTD	450.3046207	3.831327452	442.7952189	457.8140225	190.5502429	713.4690397
CYTDt	-143.5323182	4.213396067	-151.7905745	-135.2740619	-386.2140129	117.3532944
CYTDtl	0	0	0	0	0	0
CYTK12	-760.9303099	120.1533388	-996.4308539	-525.4297659	-6716.775416	7271.240122
CYTK12n	-572.4094067	127.5125641	-822.3340323	-322.484781	-7601.285045	6627.176766
CYTK13n	-269.1215762	136.8638414	-537.3747054	-0.86844705	-7164.642034	7032.109586
CYTK14	799.336103	114.2802734	575.3467671	1023.325439	-6623.415825	7092.082799
CYTK1m	5.889526859	0.107426931	5.678970075	6.100083643	1.3063244	11.74516467
CYTK2n	2013.221204	119.2233826	1779.543374	2246.899034	-6382.44859	7603.042178
CYTK5n	215.3893011	134.453567	-48.13969034	478.9182924	-7137.427974	7610.899048
CPK1	2443.158321	88.55193976	2269.59652	2616.720123	-3000.753498	7224.071512
CYTK6n	-1396.061556	128.2339633	-1647.400124	-1144.722988	-7276.932119	6547.734063
CYTK7	3232.288559	104.4600597	3027.546842	3437.030276	-4639.32483	7579.489827
CYTK7n	307.6099251	103.3969978	104.9518093	510.2680409	-6371.363676	7124.075255
CYTK8	-1391.371368	133.2278271	-1652.497909	-1130.244827	-7173.186948	7065.468963
CYTK8n	231.1445776	133.1119966	-29.75493581	492.0440911	-6867.194809	7243.961425
DAGK_hs	20.32502232	0.370554205	19.59873608	21.05130856	1.041088576	43.89782384
DCK1n	1446.795146	113.4533893	1224.426503	1669.163789	-5762.175104	6083.528584
DLNLCGCPT2	1.275097262	0.033332699	1.209765171	1.340429353	0.149202951	3.656788
DCSPTN1CPT1	15.86595984	0.166431197	15.53975469	16.19216498	8.941195735	28.85873558
DCSPTN1CRNt	33.7880972	95.85763249	-154.0928625	221.6690569	-5852.459797	4775.151484
DCSPTN1t	19.04977999	0.497482409	18.07471447	20.02484551	-1.421572678	47.96617504
DCYTD	165.1197538	3.986846002	157.3055356	172.933972	11.60621511	453.097117
DCYTt	161.5085272	3.928748878	153.8081794	169.208875	11.29786951	452.1483974
DESAT18_10	1.729143563	0.043013127	1.644837835	1.813449292	0.058260431	5.095475112
DESAT18_6	3.01302171	0.084376169	2.84764442	3.178399001	0.089181379	9.543336684
DESAT18_12	1.853086316	0.045664114	1.763584653	1.942587979	0.042067123	5.757373741
DESAT24_1	1.949497045	0.050853721	1.849823751	2.049170339	0.145635464	6.339735279
DGCHOLte	0	0	0	0	0	0
DGSNt	66.52981977	15.60948595	35.93522731	97.12441223	-765.6116666	808.9445386
DGSNtm	0	0	0	0	0	0
DHCRD2	5.097302112	0.144062166	4.814940267	5.379663956	0.600790862	16.85961709
DHEASt	0.309816232	0.014266022	0.281854829	0.337777635	-0.441753789	0.946264233
DHEASULT	2.080368299	0.052057381	1.978335832	2.182400765	0.089293946	5.588346266
DHEAtr	0	0	0	0	0	0
DHFtl	-7.176145694	0.127301959	-7.425657534	-6.926633855	-17.67142263	-3.173034749
DHFtm	994.3841918	0.163156697	994.0644046	994.7039789	981.3559334	999.8753968
DHORD9	984.6922444	0.102650305	984.4910498	984.893439	979.0807159	992.1357251
DHPM1	49.66510925	0.831730318	48.03491783	51.29530067	6.763975116	99.01172285
DIGALSIDEtl	0	0	0	0	0	0
DITPtn	18.57016709	19.50193805	-19.65363149	56.79396567	-953.8442489	951.4301445
D_LACt2	-954.3238112	1.289010915	-956.8502726	-951.7973498	-998.7182951	-854.0020781
DLNLCGCPT1	-378.5466867	12.99200137	-404.0110094	-353.082364	-910.9354519	640.2854139
DMATTx	0.952586338	0.010133944	0.932723807	0.972448869	0.378499455	1.636580389
DMHPTCRNte	0	0	0	0	0	0
DMNONCRNt	199.2123384	16.44415214	166.9818002	231.4428766	-914.2604547	900.8987476
DNADtn	1.16E-28	4.26E-45	1.16E-28	1.16E-28	1.16E-28	1.16E-28
DNDPt10m	1.18E-30	8.31E-47	1.18E-30	1.18E-30	1.18E-30	1.18E-30
DNDPt11m	8.63E-30	4.43E-46	8.63E-30	8.63E-30	8.63E-30	8.63E-30
DNDPt13m	9.62E-30	1.37E-45	9.62E-30	9.62E-30	9.62E-30	9.62E-30
DNDPt14m	-2.17E-29	2.48E-45	-2.17E-29	-2.17E-29	-2.17E-29	-2.17E-29
DNDPt15m	-2.01E-29	1.24E-45	-2.01E-29	-2.01E-29	-2.01E-29	-2.01E-29
DNDPt16m	-4.62E-29	2.66E-45	-4.62E-29	-4.62E-29	-4.62E-29	-4.62E-29
DNDPt17m	-3.11E-29	2.66E-45	-3.11E-29	-3.11E-29	-3.11E-29	-3.11E-29
DNDPt18m	9.51E-30	8.87E-46	9.51E-30	9.51E-30	9.51E-30	9.51E-30
DNDPt1m	8.08E-29	1.06E-45	8.08E-29	8.08E-29	8.08E-29	8.08E-29
DNDPt20m	-3.37E-30	3.99E-46	-3.37E-30	-3.37E-30	-3.37E-30	-3.37E-30
DNDPt21m	-4.09E-29	4.79E-45	-4.09E-29	-4.09E-29	-4.09E-29	-4.09E-29
DNDPt25m	4.71E-30	7.09E-46	4.71E-30	4.71E-30	4.71E-30	4.71E-30
DNDPt28m	-1.80E-30	3.88E-46	-1.80E-30	-1.80E-30	-1.80E-30	-1.80E-30
DNDPt32m	1.54E-29	1.15E-45	1.54E-29	1.54E-29	1.54E-29	1.54E-29
DNDPt37m	-1.90E-29	5.32E-46	-1.90E-29	-1.90E-29	-1.90E-29	-1.90E-29
DNDPt38m	2392.106687	31.67821785	2330.01738	2454.195994	388.0769551	3640.589557
DNDPt39m	-2.57E-29	4.43E-45	-2.57E-29	-2.57E-29	-2.57E-29	-2.57E-29
DNDPt40m	-2.42E-29	5.32E-46	-2.42E-29	-2.42E-29	-2.42E-29	-2.42E-29
DNDPt42m	8.37E-30	3.10E-46	8.37E-30	8.37E-30	8.37E-30	8.37E-30
DNDPt43m	8.38E-30	1.15E-45	8.38E-30	8.38E-30	8.38E-30	8.38E-30
DNDPt45m	-8.67E-29	5.32E-45	-8.67E-29	-8.67E-29	-8.67E-29	-8.67E-29
DNDPt49m	6.59E-29	8.16E-45	6.59E-29	6.59E-29	6.59E-29	6.59E-29
DNDPt50m	1.68E-29	1.33E-45	1.68E-29	1.68E-29	1.68E-29	1.68E-29
DNDPt57m	3.14E-29	2.31E-45	3.14E-29	3.14E-29	3.14E-29	3.14E-29
DNDPt59m	-2.01E-29	2.84E-45	-2.01E-29	-2.01E-29	-2.01E-29	-2.01E-29
DNDPt5m	3.93E-31	6.37E-47	3.93E-31	3.93E-31	3.93E-31	3.93E-31
DNDPt60m	-1.45E-30	7.20E-47	-1.45E-30	-1.45E-30	-1.45E-30	-1.45E-30
DNDPt61m	-1.67E-29	1.68E-45	-1.67E-29	-1.67E-29	-1.67E-29	-1.67E-29
DNDPt62m	-2.07E-29	3.19E-45	-2.07E-29	-2.07E-29	-2.07E-29	-2.07E-29
DNDPt63m	-1.89E-29	1.95E-45	-1.89E-29	-1.89E-29	-1.89E-29	-1.89E-29
DNDPt6m	-3.58E-30	5.32E-46	-3.58E-30	-3.58E-30	-3.58E-30	-3.58E-30
DOPAtu	579.6451011	2.463466946	574.8167058	584.4734963	398.4987284	755.7626427
DPCOAtl	0	0	0	0	0	0
DPGase	4.872060585	0.119825611	4.637202387	5.106918783	0.332198577	15.18764063
DTDPtn	1.65E-31	1.59E-47	1.65E-31	1.65E-31	1.65E-31	1.65E-31
DUDPtn	3.190237639	0.08998072	3.013875427	3.36659985	0.117818138	8.047024069
DURIK1	4.684058219	0.089536814	4.508566063	4.859550374	0.264386031	9.620720944
DURIt	-665.794047	7.396060205	-680.290325	-651.297769	-989.3430609	-169.5985804
DUTPDPm	6.416697632	0.184786121	6.054516835	6.778878428	0.431989345	18.88057929
EBASTINEte	0	0	0	0	0	0
ECOAH9m	13.07653308	0.205292215	12.67416034	13.47890582	1.592187589	22.47415733
EICOSTETCPT1	5.340957231	0.104973888	5.13520841	5.546706052	0.627671649	11.10112861
ESTRADIOLt	-857.1733229	1.90132352	-860.899917	-853.4467288	-960.8140333	-763.8960448
ESTRIOLGLCte	0	0	0	0	0	0
ESTRONEGLCt	0	0	0	0	0	0
ESTRONESt	864.8651432	1.9248013	861.0925327	868.6377538	768.9153787	966.7118042
ESTRONESt2	0.424107994	0.007856186	0.408709869	0.439506118	0.033794848	0.918211576
ESTRONEtr	-583.161979	7.614600993	-598.086597	-568.2373611	-899.8417008	-126.3518604
ETF	776.624522	9.669310769	757.6726729	795.5763711	136.4793916	1224.280298
ETFQO	776.624522	9.669310769	757.6726729	795.5763711	136.4793916	1224.280298
ETHAK	6.1850815	0.13484399	5.920787279	6.449375721	0.161189363	16.13148385
EX_10fthf5glu_e	157.0901912	4.839014619	147.6057225	166.5746599	-73.73758622	499.2668315
EX_10fthf6glu_e	-3.492430975	8.157015837	-19.48018202	12.49532007	-461.3304238	527.158255
EX_10fthf7glu_e	-180.7657348	5.158510483	-190.8764153	-170.6550542	-537.6644974	-9.322039815
EX_24nph_e	0	0	0	0	0	0
EX_25hvitd3_e	0	0	0	0	0	0
EX_2hb_e	825.1345949	2.849483362	819.5496075	830.7195822	648.6805804	991.1278403
EX_2mcit_e	0	0	0	0	0	0
EX_34dhphe_e	0	0	0	0	0	0
EX_35cgmp_e	2.252849285	0.05225198	2.150435404	2.355263165	0.033044682	5.461737821
EX_4hphac_e	0.441829538	0.007850182	0.426443181	0.457215895	0.018843841	0.787451034
EX_4mptnl_e	0	0	0	0	0	0
EX_7dhf_e	-178.7060394	4.065475163	-186.6743707	-170.7377081	-490.5626925	-10.00625955
EX_7thf_e	-176.3193077	5.404846572	-186.912807	-165.7258084	-557.7254896	-2.925145265
EX_acetone_e	0	0	0	0	0	0
EX_acgalfucgalacgalfuc12gal14acglcgalgluside_hs_e	0	0	0	0	0	0
EX_acnacngal14acglcgalgluside_hs_e	0	0	0	0	0	0
EX_adp_e	42.87833246	0.991628587	40.93474043	44.82192449	-7.901691474	104.9612779
EX_ahandrostanglc_e	0	0	0	0	0	0
EX_ala_B_e	89.69427832	1.986756693	85.80023521	93.58832144	1.533462808	278.3942724
EX_ala__D_e	875.7544151	2.55193446	870.7526236	880.7562067	692.2351403	989.1175078
EX_aldstrn_e	0	0	0	0	0	0
EX_andrstrn_e	-894.9361486	1.113134381	-897.117892	-892.7544052	-982.2164515	-832.1338144
EX_andrstrnglc_e	0	0	0	0	0	0
EX_antipyrene_e	0	0	0	0	0	0
EX_appnn_e	0	0	0	0	0	0
EX_arach_e	-6.252062072	0.168961964	-6.583227522	-5.920896622	-18.35373971	-0.385992517
EX_avite1_e	0	0	0	0	0	0
EX_avite2_e	0	0	0	0	0	0
EX_bhb_e	981.1465067	0.143795452	980.8646676	981.4283458	972.410138	989.4589507
EX_bildglcur_e	0	0	0	0	0	0
EX_biocyt_e	-66.86317116	1.950403332	-70.68596169	-63.04038063	-268.8663406	-1.025483951
EX_bvite_e	0	0	0	0	0	0
EX_caro_e	0	0	0	0	0	0
EX_carveol_e	0	0	0	0	0	0
EX_chol_e	-827.8194401	1.719079513	-831.188836	-824.4500443	-921.31952	-691.7252126
EX_cholate_e	0.676287592	0.003234762	0.669947459	0.682627725	0.500190309	0.835683828
EX_chtn_e	-159.1607745	2.927280042	-164.8982434	-153.4233056	-360.2403311	-20.63279575
EX_clpnd_e	-0.854472055	0.062337742	-0.976654029	-0.73229008	-4.298795028	2.549632767
EX_coumarin_e	0	0	0	0	0	0
EX_creat_e	-757.6047395	2.640383263	-762.7798907	-752.4295883	-908.046134	-565.7959556
EX_crmp_hs_e	-6.093718792	0.143106602	-6.374207732	-5.813229851	-15.37405727	-0.260550272
EX_crn_e	-767.5852546	3.218619268	-773.8937484	-761.2767609	-959.874096	-580.2169388
EX_crtstrn_e	0	0	0	0	0	0
EX_crvnc_e	-10.75889616	0.817397834	-12.36099591	-9.156796401	-54.34944722	36.86953252
EX_cspg_c_e	0	0	0	0	0	0
EX_cspg_e_e	0	0	0	0	0	0
EX_cyan_e	-98.0791989	1.836813745	-101.6793538	-94.47904396	-198.2326919	-18.82660696
EX_dag_hs_e	849.0713626	2.52387033	844.1245768	854.0181485	643.4029166	991.6601011
EX_dcsptn1_e	-14.57558012	0.472816684	-15.50230082	-13.64885942	-44.0245112	3.336744566
EX_dhdascb_e	-637.1039404	6.369571778	-649.5883011	-624.6195797	-898.0808785	-307.9241411
EX_dheas_e	-0.496346525	0.013559643	-0.522923424	-0.469769625	-1.519718236	-0.022701565
EX_dhf_e	40.68935425	1.258339796	38.22300825	43.15570025	0.61114395	149.4376624
EX_digalsgalside_hs_e	0	0	0	0	0	0
EX_dlnlcg_e	0.829140458	0.032429427	0.765578781	0.892702134	-0.866538972	2.899800093
EX_dmantipyrine_e	0	0	0	0	0	0
EX_dmhptcrn_e	0	0	0	0	0	0
EX_dopa_e	-579.6846305	2.466781012	-584.5195213	-574.8497397	-756.3936088	-398.6104586
EX_eaflatoxin_e	0	0	0	0	0	0
EX_ebastine_e	0	0	0	0	0	0
EX_eicostet_e	-14.76561022	0.171202491	-15.10116711	-14.43005334	-25.31347943	-5.414336525
EX_estradiolglc_e	0	0	0	0	0	0
EX_fucacngalacglcgalgluside_hs_e	0	0	0	0	0	0
EX_fucfuc12gal14acglcgalgluside_hs_e	0	0	0	0	0	0
EX_fucfucfucgalacglc13galacglcgal14acglcgalgluside_hs_e	0	0	0	0	0	0
EX_fucfucgalacglcgalgluside_hs_e	0	0	0	0	0	0
EX_fucgal14acglcgalgluside_hs_e	0	0	0	0	0	0
EX_fucgalgbside_hs_e	0	0	0	0	0	0
EX_fuc__L_e	119.099428	2.352796282	114.4879473	123.7109087	21.31692556	272.8405341
EX_galacglcgalgbside_hs_e	0	0	0	0	0	0
EX_galfucgalacglcgal14acglcgalgluside_hs_e	0	0	0	0	0	0
EX_gd1c_hs_e	0	0	0	0	0	0
EX_gdp_e	2.108085562	0.298103176	1.523803337	2.692367788	-15.62062482	21.14180636
EX_gluala_e	-874.6954454	3.547215948	-881.6479887	-867.7429022	-993.2787216	-621.335614
EX_gp1calpha_hs_e	0	0	0	0	0	0
EX_gq1balpha_hs_e	0	0	0	0	0	0
EX_gsn_e	277.5264886	18.9615736	240.3618044	314.6911729	-836.3363845	985.5307197
EX_gt1a_hs_e	0	0	0	0	0	0
EX_gthox_e	18.92396755	0.345887957	18.24602715	19.60190794	1.055177519	39.93423422
EX_ha_e	86.33629364	1.69021042	83.02348121	89.64910606	-36.4731721	160.4264063
EX_ha_pre1_e	1.222658504	3.417464138	-5.475571206	7.920888215	-157.1066228	268.6940656
EX_hcoumarin_e	0	0	0	0	0	0
EX_hdcea_e	22.76737382	0.903684152	20.99615288	24.53859476	-11.57730783	76.33054868
EX_hexc_e	-4.679074334	0.080345051	-4.836550634	-4.521598034	-9.248746902	-0.522218533
EX_hom__L_e	0	0	0	0	0	0
EX_hspg_e	0	0	0	0	0	0
EX_htaxol_e	0	0	0	0	0	0
EX_i_e	-7.36E-66	2.00E-82	-7.36E-66	-7.36E-66	-7.36E-66	-7.36E-66
EX_imp_e	-913.2880548	1.642547145	-916.5074472	-910.0686624	-987.421386	-816.9193894
EX_ksi_e	-48.3089098	1.369830643	-50.99377786	-45.62404174	-163.9802186	-1.82625021
EX_ksii_core4_e	0	0	0	0	0	0
EX_lac__D_e	954.3238112	1.289010915	951.7973498	956.8502726	854.0020781	998.7182951
EX_cysi__L_e	-485.6955844	1.59620549	-488.8241472	-482.5670217	-575.3121649	-361.9125738
EX_leuktrB4_e	0.578031904	0.007588271	0.563158894	0.592904915	0.05121696	0.940749825
EX_leuktrC4_e	-917.3013246	2.431806205	-922.0676647	-912.5349844	-999.6094825	-775.4838087
EX_leuktrD4_e	917.3013246	2.431806205	912.5349844	922.0676647	775.4838087	999.6094825
EX_leuktrE4_e	0	0	0	0	0	0
EX_limnen_e	0	0	0	0	0	0
EX_lipoate_e	-7.12E-63	9.90E-79	-7.12E-63	-7.12E-63	-7.12E-63	-7.12E-63
EX_lnlc_e	1.181688839	0.109777286	0.966525358	1.396852319	-5.843796991	9.581477679
EX_lnlnca_e	3.838161786	0.060875617	3.718845576	3.957477996	-0.436711622	6.415509992
EX_lpchol_hs_e	-143.8539303	4.6302684	-152.9292564	-134.7786043	-574.4963739	8.551284561
EX_mercplaccys_e	0	0	0	0	0	0
EX_mthgxl_e	-4.38E-32	4.50E-48	-4.38E-32	-4.38E-32	-4.38E-32	-4.38E-32
EX_nifedipine_e	0	0	0	0	0	0
EX_npthl_e	0	0	0	0	0	0
EX_oagd3_hs_e	0	0	0	0	0	0
EX_oagt3_hs_e	0	0	0	0	0	0
EX_ocdca_e	-2.286512652	0.062991907	-2.409976789	-2.163048515	-8.147657502	-0.084087278
EX_ocdcea_e	17.76023708	0.595248025	16.59355095	18.92692321	-17.74998157	49.67652476
EX_octa_e	-6.783466249	0.173039764	-7.122624186	-6.444308312	-19.35029268	-0.091739312
EX_onpthl_e	0	0	0	0	0	0
EX_oxa_e	-2.02E-45	3.94E-62	-2.02E-45	-2.02E-45	-2.02E-45	-2.02E-45
EX_paf_hs_e	-30.21902628	0.678743072	-31.5493627	-28.88868986	-80.97390631	-3.653790895
EX_pchol_hs_e	-152.2100437	3.118766825	-158.3228267	-146.0972608	-387.6676046	0.309052889
EX_perillyl_e	0	0	0	0	0	0
EX_pheacgln_e	0	0	0	0	0	0
EX_phllqne_e	0	0	0	0	0	0
EX_phyt_e	7.93E-32	8.31E-48	7.93E-32	7.93E-32	7.93E-32	7.93E-32
EX_prostgd2_e	0.075128514	0.028338096	0.019585846	0.130671181	-1.835950108	1.373310471
EX_prostge2_e	-528.5956712	11.16334149	-550.4758206	-506.7155219	-936.6842045	366.0598576
EX_ps_hs_e	-973.0034856	0.843812628	-974.6573583	-971.3496128	-997.6723354	-919.9498304
EX_retinol_e	-124.0627057	2.363132012	-128.6944445	-119.430967	-361.8789381	-8.379890681
EX_Rtotal2_e	281.9485355	2.022998064	277.9834593	285.9136117	169.5279187	406.61091
EX_s2l2n2m2masn_e	70.79051819	1.747317915	67.36577508	74.2152613	2.828078957	198.40933
EX_sarcs_e	-6.009468029	0.092512377	-6.190792288	-5.82814377	-11.04970468	-0.781937771
EX_spc_hs_e	-4.834438779	0.129406502	-5.088075524	-4.580802034	-14.48805989	-0.31951955
EX_sph1p_e	-7.419798749	0.154424823	-7.722471402	-7.117126096	-17.14933051	-1.640346427
EX_strdnc_e	-49.19508137	0.598961541	-50.36904599	-48.02111675	-80.44803802	-20.94238486
EX_tag_hs_e	0	0	0	0	0	0
EX_taxol_e	0	0	0	0	0	0
EX_tchola_e	0	0	0	0	0	0
EX_tcynt_e	98.0791989	1.836813745	94.47904396	101.6793538	18.82660696	198.2326919
EX_tdchola_e	0	0	0	0	0	0
EX_tetpent3_e	-3.19516223	0.065342029	-3.323232606	-3.067091853	-7.723771807	-0.599721046
EX_tetpent6_e	-23.5406933	0.328330176	-24.18422044	-22.89716615	-36.59775832	-4.984707671
EX_thmmp_e	0	0	0	0	0	0
EX_thym_e	414.3303636	9.008058012	396.6745699	431.9861573	31.08793781	973.6249821
EX_triodthy_e	-0.852109045	0.018104717	-0.887594289	-0.8166238	-1.989881403	-0.018599806
EX_triodthysuf_e	0.849361573	0.016251638	0.817508363	0.881214783	0.07375079	2.018850589
EX_tststeroneglc_e	0	0	0	0	0	0
EX_tststerones_e	0.853712626	0.017959728	0.81851156	0.888913692	0.053123287	2.127416088
EX_ttdca_e	28.51691653	0.96762155	26.62037829	30.41345477	-0.280030601	136.0883078
EX_tymsf_e	0.225427444	0.005271402	0.215095495	0.235759392	0.00856331	0.549088309
EX_udp_e	-1.255935591	0.229048833	-1.704871304	-0.806999877	-13.5035797	11.7909069
EX_whddca_e	0	0	0	0	0	0
EX_whhdca_e	-22.38110637	0.455166817	-23.27323334	-21.48897941	-62.66654043	-1.501291672
EX_whttdca_e	0	0	0	0	0	0
EX_xoltri25_e	0	0	0	0	0	0
EX_xoltri27_e	1.270209439	0.042930175	1.186066295	1.354352583	0.036368039	3.876545151
F1Atg	107.4675529	16.96650138	74.21321022	140.7218956	-919.2064881	866.0075961
FACOAL140	1.759828671	0.057977967	1.646191856	1.873465486	0.044083595	5.806919756
FACOAL160	2.783960833	0.074987819	2.636984709	2.930936958	0.162065392	7.985936313
FACOAL170	5.537416537	0.113732193	5.314501438	5.760331636	0.230183199	11.55873352
FACOAL181	2.938076944	0.059374434	2.821703053	3.054450834	0.121831416	7.302197302
FACOAL1821	2.856741223	0.069299539	2.720914127	2.992568319	0.100002176	7.143350551
FACOAL1822	2.568467515	0.076974537	2.417597423	2.719337607	0.0666792	7.643075077
FACOAL1831	1.964428753	0.059523799	1.847762106	2.0810954	0.076874362	7.936418794
FACOAL184	37.81569122	0.625169171	36.59035965	39.0410228	7.2543842	66.06183676
FACOAL203	2.351075107	0.05698476	2.239384978	2.462765236	0.09330083	6.641770794
FACOAL204	8.043376155	0.134862988	7.779044699	8.307707611	0.245184945	17.63388465
FACOAL2042	17.13021637	0.17606647	16.78512609	17.47530665	8.008181671	27.66957711
FACOAL205	8.869482333	0.272574608	8.335236102	9.403728564	0.276033172	36.77348948
FACOAL2251	17.18619131	0.456674057	16.29111016	18.08127247	0.249762712	47.69772754
FACOAL2252	5.251637215	0.07397502	5.106646175	5.396628254	0.835832482	9.061949297
FACOAL240_1	2.408884199	0.055844914	2.299428168	2.518340231	0.089957863	6.280177202
FACOAL241	1.853403887	0.037164829	1.780560823	1.926246951	0.107634179	4.635235504
FACOAL245_1	25.06825976	0.322903987	24.43536795	25.70115158	7.381380024	38.32715928
FACOAL80	6.783466249	0.173039764	6.444308312	7.122624186	0.091739312	19.35029268
FADH2tru	822.0092903	4.373054126	813.4381042	830.5804763	507.2404154	990.0008897
FADH2tx	67.68357912	1.447484487	64.84650952	70.52064871	-4.507017158	174.0594821
FADtru	822.0092903	4.373054126	813.4381042	830.5804763	507.2404154	990.0008897
FADtx	-67.68357912	1.447484487	-70.52064871	-64.84650952	-174.0594821	4.507017158
FAEL184	0.669591536	0.015928016	0.638372624	0.700810449	0.034528245	1.751591979
FAEL204	1.451114916	0.027640034	1.39694045	1.505289382	0.043537632	2.795780777
FAEL205	0.471995479	0.013246432	0.446032472	0.497958485	0.011561616	1.664814981
FALDH	3.545751225	0.093977245	3.361555824	3.729946625	0.167171113	13.31888296
FAOXC16080m	5.172906378	0.091902888	4.992776718	5.353036037	0.671293274	11.63104601
FAOXC16080x	1.840979179	0.030341882	1.78150909	1.900449267	0.190504953	3.352235031
FAOXC180x	3.191587994	0.089219132	3.016718496	3.366457492	0.068135416	8.989591468
FAOXC1811601m	3.664205901	0.100260929	3.467694479	3.860717323	0.099719341	12.3533636
FAOXC1811603m	3.832293947	0.071567921	3.692020822	3.972567073	0.19179275	7.711270294
FAOXC182806m	10.30914222	0.225955447	9.866269541	10.75201489	0.505385461	26.94325634
FAOXC18280m	10.51870485	0.287080546	9.95602698	11.08138272	0.156331543	27.1142122
FAOXC183806m	4.658637375	0.111043686	4.44099175	4.876283	0.205919966	11.83442139
FAOXC18480m	114.6224158	0.45997331	113.7208682	115.5239635	86.34597584	143.2795858
FAOXC200180x	3.890438587	0.104113163	3.686376787	4.094500386	0.111398585	12.80541542
FAOXC2031836m	0.638149782	0.022247535	0.594544614	0.68175495	0.010286221	3.053343452
FAOXC204	1.560177135	0.043324519	1.475261077	1.645093193	0.076940676	6.040440161
FAOXC2051843m	72.42999781	0.749160194	70.96164383	73.8983518	33.31147947	113.8674288
FAOXC2051843x	1.507374654	0.033827058	1.44107362	1.573675688	0.046276582	3.491664006
FAOXC2251836m	8.999201097	0.196969668	8.613140549	9.385261645	0.609355834	24.16019969
FAOXC2252053m	4.162921599	0.095189017	3.976351125	4.349492073	0.317672845	10.87258395
FAOXC2252053x	16.06304537	0.183174068	15.7040242	16.42206655	5.698956651	27.44937685
GCHOLAte	2.310483056	0.065425149	2.182249764	2.438716347	-0.587914821	9.985234508
FAOXC226205m	39.84637165	0.724618065	38.42612025	41.26662306	1.850103135	82.17704749
FAOXC2442246x	1.646732465	0.040788088	1.566787813	1.726677117	0.050887028	4.06061401
FAOXC2452253x	1.245665185	0.037236523	1.172681599	1.31864877	0.038236279	4.771877472
FAOXC2452256x	19.29918851	0.322542034	18.66700612	19.93137089	1.212583397	32.82246391
FAOXC246226x	2.454325799	0.076306812	2.304764447	2.60388715	0.107771489	10.5804532
FAOXC260240x_1	2.934050808	0.068722616	2.799354481	3.068747135	0.167060228	7.580656913
FAS160COA	1.466341809	0.024272795	1.418767131	1.513916487	0.103695736	2.845295765
FATP1t	109.9169971	2.266203859	105.4752375	114.3587566	17.72687101	277.4341277
FATP2t	22.1873728	0.48179205	21.24306038	23.13168522	-2.949629263	49.14672525
FATP3t	-4.622215284	0.102266658	-4.822657933	-4.421772634	-12.27220899	-0.416178169
FATP7t	781.876643	3.972089575	774.0913474	789.6619385	430.036125	948.7810316
FATP8t	5126.014943	6.344872419	5113.578993	5138.450893	4622.163845	5369.159954
FDH	1.147548499	0.030116277	1.088520596	1.206576403	0.035361604	3.551234225
FE2t	0.165296387	0.003670734	0.158101748	0.172491026	0.007890665	0.470648942
FKYNH	6.863721253	0.201516531	6.468748852	7.258693654	0.202317002	19.39304765
FORtm	-3.025198005	0.072963009	-3.168205502	-2.882190509	-8.203023815	-0.079695024
FORtr	1.22E-44	3.15E-61	1.22E-44	1.22E-44	1.22E-44	1.22E-44
FPGS2	2.216356034	0.03345167	2.150790761	2.281921308	0.394097442	4.49652307
FPGS2m	2.408359701	0.030436651	2.348703865	2.468015536	0.578001649	5.002801347
FPGS3	1.890008542	0.033882459	1.823598923	1.956418161	0.2577395	4.656874416
FPGS4_1	5.16264561	0.107226894	4.952480898	5.372810323	1.883273777	14.56185724
FPGS4m_1	2.013500084	0.030906508	1.952923328	2.07407684	0.451522767	3.825502449
FPGS5	2.475306305	0.046099842	2.384950614	2.565661995	0.111126116	5.760458601
FPGS5m	2.013500084	0.030906508	1.952923328	2.07407684	0.451522767	3.825502449
FPGS6m	0.744916368	0.013705791	0.718053018	0.771779719	0.116480317	1.813114813
FPGS7m_1	2.915573094	0.051299808	2.81502547	3.016120719	0.825256716	6.618094125
FPGS8m	1.488818155	0.035652464	1.418939325	1.558696985	0.238455986	5.284659593
FPGS9	2.373580856	0.065484512	2.245231212	2.5019305	0.237079062	6.666754834
FPGSm_1	3.924850725	0.042978157	3.840613538	4.009087912	1.284528378	6.495214622
FRDPtc	185.1195467	17.89241579	150.0504117	220.1886816	-996.8587615	920.3170413
FRDPtr	-184.1669603	17.89151173	-219.2343233	-149.0995974	-918.9016248	997.5283158
FRUt1r	-0.018702591	0.019184556	-0.056304322	0.018899139	-0.941085233	0.978214183
FTHFDH	0.788059224	0.018448006	0.751901131	0.824217316	0.016121019	2.106051284
FTHFLmi	3.025198006	0.072963009	2.882190509	3.168205503	0.079695025	8.203023816
FUC14GALACGLCGALGLUSIDEte	0	0	0	0	0	0
FUCACGALFUCGALACGLCGALGLUSIDEte	0	0	0	0	0	0
FUCACNGAL14ACGLCGALGLUSIDEte	0	0	0	0	0	0
FUCACNGALACGLCGALGLUSIDEte	0	0	0	0	0	0
FUCASEe	70.79051819	1.747317915	67.36577508	74.2152613	2.828078957	198.40933
FUCFUC132GALACGLCGAL14ACGLCGALGLUSIDEte	0	0	0	0	0	0
FUCFUCFUCGALACGLC13GALACGLCGAL14ACGLCGALGLUSIDEte	0	0	0	0	0	0
FUCFUCFUCGALACGLCGAL14ACGLCGALGLUSIDEte	0	0	0	0	0	0
FUCGALGBSIDEte	0	0	0	0	0	0
FUCGALGBSIDEtg	0	0	0	0	0	0
FUMAC	0	0	0	0	0	0
FUMSO4tm	-532.6615764	114.5113674	-757.1038565	-308.2192964	-6507.881907	5800.164118
FUMtm	-998.4374483	105.5934977	-1205.400704	-791.4741927	-6082.863469	6098.880776
G5SDym	11.20455828	0.326826306	10.56397872	11.84513784	0.207748916	36.99475093
G6PDH1er	-522.4136827	8.06158104	-538.2143816	-506.6129839	-968.6259854	-46.83636558
G6PDH2er	522.4136827	8.06158104	506.6129839	538.2143816	46.83636558	968.6259854
G6PPer	4.387510541	0.108787068	4.174287888	4.600733194	0.157194134	11.29692151
GACMTRc	-749.3689657	2.628504123	-754.5208338	-744.2170976	-903.2794487	-560.4945197
GALACGLCGALGBSIDEte	0	0	0	0	0	0
GALACGLCGALGBSIDEtg	0	0	0	0	0	0
GALGALFUCFUCGALACGLCGALACGLCGAL14ACGLCGALGLUSIDEte	0	0	0	0	0	0
GALGALGALTHCRMtg	0	0	0	0	0	0
GALSIDEtl	0	0	0	0	0	0
GALt1r	621.7168398	7.19286853	607.6188175	635.8148621	176.9962686	984.6353401
GARFT	0.961670256	0.030012126	0.902846489	1.020494023	0.00481606	3.227974781
GBA	623.2409857	2.383607564	618.5691149	627.9128565	510.204174	748.5446691
GBSIDEte	0	0	0	0	0	0
GBSIDEtl	0	0	0	0	0	0
GCCam	11.45564942	0.305330912	10.85720083	12.054098	0.452191158	30.22288642
GCHOLAt2	0.547895184	0.009442945	0.529387011	0.566403357	0.109653152	0.925729757
GD1B2te	0	0	0	0	0	0
GD1Cte	0	0	0	0	0	0
GDPFUCtg	-2.13E-31	2.22E-47	-2.13E-31	-2.13E-31	-2.13E-31	-2.13E-31
GFUCS	-2.15E-30	1.44E-46	-2.15E-30	-2.15E-30	-2.15E-30	-2.15E-30
GGH_10FTHF7GLUl	3.011673699	0.066309429	2.881707218	3.14164018	0.587951405	7.068679803
GGH_5THFl	6.331609422	0.079520362	6.175749512	6.487469332	2.424500547	11.14176791
GGH_6DHFl	4.488806389	0.065549131	4.360330092	4.617282685	1.38966	9.411598841
GGH_7THFe	176.3193077	5.404846572	165.7258084	186.912807	2.925145265	557.7254896
GGLUCT	877.1623084	3.56444177	870.1760025	884.1486142	621.7591378	997.7272657
GHMT2rm	5.223502423	0.118003569	4.992215429	5.454789418	0.100345143	12.10196988
GLCAASE4ly	0	0	0	0	0	0
GLCAASE7ly	0	0	0	0	0	0
GLCAASE8ly	33.98328359	0.320921013	33.35427841	34.61228878	16.37266861	47.9639531
GLCAASE9ly	33.98328359	0.320921013	33.35427841	34.61228878	16.37266861	47.9639531
GLCNACDASg	0	0	0	0	0	0
GLCter	568.4269362	8.554668831	551.6597853	585.1940871	81.49363565	972.564955
GLGNS1	0.569531558	0.011663101	0.546671879	0.592391237	0.069662448	1.225209789
GLNALANaEx	230.0340134	5.735814945	218.7918161	241.2762107	5.64100228	605.2249145
GLNASNNaEx	215.7734609	4.092291913	207.7525688	223.7943531	20.72856994	463.0894269
GLNCYSNaEx	233.7369441	5.125180619	223.6915901	243.7822981	6.875161661	615.7256211
GLNtm	159.4543621	1.114155014	157.2706183	161.6381059	85.45392177	188.5267015
GLPASE1	0.569531558	0.011663101	0.546671879	0.592391237	0.069662448	1.225209789
GLPASE2	0.569531558	0.011663101	0.546671879	0.592391237	0.069662448	1.225209789
GLUt6	43.36551376	1.086860812	41.23526656	45.49576095	0.911718466	117.1823704
GLYt4	237.5855569	8.447356957	221.0287373	254.1423765	6.98833079	1187.580463
GLYt7_211_r	-4414.44007	2.444965961	-4419.232203	-4409.647937	-4477.450627	-4189.557436
GLYtm	-986.8918532	0.255809726	-987.3932402	-986.3904661	-998.5116189	-968.441048
GMPtg	-1.07E-31	1.25E-47	-1.07E-31	-1.07E-31	-1.07E-31	-1.07E-31
GNDer	-9.17E-45	8.66E-61	-9.17E-45	-9.17E-45	-9.17E-45	-9.17E-45
GPAM_hs_1	2.046702038	0.056404561	1.936149099	2.157254977	0.003233099	6.336785437
GQ1BALPHAte	0	0	0	0	0	0
GT1Ate	0	0	0	0	0	0
GTHOm	5710.281338	55.17117081	5602.145843	5818.416832	1749.688913	8076.688085
GTHPi	12.39157214	0.253092867	11.89551012	12.88763416	0.641060225	29.53057831
GTHPm	11.09741596	0.235480088	10.63587499	11.55895693	0.373999942	25.61964762
GTHS	8.01013628	0.07512553	7.86289024	8.157382319	3.358936906	12.84093286
HCO3Em	35.47339007	0.000934293	35.47155886	35.47522129	35.43063751	35.52053069
H2O2t	948.7526907	0.526710484	947.7203381	949.7850432	913.5513365	978.1487272
H2O2tm	9.815502894	0.217335506	9.389525301	10.24148049	0.44978892	24.28864412
H2Oter	143.3720991	1.765260038	139.9121894	146.8320088	38.77778273	256.6684905
H2Otg	18.607335	0.485330427	17.65608737	19.55858264	0.828521959	73.30159012
HACD1x	-3.530922122	0.092409753	-3.712045239	-3.349799006	-10.92396516	-0.124375439
HACD9m	13.07653308	0.205292215	12.67416034	13.47890582	1.592187589	22.47415733
HAS1	121.5422357	1.911320298	117.7960479	125.2884235	29.87429049	269.1082202
HAtly	33.98328359	0.320921013	33.35427841	34.61228878	16.37266861	47.9639531
HCO3_CLt	6159.474066	14.98422114	6130.104992	6188.843139	4978.284317	6776.101338
HDCAt	-0.051432996	0.016069365	-0.08292895	-0.019937041	-0.887208266	0.703181842
HDD2COAtx	-149.77481	1.24810783	-152.2211013	-147.3285186	-224.0146487	-91.45863629
HESTRATRIOLte	4.466069926	0.138036117	4.195519137	4.736620716	0.161637662	17.4038922
HESTRATRIOLtr	-4.466069926	0.138036117	-4.736620716	-4.195519137	-17.4038922	-0.161637662
HEX4	10.91160025	0.27042467	10.38156789	11.4416326	0.414715541	31.85123028
HEXCt	6.454893309	0.090469386	6.277573312	6.632213306	1.737325788	13.11927423
HISt4	134.3289928	3.776978209	126.9261155	141.7318701	3.0259639	447.9574516
HMGCOAtm	877.0537615	1.696373873	873.7288687	880.3786543	787.093333	948.4767537
HMGCOAtx	74.65758245	4.728891083	65.38895593	83.92620897	-299.649956	319.8076593
HMGLm	877.0537615	1.696373873	873.7288687	880.3786543	787.093333	948.4767537
HMGLx	82.68070709	1.541496499	79.65937395	85.70204022	7.445592804	156.6312889
HOMt4	144.7170774	3.12386685	138.5942983	150.8398564	4.484466248	351.213212
HPACtr	0.441829538	0.007850182	0.426443181	0.457215895	0.018843841	0.787451034
HPDCACRNCPT1	1.291761847	0.118020338	1.060441985	1.523081708	-4.980375487	7.342886074
HPDCACRNCPT2	1.291761847	0.118020338	1.060441985	1.523081708	-4.980375487	7.342886074
HSD17B42x_1	3.749378232	0.116575959	3.520889353	3.977867112	0.18840673	11.68789939
HSD17B4x	0.306107753	0.00610754	0.294136975	0.31807853	0.029447861	0.727305556
HSD17B7r	248.0542752	5.475395474	237.3225	258.7860503	8.899674598	700.5669874
HSD17B9r	0.415206799	0.00984672	0.395907228	0.43450637	0.016129348	0.962372573
Htx	-238.8880157	11.56416929	-261.5537875	-216.2222439	-911.4270099	603.7440685
ICDHyr	1.012034372	0.028098039	0.956962215	1.067106528	0.02965249	3.107162797
ICDHyp	1.05115987	0.035084604	0.982394045	1.119925694	0.065447369	3.850405574
IDPtn	10.46366489	19.48524572	-27.72741672	48.65474649	-955.9359212	943.3992266
ILEt4	344.3127675	10.70370771	323.3335004	365.2920347	7.213349199	1107.120341
ILEtmi	937.3964681	0.895813879	935.6406729	939.1522633	888.0251769	980.3251713
ILETAm	-937.3964681	0.895813879	-939.1522633	-935.6406729	-980.3251713	-888.0251769
INSt	-847.0384341	2.038688371	-851.0342633	-843.0426049	-970.9151307	-694.7645492
INSTt2	-0.070598571	0.017181776	-0.104274852	-0.036922291	-0.909175978	0.951220546
INSTt4	0.001770397	0.014415154	-0.026483305	0.030024099	-0.92815135	0.802105512
IPDPtx	-0.082507349	0.034017626	-0.149181896	-0.015832803	-2.077282021	1.865598844
ITCOALm	3489.305238	61.64231513	3368.4863	3610.124176	364.3797438	6913.35857
ITPtn	-10.46366489	19.48524572	-48.65474649	27.72741672	-943.3992266	955.9359212
KAS8	0.111000667	0.002319597	0.106454258	0.115547076	0.003161412	0.248453025
KCC2t	-195.2215751	17.37730608	-229.281095	-161.1620551	-1059.457845	1064.517937
KCCt	4715.551234	9.05071924	4697.811825	4733.290644	3911.701259	5010.102905
KHK	7.798021956	0.203709877	7.398750597	8.197293314	0.09875868	18.37645399
KSII_CORE2tly	0	0	0	0	0	0
KSII_CORE4t	0	0	0	0	0	0
KSItly	0	0	0	0	0	0
KYN3OX	4.406666859	0.085439731	4.239204987	4.574128731	0.730388247	10.43544159
LACZe	481.1205515	8.021103628	465.3991883	496.8419146	27.67244609	997.8769834
LALDO	-2363.962162	48.11942405	-2458.276233	-2269.648091	-5645.159223	-236.6504487
LCADi_D	3.68E-30	2.00E-46	3.68E-30	3.68E-30	3.68E-30	3.68E-30
LCTStg	0	0	0	0	0	0
LCYSTAT	304.430362	3.682785579	297.2121022	311.6486217	81.13921277	465.3918251
LCYSTCBOXL	0.656590111	0.019235799	0.618887944	0.694292278	0.038610532	2.327831889
LEUKTRA4tr	0	0	0	0	0	0
LEUKTRB4t	-0.578031904	0.007588271	-0.592904915	-0.563158894	-0.940749825	-0.05121696
LEUKTRC4t	-0.015267297	0.017311044	-0.049196942	0.018662349	-0.888975345	0.923502348
LEUKTRD4t	-0.385807877	0.02345225	-0.431774286	-0.339841468	-1.883054444	0.715770436
LEUTAm	-987.5420717	0.20864777	-987.9510213	-987.133122	-998.1924431	-971.8335321
TTCCOAtx	-0.035740037	0.152105008	-0.333865851	0.262385778	-10.40455722	6.489418666
LIPOti_1	-3.56E-63	3.07E-79	-3.56E-63	-3.56E-63	-3.56E-63	-3.56E-63
L_LACtcm	0.537386774	0.008951355	0.519842118	0.554931431	0.029786611	0.971377594
LNLCCPT1	-19.04959885	0.259367163	-19.55795849	-18.54123921	-30.37131264	0.562049896
LNLCCPT2	26.10154583	0.329710531	25.45531319	26.74777847	6.672603582	46.21086827
LNLCCRNt	-168.4121497	112.9749872	-389.8431247	53.01882531	-6116.57918	6217.401031
LNLCt	-0.148317597	0.019871947	-0.187266614	-0.10936858	-0.990147189	0.934847114
LNLNCAt	0.012232039	0.018671262	-0.024363634	0.048827713	-0.973342969	0.991251368
LNLNCGCPT2	-3.035474931	0.211017717	-3.449069655	-2.621880206	-15.14067909	9.075783033
LNLNCGCRNt	-776.402933	105.6348596	-983.4472579	-569.3586081	-5588.27351	6140.549129
LNLNCGt	0.009893263	0.018006005	-0.025398508	0.045185034	-0.99344446	0.897652936
LPASE	157.6010451	4.608042697	148.5692814	166.6328088	13.92692414	582.6907391
LSTO1r	41.89401011	0.507785999	40.89874955	42.88927067	10.89757777	70.97891056
LYSt4	416.686186	11.66293467	393.826834	439.5455379	21.71951102	1094.996355
LYStm	0	0	0	0	0	0
LYStn	0	0	0	0	0	0
MALtm	-312.1471306	1.285896106	-314.667487	-309.6267743	-352.4336245	-243.1105114
MALTt1r	0.679789138	0.006297578	0.667445884	0.692132392	0.188080747	0.949277007
MANt1r	29.27645298	0.363008227	28.56495686	29.98794911	11.05111	56.46068185
MCDp	0	0	0	0	0	0
MCPST	77.43681896	2.092694694	73.33513736	81.53850056	2.36781438	191.6564972
ME1m	3.500309985	0.864890915	1.805123791	5.195496179	-27.05526114	55.2703721
ME2m	45.97532952	0.832182877	44.34425108	47.60640796	0.957198801	83.36758436
MECOALm	3867.082578	63.60441901	3742.417917	3991.747239	309.5598333	7037.261016
MECOAS1m	-3867.082578	63.60441901	-3991.747239	-3742.417917	-7037.261016	-309.5598333
METAT	1.241860748	0.037736741	1.167896736	1.31582476	0.180633851	4.803670895
METS	173.2003912	4.710712485	163.9673948	182.4333877	3.39682224	372.5910993
METtec	-2715.046691	13.05934974	-2740.643017	-2689.450366	-3483.424296	-1891.52768
MI1345PP	3.511500933	0.071567282	3.371229061	3.651772805	0.998662861	8.145589524
MI134PP	1.406341497	0.032093298	1.343438633	1.46924436	0.058866011	3.895507029
MI145PK	4.385455369	0.069003693	4.250208131	4.520702608	0.812504579	8.080296143
MI145PP	2.488374273	0.079482725	2.332588131	2.644160414	0.08866994	9.652609642
MI14PP	8.082911402	0.076876862	7.932232751	8.233590052	4.020008226	13.54334673
MI1P_Dtn	-2.703925877	0.069162523	-2.839484423	-2.568367332	-8.074843725	-0.090591354
MMCDm	6.281646315	0.14996257	5.987719678	6.575572952	0.266576369	16.04803093
MMEm	6.281646315	0.14996257	5.987719678	6.575572952	0.266576369	16.04803093
MMMm	-6.281646315	0.14996257	-6.575572952	-5.987719678	-16.04803093	-0.266576369
MMSAD1m	6.508513119	0.148495457	6.217462023	6.799564215	0.193711509	16.78482605
MTHFCm	993.230613	0.234544413	992.7709059	993.69032	971.5610642	1001.791397
MTHFD2m	4624.058024	46.15063555	4533.602778	4714.513269	1741.195497	6551.194362
NACHEX10ly	0	0	0	0	0	0
NACHEX13ly	0	0	0	0	0	0
NACHEX16ly	0	0	0	0	0	0
NACHEX17ly	0	0	0	0	0	0
NACHEX20ly	0	0	0	0	0	0
NACHEX25ly	0	0	0	0	0	0
NACHEX26ly	0	0	0	0	0	0
NACHEX27ly	33.98328359	0.320921013	33.35427841	34.61228878	16.37266861	47.9639531
NACHEXA10ly	0	0	0	0	0	0
NACHEXA11ly	0	0	0	0	0	0
NACHEXA12ly	0	0	0	0	0	0
NACHEXA13ly	0	0	0	0	0	0
NACHEXA15ly	0	0	0	0	0	0
NACHEXA18ly	0	0	0	0	0	0
NACHEXA20ly	0	0	0	0	0	0
NACHEXA21ly	0	0	0	0	0	0
NACHEXA9ly	0	0	0	0	0	0
NACt	0.342646093	0.007629389	0.32769249	0.357599696	0.03342337	0.921562538
NADHtru	522.4136827	8.06158104	506.6129839	538.2143816	46.83636558	968.6259854
NADPHtru	608.5104497	8.164952301	592.5071432	624.5137562	32.37007166	961.4805383
NADPtru	608.5104497	8.164952301	592.5071432	624.5137562	32.37007166	961.4805383
NADPtxu	659.3350162	6.751650874	646.1017805	672.5682519	215.6686315	974.4387996
NADtn	-8.67E-29	7.80E-45	-8.67E-29	-8.67E-29	-8.67E-29	-8.67E-29
NADtru	522.4136827	8.06158104	506.6129839	538.2143816	46.83636558	968.6259854
NAIt	0.455843654	0.009851682	0.436534358	0.47515295	0.008633982	0.954468337
NBAHH_ir	97.61728296	1.968262501	93.75948846	101.4750775	16.64826764	288.6354782
NCCt	0.52571937	0.009196393	0.507694439	0.5437443	0.020030712	0.958853139
NDP8	3.858511451	0.112227859	3.638544847	4.078478056	0.386507243	12.60160165
NDP8ex	4.923596561	0.111297011	4.705454419	5.141738703	0.290892747	13.08303127
NDPK3m	5.889526859	0.107426931	5.678970075	6.100083643	1.3063244	11.74516467
NDPK4m	1.79E-29	1.15E-45	1.79E-29	1.79E-29	1.79E-29	1.79E-29
NDPK4n	-1893.836139	83.85080162	-2058.18371	-1729.488568	-5075.664183	5188.20663
NDPK6m	-2385.689989	31.64136396	-2447.707063	-2323.672916	-3638.407385	-387.4803796
NDPK7n	-1483.135135	89.18320502	-1657.934217	-1308.336053	-5215.035406	2715.873571
NDPK9n	10.46366489	19.48524572	-27.72741672	48.65474649	-955.9359212	943.3992266
NH4tn	7.94E-30	3.55E-46	7.94E-30	7.94E-30	7.94E-30	7.94E-30
NICRNTtn	-3.58E-28	7.09E-45	-3.58E-28	-3.58E-28	-3.58E-28	-3.58E-28
NKCC2t	-6729.743664	7.283647728	-6744.019613	-6715.467714	-6969.953193	-6113.487422
NOS2_2	3.551640851	0.076931513	3.400855086	3.702426617	0.123990434	8.059603538
NRPPHRSULT	1.723711682	0.046742278	1.632096818	1.815326547	0.167378465	5.562973542
NRVNCCOAtx	-5.887193335	0.372339149	-6.616978066	-5.157408604	-49.45577411	1.323540561
NTD12	0	0	0	0	0	0
NTD4e	3.904975819	0.112934742	3.683623726	4.126327913	0.232253685	12.22877438
NTD7e	7.696239679	0.173459708	7.356258651	8.036220707	0.380127801	19.46765626
NTD9e	6.911791227	0.184447592	6.550273947	7.273308507	0.471814157	22.27697024
O2Stm	820.9942222	0.399861813	820.210493	821.7779514	800.9911859	845.5163537
O2Stn	17.88263894	0.210153749	17.4707376	18.29454029	4.74102326	29.32955323
O2ter	65.31433185	0.738838546	63.8662083	66.7624554	24.87826099	104.845126
O2tn	-8.941319472	0.105076875	-9.147270146	-8.735368798	-14.66477662	-2.37051163
OCCOAtm	425.279168	8.532119694	408.5562134	442.0021226	20.83918778	964.3962655
OCCOAtx	270.616301	6.467752464	257.9395062	283.2930958	5.424089372	795.7748027
OIVD2m	78.89261682	0.599082665	77.71841479	80.06681884	49.49903984	113.6525349
ORNt4m	1099.320035	71.14762548	959.8706886	1238.76938	-4011.811845	4124.712169
ORNt	5797.170212	14.08441214	5769.564764	5824.77566	4570.512209	6286.996111
P45027A11m	1.16E-60	1.62E-76	1.16E-60	1.16E-60	1.16E-60	1.16E-60
P45027A13m	3.630092321	0.092362495	3.44906183	3.811122811	0.089834637	9.903481223
P45027A14m	8.73E-31	6.65E-47	8.73E-31	8.73E-31	8.73E-31	8.73E-31
P45027A15m	4.82619393	0.130806322	4.569813538	5.082574322	0.595308462	17.00071716
P4507B12r	1.270209439	0.042930175	1.186066295	1.354352583	0.036368039	3.876545151
PAIL_HStn	2.703925877	0.069162523	2.568367332	2.839484423	0.090591354	8.074843725
PAPStg	0	0	0	0	0	0
PAPtg	0	0	0	0	0	0
PCHOLP_hs	549.5097968	10.44924912	529.0292686	569.9903251	0.859279289	972.4581292
PCREATtmdiffir	4.335532827	0.079826437	4.179073011	4.491992643	0.054710605	11.09896319
PCRNtc	367.1538063	9.780676515	347.9836803	386.3239322	4.653300481	925.3675966
PCRNtm	-330.8251266	118.1307409	-562.3613788	-99.28887437	-6204.296101	6386.679395
PDE1	2.196886502	0.047984466	2.102836948	2.290936056	0.018471461	5.83818198
PI34P5K	1.237117554	0.031334881	1.175701187	1.298533921	0.035771974	3.343301822
PI3P4K	3.127613537	0.052043463	3.02560835	3.229618724	0.213984555	6.848606972
PDE4	1.512328452	0.042137813	1.429738339	1.594918565	0.050508424	4.925613712
PDHm	68.29356675	0.79348769	66.73833087	69.84880262	25.20616858	108.1120331
PDXPP	2.093220914	0.060714961	1.97421959	2.212222239	0.111302099	7.71814451
PEFLIP	2.131624403	0.059796016	2.014424211	2.248824595	0.045876642	7.433071254
PEROXx	4.57E-30	7.98E-46	4.57E-30	4.57E-30	4.57E-30	4.57E-30
PGCD	75.34258035	2.558747956	70.32743435	80.35772634	1.475670424	330.1712938
PGLer	2.59E-44	3.47E-60	2.59E-44	2.59E-44	2.59E-44	2.59E-44
PGLYCt	-984.6429675	0.322640923	-985.2753437	-984.0105913	-998.1340759	-968.1614363
PGPP_hs	3.126017515	0.065815161	2.997019799	3.255015231	0.053143704	6.942327905
PGPPT	984.8645582	0.201750213	984.4691278	985.2599887	972.9846526	996.1312212
PHEMEtm	0.581488453	0.007316817	0.567147492	0.595829414	0.259158443	1.073445762
PHEt4	195.4124674	5.089612233	185.4368275	205.3881074	6.957180228	583.4082384
PHETA1m	-0.26428655	0.386462904	-1.021753843	0.493180742	-25.57510955	20.22776601
PHYHx	-1.67E-30	1.44E-46	-1.67E-30	-1.67E-30	-1.67E-30	-1.67E-30
PHYQt	4.590471548	0.159897059	4.277073312	4.903869783	0.016603683	20.74277709
PHYTt	-1.59E-31	1.39E-47	-1.59E-31	-1.59E-31	-1.59E-31	-1.59E-31
PI345P5P	3.158518941	0.044621278	3.071061236	3.245976646	0.881904537	6.293419498
PI45P3K	0.653177143	0.016234519	0.621357485	0.684996801	0.02574255	2.042961679
PI45P5P	4.390412417	0.089816496	4.214372086	4.566452748	0.267130753	10.33125165
PI4PLC	3.382198437	0.067560001	3.249780834	3.51461604	0.325941892	7.653170027
PI4PLCn	2.212338692	0.061653793	2.091497259	2.333180125	0.022810225	6.410093325
PIACGT	0	0	0	0	0	0
PROSTGE1t	-0.192512076	0.016304392	-0.224468684	-0.160555468	-0.731032506	0.886453074
PROSTGE2t	531.8858629	11.15292391	510.026132	553.7455937	-364.6081362	940.0346964
PIPLC	14.33722537	0.297900503	13.75334039	14.92111036	1.353282766	33.07474513
PIPLCn	2.703925877	0.069162523	2.568367332	2.839484423	0.090591354	8.074843725
PIter	-2260.451395	53.67117689	-2365.646902	-2155.255888	-5043.257326	778.2911223
PItn	4.859872166	0.086781752	4.689779932	5.0299644	0.625283607	13.31781286
PItx	-20.53005697	0.261622549	-21.04283716	-20.01727677	-35.94149291	-8.134126918
PLA2_2	13.74711479	0.344394261	13.07210204	14.42212754	0.566607097	43.75963736
PMI12346PH	1.644666011	0.039321832	1.56759522	1.721736801	0.10966385	5.503071535
PPAer	2.642755812	0.048034903	2.548607401	2.736904222	0.169769086	5.573197989
PPAm	1036.872416	0.561455288	1035.771964	1037.972868	1009.210532	1073.634352
PPAP	3.848330189	0.107556924	3.637518618	4.059141761	0.1561436	13.23718545
PPDOy	1976.945662	41.72978206	1895.155289	2058.736034	266.0659483	5281.630232
PPItr	-235.0999664	13.67929352	-261.9113817	-208.2885511	-947.9095773	792.7605198
PPMI12346Ptn	4.859872166	0.086781752	4.689779932	5.0299644	0.625283607	13.31781286
PPPG9tm	0.4416142	0.009376578	0.423236106	0.459992293	0.019918629	1.063590811
PPPGOm	0.2208071	0.004688289	0.211618053	0.229996147	0.009959314	0.531795405
PRASCSi	0.961670256	0.030012126	0.902846489	1.020494023	0.00481606	3.227974781
PRGNLONESULT	2.034436394	0.059935791	1.916962243	2.151910545	0.141790844	7.728002883
PRGNLONEtr	0	0	0	0	0	0
PRGSTRNt	907.0300453	2.289941137	902.5417607	911.5183299	726.1259061	992.9360273
PRISTCOAtx	2.895264652	0.085933306	2.726835373	3.063693931	0.1147411	10.40128846
PRISTtx	-4.66E-31	8.31E-48	-4.66E-31	-4.66E-31	-4.66E-31	-4.66E-31
PROSTGE2t3	3.290191636	0.089403197	3.11496137	3.465421902	0.433395093	11.67957596
PROSTGI2t	0.236848927	0.017697288	0.202162242	0.271535611	-0.801417236	0.943061612
PROt4	130.8466509	4.447613919	122.1293277	139.5639742	4.559939382	573.4028766
PROtm	3.024198563	0.084432018	2.858711808	3.189685318	0.124179061	11.11836999
PSFLIP	1.765729289	0.051512682	1.664764432	1.866694145	0.043690075	5.014589549
PSFLIPm	0	0	0	0	0	0
PTDCACRNCPT2	-1.847356995	0.114937665	-2.072634818	-1.622079172	-7.781056787	4.342698872
PYDXK	2.650702777	0.069197786	2.515075116	2.786330438	0.023178157	6.960464435
PYDXPP	8.03281115	0.102757312	7.831406819	8.234215481	2.487250089	14.85902475
PYNP2r	484.0281816	9.94544738	464.5351047	503.5212584	-32.22083638	1047.492685
PYRt2p	228.3861046	0.541886649	227.3240068	229.4482024	201.2483303	265.5159679
RDH1a	124.0627057	2.363132012	119.430967	128.6944445	8.379890681	361.8789381
RIBt	-558.6631225	10.56687925	-579.3742059	-537.9520392	-983.9798341	5.658251673
RIBt2	562.554886	10.54411636	541.888418	583.2213541	4.094025826	985.4221832
S2L2N2M2MASNtly	0	0	0	0	0	0
S4T2g	0	0	0	0	0	0
S4T3g	0	0	0	0	0	0
S4TASE1ly	0	0	0	0	0	0
S4TASE2ly	0	0	0	0	0	0
S4TASE3ly	0	0	0	0	0	0
S4TASE4ly	0	0	0	0	0	0
S6T18g	0	0	0	0	0	0
S6T20g	0	0	0	0	0	0
S6T3g	0	0	0	0	0	0
S6TASE11ly	0	0	0	0	0	0
S6TASE14ly	0	0	0	0	0	0
S6TASE15ly	0	0	0	0	0	0
S6TASE16ly	0	0	0	0	0	0
S6TASE17ly	0	0	0	0	0	0
S6TASE21ly	0	0	0	0	0	0
S6TASE24ly	0	0	0	0	0	0
S6TASE25ly	0	0	0	0	0	0
S6TASE26ly	0	0	0	0	0	0
S6TASE5ly	0	0	0	0	0	0
S6TASE6ly	0	0	0	0	0	0
S6TASE8ly	0	0	0	0	0	0
SADT	28.30824592	0.157738715	27.99907804	28.6174138	20.56311567	40.83789862
SALMCOM	7.10549207	0.283630995	6.54957532	7.661408819	0.088372381	35.85899699
SALMCOM2	74.83270941	1.990719119	70.93089994	78.73451889	0.583699297	295.2684069
SBPP3er	1.508557362	0.05454472	1.401649711	1.615465012	0.050957456	7.545058933
SBTD_D2	51.22045324	0.374396898	50.48663532	51.95427116	33.25650258	77.24735324
SBTR	24.59637621	0.600660023	23.41908257	25.77366986	1.432199871	71.67567667
SERASNNaEx	214.9130684	4.415810563	206.2580797	223.5680571	3.464995359	519.3290016
SERGLYexR	-3411.49473	121.7422281	-3650.109497	-3172.879963	-7225.939265	4854.703194
SERTHRNaEx	143.4690852	4.273708012	135.0926175	151.8455529	13.10374583	505.0829683
SERtN1	-0.037418667	0.020420583	-0.077443009	0.002605675	-0.949743845	0.918493377
SFGTHi	3.545751225	0.093977245	3.361555824	3.729946625	0.167171113	13.31888296
SGALSIDEtl	0	0	0	0	0	0
SIAASE4ly	0	0	0	0	0	0
SLCBK1	3.37290243	0.082705199	3.210800241	3.53500462	0.189621834	11.06852707
SLDt	304.430362	3.682785579	297.2121022	311.6486217	81.13921277	465.3918251
SMPD3g	18.607335	0.485330427	17.65608737	19.55858264	0.828521959	73.30159012
SMS	115.2579767	1.15277762	112.9985326	117.5174209	47.2993826	170.8777591
SO4t4_2	0.134398269	0.015322855	0.104365474	0.164431064	-0.791587292	0.942683629
SO4tl	0	0	0	0	0	0
SPH1Pter	4.797585633	0.110507707	4.580990527	5.014180739	0.229896137	12.04652135
SPHINGStl	-2.873745485	0.079116914	-3.028814636	-2.718676333	-10.05900464	-0.148161582
SPHINGStr	-1.508557362	0.05454472	-1.615465012	-1.401649711	-7.545058933	-0.050957456
SPHK21c	19.54875447	0.220766557	19.11605202	19.98145692	10.20304965	33.80728144
SPHMYLNtg	53.28129019	0.937777025	51.44324722	55.11933316	13.54353505	129.4890163
SPODMe	3.26130317	0.071194152	3.121762633	3.400843708	0.15533799	9.222361943
SPR	2.79E-31	3.33E-47	2.79E-31	2.79E-31	2.79E-31	2.79E-31
SQLEr	0.112420323	0.002643274	0.107239507	0.11760114	0.002101758	0.323259601
SQLSr	2632.776646	48.46652576	2537.782255	2727.771036	728.8284716	5444.704622
STCOAtx	-4.627492844	0.180342206	-4.980963567	-4.274022121	-17.0200344	6.234002511
STRDNCCPT1	35.60786951	0.619130359	34.394374	36.82136501	6.6916445	65.17993387
STRDNCt	51.33512556	0.609449179	50.14060517	52.52964595	22.23827365	82.90746211
STS1	2.576714823	0.049730827	2.479242403	2.674187244	0.390667751	5.85272824
STS2	868.0543105	1.946816737	864.2385497	871.8700713	771.8734651	970.1383434
SUCCtp	-0.105165687	0.002844764	-0.110741423	-0.09958995	-0.326914327	-0.006608802
SUCD1m	362.135811	0.570997615	361.0166556	363.2549663	334.7217373	386.3708105
SULFOX	3.669425478	0.077151338	3.518208855	3.820642101	0.204398135	9.263156474
TAURt4_2_r	-4125.09126	4.387918411	-4133.69158	-4116.49094	-4288.234501	-3770.386586
TCHOLAt	-795.9653232	4.614134151	-805.0090261	-786.9216202	-986.0699291	-443.3815384
TCYNTtm	20.64237993	0.609801738	19.44716853	21.83759134	0.248922146	81.07490317
TDCHOLAtx	-6.5212246	0.20162891	-6.916417264	-6.126031935	-17.97201542	-0.282935812
TETHEX3COAtx	2.454325799	0.076306812	2.304764447	2.60388715	0.107771489	10.5804532
TETHEX3t	3.055656348	0.112929441	2.834314644	3.276998052	-4.431401067	10.79502085
TETPENT3CPT1	44.79993069	15.8645009	13.70550894	75.89435245	-889.7548909	832.6648596
TETPENT6COAtx	23.5406933	0.328330176	22.89716615	24.18422044	4.984707671	36.59775832
TETPENT6CPT1	204.5882818	18.2792497	168.7609524	240.4156113	-915.5310477	950.7457853
TETPENT6CRNt	204.5882818	18.2792497	168.7609524	240.4156113	-915.5310477	950.7457853
TETTET6CPT2	-111.3683892	15.59250264	-141.9296944	-80.80708405	-683.348034	938.0097846
THCHOLSTOICtm	-1.995809607	0.058929226	-2.11131089	-1.880308324	-6.553425225	0.357181169
THD1m	13.78079143	0.382148915	13.03177956	14.52980331	0.525390619	44.14537848
THFtm	-947.0528897	0.540102156	-948.1114899	-945.9942895	-977.3321374	-908.8136866
THMDt4	0.551097751	0.009606477	0.532269056	0.569926446	0.024327486	0.977924933
THMMPt4_1	-95.84757863	17.78627881	-130.7086851	-60.98647217	-806.5226855	750.8987779
THRCYSNaEx	196.0686928	5.833446235	184.6351382	207.5022474	2.572656749	528.6929046
THRGLNNaEx	285.7874623	7.691934098	270.7112715	300.8636532	28.06488189	863.1192285
THRGLYexR	1476.077664	127.0132558	1227.131683	1725.023646	-5940.919274	5878.283525
THRSERNaEx	190.5708319	5.100947944	180.572974	200.5686899	7.367207297	503.2778152
THYMDtl	0	0	0	0	0	0
THYMDtm	-9.28E-30	2.66E-46	-9.28E-30	-9.28E-30	-9.28E-30	-9.28E-30
THYOXt	-1968.187243	5.918961402	-1979.788407	-1956.586079	-2184.818681	-1479.406852
TMABADH	3.85E-63	6.32E-79	3.85E-63	3.85E-63	3.85E-63	3.85E-63
TMDK1m	-1.86E-29	3.55E-46	-1.86E-29	-1.86E-29	-1.86E-29	-1.86E-29
TMNDNCCOAtx	-17.58733862	0.190339783	-17.9604046	-17.21427265	-29.84991895	-8.538509627
TMNDNCCPT1	31.84420188	0.347291469	31.1635106	32.52489316	15.4811519	62.97592144
TMNDNCCRNt	-100.2948874	101.3537944	-298.9483245	98.35854974	-5488.448275	4837.385186
TMNDNCt	-3.489205869	0.480175667	-4.430350177	-2.548061562	-29.14051568	26.16123602
TRDR2	10.01068549	0.214614521	9.590041026	10.43132995	0.182001944	22.32922971
TRIODTHYSUFt	0.849361573	0.016251638	0.817508363	0.881214783	0.07375079	2.018850589
TRIODTHYSULT	0.852109045	0.018104717	0.8166238	0.887594289	0.018599806	1.989881403
TRPO2	14.70328454	0.355869694	14.00577993	15.40078914	1.363533069	40.38474346
TRPt4	290.3289509	7.091677093	276.4292638	304.228638	5.703520564	792.3490836
TRYPTAOX	0.720103046	0.005554644	0.709215942	0.730990149	0.346912674	0.972465798
TSTSTERONEGLCte	0	0	0	0	0	0
TSTSTERONESte	0.853712626	0.017959728	0.81851156	0.888913692	0.053123287	2.127416088
TSTSTERONESULT	0.853712626	0.017959728	0.81851156	0.888913692	0.053123287	2.127416088
TSTSTERONEt	958.469804	1.229933445	956.0591344	960.8804735	881.9777486	999.0867116
TSULt4_3	0.208155492	0.015140086	0.178480923	0.237830061	-0.805246766	0.858838614
TTDCAtr	-25.93732155	0.945904865	-27.79129508	-24.08334801	-130.5231775	3.718536444
TTDCPT2	-220.0278981	68.910753	-355.092974	-84.96282219	-4328.078935	4356.28795
TTDCRNt	47.87880761	124.0205354	-195.2014418	290.9590571	-6490.435253	6366.2127
TYROXDAc	0.441829538	0.007850182	0.426443181	0.457215895	0.018843841	0.787451034
UAG2EMA	0	0	0	0	0	0
UDPACGALtl	0	0	0	0	0	0
UDPGALtg	0	0	0	0	0	0
UDPGD	1.738785243	0.034118126	1.671913717	1.805656769	0.073011504	4.089925676
UDPGLCAtg	0	0	0	0	0	0
UDPGLCter	121.5414436	18.49095153	85.29917856	157.7837085	-677.5537568	842.3840399
UDPGLDCg	0	0	0	0	0	0
UDPGP	2.350351501	0.067056976	2.218919828	2.481783174	0.04809832	7.782425263
UDPtl	0	0	0	0	0	0
UDPXYLter	0	0	0	0	0	0
UDPXYLtg	0	0	0	0	0	0
UGCG	2.122921578	0.062265873	2.000880467	2.24496269	0.017212778	7.078340812
UMPK3	-1176.555388	127.3280118	-1426.118292	-926.9924853	-7004.401743	7073.861256
UMPK4	3490.908804	83.06103839	3328.109169	3653.708439	-3406.413051	7517.657657
UMPK4n	435.1130506	125.4017916	189.3255391	680.9005621	-6878.136104	7216.843583
UMPK5	528.0104986	153.0949744	227.9443488	828.0766485	-6563.723846	7041.912131
UMPK6n	-1048.658201	126.39484	-1296.392087	-800.9243148	-7008.86384	6963.140966
UMPK7	817.7397311	110.8473622	600.4789011	1035.000561	-6646.201245	6946.118333
UMPK7n	824.1142827	126.6893698	575.8031179	1072.425448	-6535.341172	7551.033372
UMPKn	-2397.434034	146.4261094	-2684.429208	-2110.438859	-7740.317932	7454.417455
UMPtr	119.3747121	18.48628946	83.14158478	155.6078395	-678.1062881	841.9684797
UREAt5	-0.606723734	0.008572433	-0.623525704	-0.589921765	-0.955438028	0.082976008
UREAtm	-0.64108086	0.006763369	-0.654337062	-0.627824657	-0.972214656	-0.219745182
URIt	-683.1871757	7.213087854	-697.3248279	-669.0495235	-987.9544998	-298.946255
VLCS2p	-1.13E-47	1.77E-63	-1.13E-47	-1.13E-47	-1.13E-47	-1.13E-47
VLCSp	0.365895363	0.00600791	0.35411986	0.377670866	0.032872772	0.71189285
XOL27OHtm	-1.270209439	0.042930175	-1.354352583	-1.186066295	-3.876545151	-0.036368039
XOL7AH2tm	1.75E-30	1.44E-46	1.75E-30	1.75E-30	1.75E-30	1.75E-30
XOLDIOLONEt	4.788440964	0.159019172	4.476763386	5.100118542	0.236785181	17.92212917
XOLESTte	0	0	0	0	0	0
XOLTRI24te	0	0	0	0	0	0
XOLTRI25tc	0	0	0	0	0	0
XOLTRI25te	0	0	0	0	0	0
XOLTRIOLtm	3.88E-61	3.28E-77	3.88E-61	3.88E-61	3.88E-61	3.88E-61
XYLTt	0.293987086	0.015903466	0.262816293	0.325157879	-0.65972568	0.972967293
EX_acmana_e	0.559809934	0.009611549	0.540971298	0.578648571	0.032989216	0.966561247
EX_dgmp_e	-937.3860664	1.347464162	-940.0270961	-934.7450366	-997.0977101	-865.7138397
EX_dgtp_e	937.3860664	1.347464162	934.7450366	940.0270961	865.7138397	997.0977101
EX_dha_e	-53.55953875	1.007740959	-55.53471102	-51.58436647	-109.9806853	-1.032750222
EX_dhap_e	-879.0394547	2.175354805	-883.3031501	-874.7757592	-991.6040887	-735.7408117
EX_dttp_e	990.3988316	0.281937811	989.8462335	990.9514297	964.0828917	999.3773917
EX_HC01440_e	363.736702	8.286571987	347.4950209	379.9783831	14.83492651	907.6767689
EX_HC01446_e	-363.736702	8.286571987	-379.9783831	-347.4950209	-907.6767689	-14.83492651
EX_HC01577_e	966.181576	1.021184608	964.1800541	968.1830978	867.4368608	999.2417811
EX_HC02160_e	171.3279526	3.838147347	163.8051838	178.8507214	9.234638012	377.1275263
EX_orot_e	986.8867542	0.091862628	986.7067034	987.0668049	981.7072192	991.8857033
EX_udpg_e	-28.74040755	1.030435265	-30.76006067	-26.72075444	-127.7952991	-1.759488774
r0009	4.048320577	0.087199436	3.877409682	4.219231472	0.039802969	8.183810703
r0013	4.45633328	0.09612411	4.267930025	4.644736536	0.201696914	11.01663243
r0016	7.414131807	0.160276141	7.099990571	7.728273044	0.215788293	17.89639115
GDR	-1644.912815	50.1992988	-1743.30344	-1546.522189	-6421.487996	-34.5220277
r0023	14.24098848	0.35679506	13.54167017	14.9403068	0.574118087	32.7283992
NOS2	2.055046866	0.06806656	1.921636409	2.188457323	0.070885426	8.366760432
r0027	-485.6955844	1.59620549	-488.8241472	-482.5670217	-575.3121649	-361.9125738
NDP1	2.353636516	0.058365735	2.239239675	2.468033358	0.104022513	6.172252913
r0074	991.2135207	0.583350223	990.0701543	992.3568872	959.7289302	1023.250708
r0083	3223.066247	47.11797386	3130.715019	3315.417476	183.332996	5614.215615
r0113	0.559809934	0.009611549	0.540971298	0.578648571	0.032989216	0.966561247
NTPP2	1.763746029	0.04511682	1.675317061	1.852174997	0.114436696	5.890324785
GTHRDH_syn	1.435290681	0.040790458	1.355341384	1.515239978	-0.49322207	4.104396918
GGTAe2	-885.6593422	3.006279285	-891.5516496	-879.7670348	-990.5337198	-645.1296108
r0139	-985.5856117	0.311560156	-986.1962696	-984.9749537	-997.3545232	-961.7060347
r0142	17.86829188	0.366762337	17.1494377	18.58714606	0.696738272	36.89419619
r0149	-992.8336332	0.174168032	-993.1750026	-992.4922639	-999.8398406	-980.316747
PYK2	1654.197215	36.61189981	1582.437891	1725.956538	70.73913597	3544.342052
r0166	31.38611856	0.884073011	29.65333546	33.11890166	1.363829406	108.1876539
SSALxm	-548.6144461	0.838545844	-550.257996	-546.9708963	-596.3786785	-500.466864
ITPH2	-984.1567649	0.255413031	-984.6573745	-983.6561554	-996.0359186	-967.2516127
MAN1PT	-1.01E-31	1.11E-47	-1.01E-31	-1.01E-31	-1.01E-31	-1.01E-31
DHFR2i	3454.307289	34.28869511	3387.101446	3521.513131	1437.159433	5029.490906
r0246	3.856000781	0.104034992	3.652092197	4.059909365	0.041298382	10.61780226
GMPR	-573.6739495	1.524781985	-576.6625221	-570.6853768	-665.78835	-494.6596699
r0287	18.53320539	0.388177682	17.77237713	19.29403364	0.432806009	39.20934705
GMPS	2.117639591	0.048259342	2.023051281	2.212227902	0.190399416	5.485863652
ACOAR7m	368.7513578	1.340597709	366.1237863	371.3789293	269.3156795	459.5927459
r0310	21.20161975	0.618635787	19.98909361	22.4141459	0.96136293	59.6545378
r0311	4.10463231	0.080744793	3.946372516	4.262892103	0.123467658	8.274004305
r0319	10.61506593	0.274953594	10.07615688	11.15397497	0.98979298	37.5569723
r0354	6.083490335	0.17901182	5.732627168	6.434353501	0.119641215	18.44104199
r0355	9.45719683	0.259745142	8.948096351	9.966297309	0.211080864	25.66128158
r0358	11.37744341	0.379591226	10.63344461	12.12144221	0.230075043	47.0240352
r0361	8.788818442	0.18311282	8.429917315	9.147719568	0.348299807	20.90213269
r0383	222.3451609	1.169161046	220.0536053	224.6367166	160.7414497	285.2493493
PYDXNO	6.354370911	0.170209554	6.020760186	6.687981636	0.10674293	16.07352764
HXAND	-2422.946466	4.488150933	-2431.743242	-2414.14969	-2646.476013	-2108.951518
r0402	-2.79E-31	3.19E-47	-2.79E-31	-2.79E-31	-2.79E-31	-2.79E-31
r0407	7.770508423	0.182340062	7.413121903	8.127894944	-0.905708291	20.74862579
r0408	-1160.152348	102.229582	-1360.522329	-959.7823676	-6183.658852	4648.250125
r0409	1167.922857	102.2428618	967.5268477	1368.318866	-4638.16515	6197.895705
r0410	-937.3860664	1.347464162	-940.0270961	-934.7450366	-997.0977101	-865.7138397
r0425	565.3296856	65.91785816	436.1306837	694.5286876	-3460.549343	4445.061273
r0451	0.317833762	0.005614088	0.306830149	0.328837374	0.011350494	0.641362291
r0463	-331.2418105	3.388848649	-337.8839539	-324.5996672	-508.8118179	-180.6826838
RNTR1	-3437.732986	51.30402073	-3538.288866	-3337.177105	-6064.53826	-621.0637159
RNTR2	-2543.255238	45.85886005	-2633.138604	-2453.371873	-4897.764224	355.4008463
r0483	-305.4089839	5.281156491	-315.7600507	-295.0579172	-559.3151125	-4.662747078
HMGCOAR	82.32788799	2.896515606	76.65071741	88.00505858	-157.2878353	184.2805046
r0494	-986.9239091	0.257426397	-987.4284649	-986.4193534	-999.3843329	-973.1920556
r0497	-990.3988316	0.281937811	-990.9514297	-989.8462335	-999.3773917	-964.0828917
r0511	7.897308473	0.246723916	7.413729597	8.380887348	0.05851047	23.24245223
BETALDHx	-5289.804137	64.73827993	-5416.691166	-5162.917108	-7726.004204	-341.6378659
r0557	0.317833762	0.005614088	0.306830149	0.328837374	0.011350494	0.641362291
r0568	2.213752713	0.049650868	2.116437012	2.311068415	0.079789325	5.244251583
DNADDP	2.136585938	0.07070176	1.998010488	2.275161388	0.018853598	9.274952377
DPCOAPP	3.990439417	0.109398945	3.776017485	4.204861349	-0.921132137	11.86356644
AASAD3	-1.22E-44	7.09E-61	-1.22E-44	-1.22E-44	-1.22E-44	-1.22E-44
r0610	681.7117134	98.09130318	489.4527592	873.9706676	-4911.790136	5077.5412
HPROx	-3621.727631	92.05390866	-3802.153292	-3441.30197	-6827.463198	2783.636261
HPROxm	-1578.812177	32.59543521	-1642.69923	-1514.925124	-3360.947493	-47.09891448
HPROb	-3621.727631	92.05390866	-3802.153292	-3441.30197	-6827.463198	2783.636261
r0627	-893.6339245	2.227404659	-897.9996376	-889.2682113	-996.8551479	-753.0346862
r0633	0.755876351	0.632714699	-0.484244458	1.995997161	-36.14886628	34.08837375
r0637	277.7926828	6.500815595	265.0510842	290.5342813	12.36673227	809.9909085
r0642	-972.2780736	0.561081001	-973.3777924	-971.1783548	-998.7310913	-939.1314874
r0648	966.181576	1.021184608	964.1800541	968.1830978	867.4368608	999.2417811
ACACT7m	-833.3491951	1.331393022	-835.9587254	-830.7396648	-921.0213512	-749.3278395
ECOAH5p	-3.897146698	0.062177152	-4.019013915	-3.77527948	-8.046586167	-0.464363883
PRAIS	0.961670256	0.030012126	0.902846489	1.020494023	0.00481606	3.227974781
r0669	78.89261682	0.599082665	77.71841479	80.06681884	49.49903984	113.6525349
r0688	3.123905491	0.069877966	2.986944678	3.260866303	-0.094165492	7.365283176
r0698	9.556539122	0.251520099	9.063559727	10.04951852	0.635874913	26.8390097
r0706	0.362869827	0.006785733	0.349569791	0.376169864	0.012705764	0.742982102
r0716_1	833.3491951	1.331393022	830.7396648	835.9587254	749.3278395	921.0213512
r0717	1.906121395	0.075893056	1.757371006	2.054871783	0.073302234	10.50474613
HACD6m	-34.6305926	0.843006685	-36.28288571	-32.9782995	-97.34427454	-3.214344223
r0721	3.087323742	0.069925838	2.9502691	3.224378385	0.178737088	9.458869983
HACD5p	-3.897146698	0.062177152	-4.019013915	-3.77527948	-8.046586167	-0.464363883
ACACT5m	175.1388273	0.462966995	174.231412	176.0462426	150.9604175	204.7394967
ECOAH4p	-4.226959949	0.109224531	-4.44104003	-4.012879868	-13.02022221	-0.098261822
r0730	24.39234288	0.408805522	23.59108406	25.1936017	2.388093855	49.58694071
r0731	24.39234288	0.408805522	23.59108406	25.1936017	2.388093855	49.58694071
r0734	18.53320539	0.388177682	17.77237713	19.29403364	0.432806009	39.20934705
r0737	363.736702	8.286571987	347.4950209	379.9783831	14.83492651	907.6767689
r0743	0.370179839	0.005810095	0.358792053	0.381567625	0.019816168	0.63635839
r0744	0.370179839	0.005810095	0.358792053	0.381567625	0.019816168	0.63635839
r0755	1139.64286	37.88185982	1065.394415	1213.891305	20.98418386	5204.012308
r0756	-5705.609193	0.838929477	-5707.253495	-5703.964891	-5746.140086	-5645.640257
r0774	-999.8194319	0.004278277	-999.8278174	-999.8110465	-999.9876057	-999.4147232
LNS14DMr	-2.45E-44	3.15E-61	-2.45E-44	-2.45E-44	-2.45E-44	-2.45E-44
r0782	1.14E-30	4.43E-47	1.14E-30	1.14E-30	1.14E-30	1.14E-30
SBPP1	5.995115547	0.120832746	5.758283365	6.231947728	0.455006702	13.64370607
r0801	-3837.71262	49.03698963	-3933.82512	-3741.600121	-6131.159355	-563.6867002
r0812	-9.516568392	16.4370257	-41.73313876	22.70000198	-993.9556693	846.5388771
r0819	-1859.554196	106.3506816	-2068.001532	-1651.10686	-6584.991979	5327.657141
r0822	1096.139511	116.9000505	867.0154118	1325.26361	-6610.161242	6244.619279
r0829	1357.629147	82.69453917	1195.54785	1519.710443	-3415.086406	5512.370188
r0830	-584.6582453	123.5343324	-826.7855367	-342.5309539	-6552.757159	5950.338467
r0836	43.71762397	134.0212055	-218.9639388	306.3991867	-6656.620573	6439.448911
r0839	-994.3750356	0.134658857	-994.638967	-994.1111043	-999.7552791	-982.9612467
r0842	-119.418522	18.48723606	-155.6535046	-83.1835393	-841.7385068	677.6006781
r0845	0.559809934	0.009611549	0.540971298	0.578648571	0.032989216	0.966561247
r0885	-1624.917963	120.375181	-1860.853318	-1388.982608	-6623.850378	5729.247745
r0899	152.5397916	2.550253037	147.5412956	157.5382875	46.02880791	367.4229746
r0907	0.220339243	0.005558312	0.209444952	0.231233534	0.011100329	0.610456095
r0908	-76.87923374	0.672633592	-78.19759558	-75.5608719	-105.7260444	-36.01654212
r0909	76.87923374	0.672633592	75.5608719	78.19759558	36.01654212	105.7260444
MALICITtm	1365.966245	105.5747425	1159.03975	1572.89274	-5424.866729	6321.416742
r0915	83.34030208	80.05223614	-73.56208075	240.2426849	-5152.770064	6271.813056
r0926	3.856000781	0.104034992	3.652092197	4.059909365	0.041298382	10.61780226
r0932	-137.1622635	3.317550268	-143.6646621	-130.659865	-401.5672471	-9.288334297
r0936	216.2701643	6.440010717	203.6477433	228.8925853	3.417414334	913.7885942
r0937	-216.2701643	6.440010717	-228.8925853	-203.6477433	-913.7885942	-3.417414334
r0942	-4906.614853	2.722224815	-4911.950413	-4901.279292	-4988.960343	-4672.291777
r0954	-320.4434342	3.386081116	-327.0801532	-313.8067152	-475.7329521	-94.14111802
r0983	0.608194513	0.008870243	0.590808838	0.625580189	0.036896894	0.992873605
r0984	-0.608194513	0.008870243	-0.625580189	-0.590808838	-0.992873605	-0.036896894
r0986	293.9728436	6.281192172	281.661707	306.2839803	10.92265627	613.932616
r0987	-287.6460378	6.304089453	-300.0020531	-275.2900225	-607.4229704	-1.21920546
r0997	277.7926828	6.500815595	265.0510842	290.5342813	12.36673227	809.9909085
r1013	0.310392229	0.006156757	0.298324984	0.322459473	0.01748345	0.691360967
r1014	0.310392229	0.006156757	0.298324984	0.322459473	0.01748345	0.691360967
r1017	3.136939549	0.07168164	2.996443534	3.277435564	0.115278663	8.181894399
r1029	6.5212246	0.20162891	6.126031935	6.916417264	0.282935812	17.97201542
r1043	0.404006455	0.010240399	0.383935272	0.424077637	0.001577325	0.992770466
r1044	0.454108815	0.007793322	0.438833904	0.469383726	0.066463357	0.90048607
r1045	0.407366895	0.00801796	0.391651694	0.423082096	0.035789021	0.816620797
r1051	-265.962395	12.96866851	-291.3809853	-240.5438047	-924.6616959	580.3114782
CITt2r	-940.7614028	1.488511184	-943.6788847	-937.8439208	-998.9802425	-844.6095893
CITt4_1	77.53990184	1.844603369	73.92447924	81.15532444	2.460914005	182.5749442
r1148	-2.691147546	0.040439749	-2.770409455	-2.611885638	-6.161349813	-0.860595317
r1155	15.92548005	0.359438016	15.22098154	16.62997856	0.312261225	41.60244486
r1162	2.937181213	0.081582406	2.777279697	3.097082729	0.183240865	8.532660312
r1164	4.991039872	0.080156136	4.833933846	5.148145898	1.28823617	9.244998537
r1167	27.32083937	0.506875819	26.32736276	28.31431597	0.56967193	54.42999674
r1170	2.03101506	0.053857605	1.925454155	2.136575965	0.067021125	6.472856655
r1175	3.897313925	0.140510911	3.621912539	4.17271531	0.224009575	15.06488592
r1177	27.32083937	0.506875819	26.32736276	28.31431597	0.56967193	54.42999674
r1179	6.612189279	0.136736871	6.344185012	6.880193546	1.205552754	22.16649668
r1182	2.03101506	0.053857605	1.925454155	2.136575965	0.067021125	6.472856655
r1251	5.413950077	0.1049342	5.208279045	5.619621109	0.237961859	11.94007045
r1252	3.727916527	0.087071847	3.557255707	3.898577348	0.293604427	11.55158928
r1253	4.860227279	0.074868895	4.713484246	5.006970312	0.616167323	7.824558176
r1254	2.624031953	0.064144019	2.498309676	2.749754229	0.091748697	6.870789075
r1260	5.341584321	0.107886937	5.130125924	5.553042719	0.202562882	12.97914289
r1262	3.839740189	0.094862576	3.65380954	4.025670838	0.287013231	9.55613015
PPCOAtm	24.02115747	16.53305387	-8.38362812	56.42594306	-879.3478945	900.0024124
r1292	363.809354	9.789948119	344.6210556	382.9976523	0.124738399	920.9345583
r1298	267.3378389	6.126628038	255.3296479	279.3460298	69.93351326	814.5997132
r1304	28.41105568	0.852399662	26.74035234	30.08175901	0.115345314	83.50576845
r1364	228.5626958	4.881825035	218.9943187	238.1310728	0.743215075	498.1356785
r1365	228.5626958	4.881825035	218.9943187	238.1310728	0.743215075	498.1356785
r1374	55.40117684	1.413497404	52.63072193	58.17163175	1.561366271	163.3153896
r1375	4.45633328	0.09612411	4.267930025	4.644736536	0.201696914	11.01663243
r1382_1	0.905882376	0.020694454	0.865321247	0.946443505	0.020068623	2.485042446
r1383_1	2.194167273	0.054054632	2.088220194	2.300114351	0.14354247	5.977658398
r1392	-4048.54746	75.89003421	-4197.291927	-3899.802992	-7470.89203	-311.6840976
r1400	-53.92780337	18.1788913	-89.55843032	-18.29717642	-933.3823331	939.4386379
HCO3Ee	4473.961328	0.423658008	4473.130958	4474.791698	4448.651168	4500.503964
ALAtmi	-11.04056196	0.335334691	-11.69781795	-10.38330596	-33.59085524	-0.585718988
r1435	5.223502423	0.118003569	4.992215429	5.454789418	0.100345143	12.10196988
ACOAO5p	4.77281607	0.073806238	4.628155843	4.917476296	0.766368713	8.217559535
ACOAO4p	5.42856083	0.099053639	5.234415697	5.622705964	0.90187339	11.99534706
r1448	9.9580715	0.294296834	9.381249706	10.53489329	0.343550584	34.30047948
r1449	17.5241614	0.490065331	16.56363335	18.48468945	0.410134101	56.25689649
r1450	11.44555522	0.283271425	10.89034323	12.00076721	0.500341849	31.58420956
PHEt2m	-14.67962358	0.39440219	-15.45265187	-13.90659529	-44.91350528	-0.517699277
r1456	14.94391013	0.30827589	14.33968938	15.54813087	0.591610456	30.74275499
r1467	-31.85275757	16.98536958	-65.14408195	1.438566813	-813.2262388	910.0143031
r1468	146.2240866	23.30987076	100.53674	191.9114333	-985.7163158	995.6462304
r1487	0	0	0	0	0	0
GTHRDt2	-0.956451205	0.025548882	-1.006527014	-0.906375397	-3.066458732	-0.057860003
r1515	7.840487063	0.273963064	7.303519458	8.377454669	0.096296383	31.46379325
r1518	3.432209821	0.080632653	3.274169822	3.590249821	0.240730937	9.627927414
r1519	5.358505564	0.173700477	5.018052629	5.698958498	0.103184025	17.83710866
r1520	4.990048063	0.149007458	4.697993445	5.28210268	0.148992005	14.07971278
r1525	1.170712045	0.031893899	1.108200002	1.233224088	0.051254392	3.707169458
r1530	1.556763901	0.03096965	1.496063387	1.617464416	0.054194338	3.419038221
r1536	6.790619113	0.104843777	6.585125309	6.996112916	2.018889789	13.30157094
r1540	4067.693716	5.373040288	4057.162557	4078.224875	3579.903358	4283.764496
r1547	313.7016145	96.8783429	123.8200624	503.5831666	-5912.846555	4568.263945
r1548	-3344.450556	81.77067679	-3504.721082	-3184.180029	-6237.164007	1480.267245
r1549	563.4799589	114.3255451	339.4018904	787.5580274	-5716.759254	6118.820947
r1552	71.68109729	108.6460961	-141.2652511	284.6274456	-4854.466679	5657.45426
r1553	1383.238513	102.398275	1182.537894	1583.939132	-4858.171862	6061.192394
r1554	3125.394314	73.50906185	2981.316553	3269.472076	-2192.656758	6131.112812
r1556	2906.008677	105.514172	2699.2009	3112.816454	-3923.079565	6198.650127
r1557	-96.34512825	76.92480698	-247.1177499	54.42749344	-4655.803003	5479.828475
r1560	-1812.138139	124.7396065	-2056.627768	-1567.64851	-6277.103286	5877.257935
r1561	-166.0808636	82.36069571	-327.5078272	-4.653899981	-6277.258708	4373.324169
r1562	-452.234937	69.77146216	-588.9870028	-315.4828712	-3698.619632	3901.046228
r1564	15.34112874	104.6752814	-189.8224228	220.5046803	-5003.199434	5423.378611
r1565	674.1592398	96.83982099	484.3531907	863.965289	-4268.962396	5947.059898
r1567	-1396.352667	82.12287947	-1557.313511	-1235.391823	-6141.185985	2219.083671
r1568	1524.206042	95.38333279	1337.25471	1711.157374	-2596.105331	6194.106463
r1571	3453.931551	48.920935	3358.046518	3549.816583	169.5574073	6042.412676
r1578	-1630.453116	104.347444	-1834.974106	-1425.932126	-6232.670396	4784.996889
r1579	-3140.771484	90.84910327	-3318.835727	-2962.707242	-6295.838814	3716.384466
r1581	659.7569894	94.05633978	475.4065635	844.1074154	-6102.72662	5751.496434
r1584	3087.905172	62.42783779	2965.54661	3210.263734	-601.1976311	5621.181251
r1585	-200.7872243	73.85623521	-345.5454453	-56.02900332	-4834.892116	3644.193159
r1586	-2761.842213	83.55452072	-2925.609074	-2598.075353	-6158.110923	3277.027247
r1587	1225.382867	99.9162471	1029.547023	1421.218711	-5222.568114	5649.587597
r1588	1657.378229	95.28590923	1470.617847	1844.138611	-5409.936173	6174.295079
r1589	1387.736685	72.98759566	1244.680997	1530.792372	-3468.650062	4997.117585
r1590	-590.6035492	92.65834199	-772.2138995	-408.9931989	-5347.324861	5568.772938
r1591	-2505.261696	83.33253956	-2668.593474	-2341.929919	-6029.715572	3596.68495
r1593	-2513.717232	59.4774617	-2630.293057	-2397.141407	-6179.948733	76.81508588
r1594	3325.230408	62.8790325	3201.987504	3448.473312	-1546.736498	5768.277246
r1595	-1032.803228	111.673616	-1251.683516	-813.9229409	-6157.356625	4322.669405
r1597	-779.8040662	104.6866508	-984.9899019	-574.6182305	-5999.495987	4694.484239
r1603	247.0194155	107.1021739	37.09915459	456.9396764	-5666.497544	5433.106582
r1604	-1337.502281	121.3866041	-1575.420026	-1099.584537	-6209.391976	5079.634193
r1610	-3486.171342	69.02584112	-3621.461991	-3350.880694	-6051.345874	2654.378613
r1611	-294.2218973	107.5849402	-505.08838	-83.35541455	-5707.406777	5116.424417
r1612	-1163.932448	105.2184631	-1370.160636	-957.7042605	-5652.432364	4649.139171
r1613	3113.653325	80.90255807	2955.084311	3272.222338	-2936.146064	6210.436187
r1615	1550.53225	91.59264885	1371.010658	1730.053841	-5454.426949	5580.002029
r1616	1261.523363	70.54164547	1123.261737	1399.784988	-4762.140942	4516.55789
r1617	885.1956022	92.49633525	703.9027852	1066.488419	-5094.748518	5816.380932
TYRPHELAT2tc	1487.654903	132.7577536	1227.449706	1747.8601	-5650.528878	5941.47444
CYSPHELAT2tc	-344.4918639	116.8201909	-573.4594379	-115.5242898	-5909.352397	6170.506771
r1621	1249.166845	101.1218989	1050.967923	1447.365767	-4125.711781	6261.941458
ASNPHELAT2tc	2504.061087	74.93191077	2357.194542	2650.927632	-1295.864686	6290.421761
VALPHELAT2tc	1558.678483	100.9950245	1360.728235	1756.628731	-4522.973838	5645.81132
THRPHELAT2tc	4094.057791	71.34848755	3954.214755	4233.900827	-2105.907045	6264.758658
ILEPHELAT2tc	1310.539243	62.68465528	1187.677318	1433.401167	-1998.994806	4312.622478
r1629	-1806.705398	84.4808078	-1972.287781	-1641.123014	-5780.84283	4133.384732
r1630	-2465.266322	89.19968558	-2640.097705	-2290.434938	-6084.278263	3984.855632
r1631	1495.70534	107.9964725	1284.032254	1707.378426	-5481.001702	5042.220655
r1632	3741.458566	99.50985519	3546.41925	3936.497882	-5331.10651	6006.242842
r1634	1507.338837	113.0535783	1285.753824	1728.923851	-5020.334677	6058.808459
r1637	2899.059954	72.02708035	2757.886877	3040.233032	-935.4383304	6191.165974
r1641	-3460.162679	59.1218543	-3576.041513	-3344.283844	-6219.597782	-1160.340036
r1645	-1349.95613	56.67063181	-1461.030568	-1238.881692	-5545.085834	2328.410932
ILELAT1tc	-2562.909996	115.7879626	-2789.854402	-2335.965589	-6202.192699	5751.883301
r1648	-1908.614733	55.67309297	-2017.733995	-1799.495471	-4891.984158	806.2522209
r1649	784.0385533	81.45273363	624.3911954	943.6859112	-3547.903899	5319.803215
r1652	-290.0941599	66.46758167	-420.37062	-159.8176998	-4355.670917	2932.755359
r1657	-1721.870407	76.63759409	-1872.080091	-1571.660723	-6021.530429	3394.208989
r1659	-4209.12971	52.15597358	-4311.355418	-4106.904002	-6232.873698	-141.4677729
r1661	-2515.02074	106.9636231	-2724.669441	-2305.372039	-6178.256975	3497.930481
r1666	1886.046884	48.13731485	1791.697746	1980.396021	-793.8267242	4363.013037
r1671	-2260.524306	52.21869562	-2362.87295	-2158.175663	-4516.636918	932.8902439
r1673	212.8755646	6.20930885	200.7053193	225.04581	1.369186051	566.9322062
r1674	191.5065272	6.583832316	178.6022158	204.4108385	2.11674418	821.4017352
r1676	127.3114857	3.635668823	120.1855748	134.4373966	0.834707605	419.4672798
r1678	196.0557258	4.321369986	187.5858407	204.525611	28.49251282	529.2832662
r1680	254.1418382	8.04973859	238.3643505	269.9193258	8.703738333	984.6047553
r1685	184.214451	6.825711211	170.836057	197.592845	5.208574849	672.405479
r1686	254.7511255	5.976303649	243.0375704	266.4646807	10.13219257	655.2869746
r1692	171.7043385	5.039272438	161.8273645	181.5813125	10.58743668	646.4778512
r1693	161.643825	6.726550172	148.4597867	174.8278633	0.401587404	1002.234264
r1696	388.2659891	18.43982254	352.1239369	424.4080413	8.762327506	2369.300488
r1700	193.1974725	5.333933081	182.7429637	203.6519813	0.305220455	642.5531542
r1701	577.1371822	14.42568059	548.8628482	605.4115162	1.568177215	1426.258853
r1705	147.6520319	3.744320972	140.3131628	154.990901	6.730027607	502.0451316
r1706	115.4890832	3.782886627	108.0746254	122.9035409	1.747143634	308.8301697
r1707	212.522011	5.364680177	202.0072379	223.0367841	8.733614544	717.1305872
r1710	215.3052577	5.993815361	203.5573796	227.0531358	24.57899461	626.574201
r1717	162.6223979	4.592375472	153.621342	171.6234538	14.72148352	677.6854532
r1722	230.5833242	4.704307846	221.3628808	239.8037675	23.18931922	439.9517068
r1723	194.1362407	6.148524022	182.0851336	206.1873477	4.655097778	740.1279827
r1726	220.344848	6.88240239	206.8553393	233.8343567	16.42028535	598.3211045
r1731	176.2033383	3.190476369	169.9500046	182.4566719	26.9381936	426.2973613
r1732	276.9713963	4.71577887	267.7284697	286.2143229	65.88359657	499.6880117
r1736	194.9215571	4.483461287	186.133973	203.7091412	4.969608493	530.8419969
r1744	151.3799191	5.276536583	141.0379074	161.7219308	2.809522589	737.7216866
r1745	261.1953551	9.17486248	243.2126246	279.1780856	7.261729982	1156.098082
r1746	197.3928167	6.91844096	183.8326724	210.952961	17.81886699	954.3213213
r1747	287.8940458	12.65116937	263.0977539	312.6903378	3.249592672	1459.009045
r1748	136.5905687	4.475598281	127.8183961	145.3627413	2.063272826	475.0796916
r1750	328.2373759	6.465418245	315.5651561	340.9095957	13.31588857	964.7335502
r1752	254.5359448	8.59667806	237.6864558	271.3854338	4.155093753	961.3284622
r1753	231.5645538	6.760035835	218.3148835	244.814224	48.57835754	928.2596572
r1754	253.6761607	8.683131768	236.6572224	270.6950989	7.048176309	1002.79485
r1755	118.9075028	3.871869166	111.3186392	126.4963664	1.590294273	444.6409082
r1758	352.2896381	9.674147894	333.3283082	371.250968	15.29932069	1047.996459
r1762	323.4696415	5.257889804	313.1641775	333.7751055	60.32149231	536.6768278
r1763	415.4403046	15.13919787	385.7674768	445.1131324	30.62980328	1935.003119
r1764	162.153976	4.943302695	152.4651027	171.8428492	1.837953886	711.3880008
r1766	88.78419291	2.083904895	84.69973931	92.8686465	11.12449689	236.8946964
r1768	217.3302726	5.812471471	205.9378285	228.7227167	10.1864938	583.9352953
r1771	330.8249756	9.710499417	311.7923968	349.8575545	22.51780969	1110.178903
r1774	191.8657045	5.528601842	181.0296449	202.7017642	12.72343038	639.2075331
r1778	148.7370001	3.477741103	141.9206275	155.5533726	15.55186829	468.8518077
r1779	325.5207771	12.23155094	301.5469372	349.4946169	14.24146517	1282.810393
r1781	230.2701189	4.961417274	220.5457411	239.9944968	9.922017793	552.8974856
r1783	395.1538242	8.733246816	378.0366605	412.270988	3.144450612	934.1864957
r1784	188.1124944	6.077139125	176.2013017	200.0236871	0.583421335	767.9329868
r1786	201.5901977	4.581488846	192.6104796	210.5699158	19.94073259	638.1682413
r1789	314.9632407	6.399954692	302.4193295	327.5071519	18.08523783	831.6771142
r1790	204.0660129	4.992903342	194.2799224	213.8521035	16.28511601	557.2836554
r1791	219.5877982	5.35180712	209.0982562	230.0773401	8.235834315	582.4058071
r1792	204.2861758	5.136471337	194.218692	214.3536596	23.14808073	756.8824876
r1796	156.4686271	4.242388814	148.153545	164.7837092	9.017601167	426.3458586
r1797	210.1427423	6.380931844	197.6361159	222.6493687	13.78766335	818.5428768
r1798	154.3520968	5.667541085	143.2437163	165.4604773	9.703156431	898.8050352
r1799	271.4206936	7.230689424	257.2485423	285.5928449	19.17066624	840.2876692
r1805	157.7428706	4.798391454	148.3380234	167.1477179	8.242118233	534.264376
r1806	290.8603281	5.78698019	279.5178469	302.2028092	3.306730651	742.4511763
r1809	208.2466379	7.823809248	192.9119718	223.581304	6.551070035	850.6222106
r1811	310.3034792	6.55228803	297.4609947	323.1459638	19.46909583	696.0724896
r1814	181.7045093	4.981866129	171.9400517	191.4689669	12.09703161	607.3662511
r1817	186.9618686	3.043854336	180.9959141	192.9278231	29.17466571	394.7235901
r1818	268.2807485	6.403490864	255.7299064	280.8315905	12.31587774	607.3067944
r1820	210.3334413	5.723762424	199.1148669	221.5520156	0.948572606	548.8092093
r1821	289.6541649	7.554962669	274.8464381	304.4618918	1.764094863	844.3378368
r1822	225.5857465	4.722592856	216.3294645	234.8420285	36.43095507	569.5207878
r1823	198.8534061	5.657793097	187.7641316	209.9426806	1.886522843	569.3055257
r1824	192.0523071	6.451953025	179.4064792	204.698135	14.82432191	732.5812922
r1827	235.7535844	6.756940454	222.5099811	248.9971876	47.60016837	851.6917415
r1829	356.7901333	8.071976943	340.9690585	372.6112081	25.51719239	857.5716884
r1830	163.6187474	5.7441121	152.3602877	174.8772071	2.210922584	538.040725
r1832	152.471062	4.665932962	143.3258334	161.6162906	0.200818894	477.6336046
r1833	197.8897113	4.809988958	188.462133	207.3172897	11.21518082	720.3674325
r1836	259.8385114	6.674733331	246.756034	272.9209887	8.18697867	756.5273583
r1837	164.4791152	4.342134822	155.9685309	172.9896994	9.25060204	444.6639907
r1841	184.2009915	5.781148616	172.8699402	195.5320428	0.870625922	723.8970842
r1842	246.8821137	6.624167488	233.8987454	259.865482	21.81651036	703.5941603
r1846	218.5020954	7.850299748	203.1155079	233.8886829	4.667320649	999.4225659
r1847	270.2781281	9.976001078	250.725166	289.8310902	1.647416682	1204.201691
r1848	334.1355547	11.19571242	312.1919584	356.0791511	30.84193661	1198.337048
r1851	231.2741736	5.611472835	220.2756869	242.2726604	11.94230945	632.9876456
r1853	264.0191214	6.784093414	250.7222983	277.3159445	31.99397095	1010.164136
r1854	273.2990048	6.020086818	261.4996346	285.0983749	10.42176335	704.7454502
r1855	361.7659429	11.24644475	339.7229112	383.8089746	15.06895754	1232.922908
r1857	266.3533424	6.062522718	254.4707979	278.2358869	29.16312382	681.3812398
r1858	190.2703209	4.784358476	180.8929783	199.6476635	5.76637089	474.215783
r1860	202.6960198	6.197406687	190.5491027	214.8429369	6.188251709	627.7755396
r1861	183.4851247	4.708485986	174.2564922	192.7137572	10.699921	549.4280751
r1864	196.5012125	5.085132681	186.5343524	206.4680725	6.5311168	583.720166
r1865	282.9908722	6.27936409	270.6833186	295.2984258	13.42794194	609.6966312
r1867	308.4642564	10.18227977	288.506988	328.4215247	16.3290607	1429.079729
r1874	140.2669761	4.504744698	131.4376765	149.0962757	10.86564111	651.2902131
r1876	106.8591449	2.829484084	101.3133561	112.4049337	8.607527115	346.2201086
r1877	149.6480694	5.854966508	138.172335	161.1238037	2.145619611	796.7199333
r1880	174.3730489	4.310398688	165.9246674	182.8214303	4.658384165	485.1193838
r1881	243.8463645	8.26604066	227.6449248	260.0478042	8.375953282	913.0167054
r1882	204.3002674	4.748928465	194.9923676	213.6081672	16.85336596	514.3137886
r1885	191.0932067	4.223972936	182.8142198	199.3721937	14.4025817	502.4786155
r1887	281.8157963	6.814839077	268.4587117	295.1728809	2.141970623	714.8529296
r1889	313.5609352	7.809612729	298.2540942	328.8677761	19.27165807	756.355231
r1890	281.8505835	7.115320745	267.9045548	295.7966121	9.792817521	786.1199151
r1892	246.1256061	6.353127823	233.6734755	258.5777366	21.84472883	780.4413932
r1893	129.6589055	3.497998826	122.8028278	136.5149832	15.11746554	606.2051538
r1898	351.4170029	8.807900367	334.1535182	368.6804877	45.97229436	1193.231652
r1899	228.5536616	4.320214718	220.0860408	237.0212824	33.60784692	459.2403316
r1900	150.1380613	4.183485918	141.9384289	158.3376937	19.83378798	323.3101189
r1901	373.2676451	5.919551113	361.6653249	384.8699653	6.30609195	779.4774612
r1903	388.9127212	11.36071197	366.6457258	411.1797167	6.122868112	1181.221574
r1904	235.0948237	8.350013518	218.7287972	251.4608502	3.208740236	971.4520093
r1905	170.7608547	4.422462344	162.0928285	179.4288809	0.758062826	477.0698698
r1907	138.278222	2.833059646	132.725425	143.8310189	0.520018862	330.7012134
r1908	197.2534576	5.415862067	186.6383679	207.8685472	13.27309587	515.5789259
r1910	243.8535178	6.570095618	230.9761304	256.7309052	20.40860601	795.3840536
r1912	168.1578727	5.375912031	157.6210852	178.6946603	0.376749337	502.6910644
r1916	81.62915402	2.998516309	75.75206206	87.50624599	0.655935911	294.9550535
r1918	235.6105772	5.368220655	225.0888647	246.1322897	22.65263175	611.233126
r1920	208.2001248	6.87521684	194.7246998	221.6755498	5.916974808	699.0981237
r1921	102.3839132	3.310277418	95.89576945	108.8720569	2.356637926	404.5290188
r1925	180.1575891	5.79157695	168.8060983	191.5090799	2.883355375	590.7095987
r1928	151.8081587	4.561737638	142.8671529	160.7491645	27.94044656	516.9569195
r1932	120.7698882	3.484796251	113.9396876	127.6000889	22.09016653	383.1424771
r1935	88.50884371	2.084124974	84.42395876	92.59372866	2.706999213	195.3295403
r1940	244.5858566	5.412269316	233.9778087	255.1939044	12.10873129	537.4830935
r1944	207.8477526	5.323959127	197.4127928	218.2827125	8.490003376	646.4841672
r1945	144.0283215	5.19055056	133.8548424	154.2018006	3.563673657	674.7263433
r1948	266.4279132	6.270309571	254.1381065	278.71772	0.972154135	1032.969966
r1949	118.0821124	3.832876025	110.5696754	125.5945494	2.895911222	403.2885829
r1951	189.3421341	6.943760958	175.7323626	202.9519056	5.600767473	789.3999516
r1954	231.2828041	7.009944807	217.5433123	245.0222959	6.979234608	872.859006
r1957	167.7026418	5.048231989	157.8081071	177.5971765	0.263207795	633.1230447
r1961	139.7397905	5.068163954	129.8061892	149.6733919	5.758184796	562.0028175
r1962	163.5838247	4.618711349	154.5311505	172.636499	2.226407571	540.5362706
r1963	147.8859443	3.946283528	140.1512286	155.62066	16.42051587	409.6598032
r1964	221.843998	4.542357449	212.9409774	230.7470186	16.38991856	486.6426373
r1965	165.3738237	4.054996957	157.4260296	173.3216177	2.165020532	435.9333728
r1967	143.412417	3.191410596	137.1572522	149.6675817	10.08725213	414.6937392
r1970	91.64154413	2.145150413	87.43704932	95.84603894	2.267952555	258.4403517
r1972	158.4111932	4.449072052	149.691012	167.1313744	12.62945536	418.258319
r1974	150.3923313	4.016631814	142.519733	158.2649297	2.776616863	405.1158904
r1976	192.2387531	5.587483834	181.2872848	203.1902214	5.70275126	716.7458555
r1980	336.3264197	7.711435537	321.212006	351.4408334	18.63545909	785.554068
r1981	132.3314544	2.968443207	126.5133058	138.1496031	0.470842004	347.0486564
r1983	131.0136259	4.139388209	122.900425	139.1268268	4.04547543	492.2889515
r1984	154.0995072	4.376138052	145.5222766	162.6767377	3.299906948	557.5046484
r1985	233.1825248	6.159801937	221.109313	245.2557366	20.48981848	697.8996285
r1986	105.983727	2.477834772	101.1271709	110.8402832	13.91608418	271.0485573
r1987	177.6884128	4.95774513	167.9712323	187.4055932	19.15107247	620.9653749
r1989	131.4988618	4.015401596	123.6286747	139.3690489	0.44320102	285.1436081
r2080	-548.1087522	114.1538987	-771.8503937	-324.3671108	-6284.736956	5636.057783
r2081	3280.645257	80.7485054	3122.378187	3438.912328	-2327.21074	6295.30923
r2084	1272.531903	105.3299787	1066.085145	1478.978661	-5272.57262	6214.520419
r2085	1421.313568	72.29884425	1279.607834	1563.019303	-5314.7611	4929.295536
r2086	-1795.41797	102.8174867	-1996.940244	-1593.895696	-6209.053708	5804.813867
r2087	-1944.955081	96.14379661	-2133.396923	-1756.51324	-6158.754697	4190.520755
r2088	-444.2483807	114.0783137	-667.8418755	-220.6548858	-6249.897938	5120.277789
r2089	770.6953228	101.198928	572.345424	969.0452216	-5526.218306	5954.96022
r2090	676.5278555	102.9805283	474.68602	878.369691	-5613.528197	6218.87983
r2092	-297.7876865	111.3836009	-516.0995444	-79.47582868	-6237.894281	6330.482845
r2093	2389.642706	90.01594699	2213.21145	2566.073962	-3714.266088	6213.653008
r2094	279.9022409	94.15631405	95.35586534	464.4486164	-5680.587022	5216.652407
r2096	451.0070728	123.1137244	209.704173	692.3099725	-5994.390197	6048.752164
r2100	-1657.622769	74.50641587	-1803.655344	-1511.590194	-5216.529033	3256.231378
r2101	959.2850717	99.86648477	763.5467615	1155.023382	-4452.864237	6262.792528
r2104	-1301.780977	92.92076284	-1483.905672	-1119.656282	-5320.513725	4455.191932
r2106	-819.1099913	98.5256705	-1012.220305	-625.9996771	-5618.624469	5174.437064
r2108	902.3564824	108.9367884	688.8403772	1115.872588	-5796.884215	5880.249188
r2111	976.8804302	114.2300073	752.9896159	1200.771244	-6285.750694	6279.921912
r2113	476.8012176	87.72063266	304.8687776	648.7336576	-4606.54471	5577.129194
r2114	522.3119749	90.91393285	344.1206665	700.5032833	-4779.320331	5561.581373
r2115	1270.86728	117.0708253	1041.408462	1500.326097	-6089.503284	6411.082669
r2120	-592.9652003	96.26039501	-781.6355745	-404.2948261	-4774.879014	5986.29102
r2121	-31.90781084	124.367145	-275.667415	211.8517934	-5902.761185	5255.719603
r2122	2525.217866	93.7788579	2341.411304	2709.024427	-3804.805236	6281.588825
r2123	-2765.199455	110.0715996	-2980.93979	-2549.45912	-6312.446131	5177.490517
r2125	419.8777867	108.5279464	207.1630117	632.5925616	-5851.644643	6126.866589
r2126	1073.244614	101.9478397	873.4268478	1273.06238	-4965.226525	6238.604622
r2130	1254.074375	87.81426098	1081.958424	1426.190327	-5344.883357	4952.718169
r2133	826.4141596	111.9187137	607.0534808	1045.774839	-5584.110731	6073.767137
r2342	0.091686784	0.01853003	0.055367925	0.128005643	-0.987277358	0.930487845
r2341	-0.015777702	0.019377301	-0.053757211	0.022201808	-0.983712558	0.9416321
RE0512X	2.246163143	0.039423694	2.168892702	2.323433583	0.137376109	4.818128105
SERt2r	0.499499247	0.010306763	0.479297992	0.519700502	0.015661977	0.953098448
r2344	0.423769768	0.011577397	0.40107807	0.446461466	-0.488413562	0.970441193
r2352	-0.002747472	0.015259832	-0.032656742	0.027161799	-0.966154718	0.82884886
r2472	2.106256991	0.068123542	1.97273485	2.239779133	0.204634864	10.07290613
G6Pt6er	2227.976512	49.13396243	2131.673945	2324.279078	10.05064645	4787.21405
r2355	-0.149114489	0.012529116	-0.173671555	-0.124557422	-0.938447386	0.555778825
RE0569E	0.914908247	0.025546746	0.864836625	0.964979869	0.038662466	3.03557982
r2363	0.644352607	0.013378396	0.618130951	0.670574262	-0.602688364	0.961116617
r2369	-0.236848927	0.017697288	-0.271535611	-0.202162242	-0.943061612	0.801417236
r2374	191.8395412	130.3895075	-63.72389341	447.4029759	-6268.525997	6790.05717
r2375	-422.5091592	125.304998	-668.1069553	-176.9113631	-6529.961148	6518.090249
r2377	291.983566	114.9184503	66.74340338	517.2237287	-6557.953795	6539.938204
r2382	29.12776039	0.732454112	27.69215033	30.56337045	3.174041412	69.06700665
r2502	2.246163143	0.039423694	2.168892702	2.323433583	0.137376109	4.818128105
r2509	-342.1948635	7.339170393	-356.5796375	-327.8100895	-974.349297	-40.63067588
r2510	11.70293024	0.254968864	11.20319127	12.20266922	-6.383537716	29.48125707
r2384	14.1698823	0.400034526	13.38581463	14.95394997	0.70180225	42.44894592
r2385	19.04745769	0.353628495	18.35434584	19.74056955	2.965753419	42.17878547
r2512	264.0272696	6.099060441	252.0731112	275.9814281	65.9665157	810.377331
r2387	16.56162216	0.383194142	15.81056164	17.31268268	1.542039691	40.44817597
r2514	-28.41105568	0.852399662	-30.08175901	-26.74035234	-83.50576845	-0.115345314
r2388	43.27213701	1.073994802	41.1671072	45.37716683	0.267957303	111.5824205
r2515	15.85174868	0.383980983	15.09914595	16.60435141	2.036971137	39.45154865
r2516	-284.7016518	9.137064355	-302.6102979	-266.7930056	-706.0858447	205.6201626
r2517	2.36170497	0.058485927	2.247072554	2.476337387	0.179235645	6.827739302
r2518	3.246204929	0.073696183	3.10176041	3.390649449	0.279217089	7.573332721
r2519	0.043809854	0.019911579	0.004783159	0.082836548	-0.916933456	0.91517888
r2520	1620.689174	120.3530222	1384.797251	1856.581098	-5733.007942	6620.2896
GLNt	388.9626622	52.12373448	286.8001426	491.1251818	-1974.281989	2638.029825
r2532	200.055423	54.54882277	93.13973034	306.9711156	-2607.327464	2509.653632
r2534	-248.4420779	56.91614767	-359.9977274	-136.8864285	-2479.737076	2561.096303
r2538	378.5624259	13.00032621	353.0817865	404.0430652	-643.4872445	907.4917825
EX_so3_e	-66.07697511	1.315220339	-68.65480697	-63.49914324	-140.4149141	-4.542703347
r2419	2382.931531	42.36151683	2299.902958	2465.960104	490.6547905	5195.714622
RE0453M	1.74E-29	4.43E-46	1.74E-29	1.74E-29	1.74E-29	1.74E-29
RE1518X	3.415257218	0.044179356	3.328665679	3.501848756	0.989139984	6.517036825
RE1519X	-75.59116262	1.418779201	-78.37196985	-72.81035539	-177.53546	-4.992684262
RE1520M	9.651832485	0.125308072	9.406228663	9.897436306	3.727258737	21.66333067
RE1520X	3.415257218	0.044179356	3.328665679	3.501848756	0.989139984	6.517036825
RE1522M	9.651832485	0.125308072	9.406228663	9.897436306	3.727258737	21.66333067
RE1522X	3.415257218	0.044179356	3.328665679	3.501848756	0.989139984	6.517036825
RE1526M	0.72689254	0.329698102	0.080684259	1.37310082	-32.40027158	18.54330849
RE1526X	3.415257218	0.044179356	3.328665679	3.501848756	0.989139984	6.517036825
RE1527M	9.651832485	0.125308072	9.406228663	9.897436306	3.727258737	21.66333067
RE1527X	3.415257218	0.044179356	3.328665679	3.501848756	0.989139984	6.517036825
RE1530M	-4.09E-29	5.67E-45	-4.09E-29	-4.09E-29	-4.09E-29	-4.09E-29
RE1531M	6.259538139	0.142617578	5.980007687	6.539068591	0.848798341	21.07914754
RE1533X	3.415257218	0.044179356	3.328665679	3.501848756	0.989139984	6.517036825
RE1534M	9.651832485	0.125308072	9.406228663	9.897436306	3.727258737	21.66333067
RE1534X	3.415257218	0.044179356	3.328665679	3.501848756	0.989139984	6.517036825
CYANSTm	20.64237993	0.609801738	19.44716853	21.83759134	0.248922146	81.07490317
RE1804M	-2333.704171	38.06525525	-2408.312071	-2259.096271	-4252.443218	-462.9797886
RE1834M	-8.32E-62	0	-8.32E-62	-8.32E-62	-8.32E-62	-8.32E-62
STS3	-891.2414987	1.737182097	-894.6463756	-887.8366218	-994.5095996	-811.0837515
STS4	2.034436394	0.059935791	1.916962243	2.151910545	0.141790844	7.728002883
RE1233C	926.2583272	1.682515409	922.960597	929.5560574	801.0978178	995.4321471
RE2273E	-840.5936363	4.317630088	-849.0561913	-832.1310813	-996.3927095	-539.2909693
RE2660N	-227.2039735	56.14873014	-337.2554846	-117.1524624	-2796.876274	3022.58623
RE1516X	2.246163143	0.039423694	2.168892702	2.323433583	0.137376109	4.818128105
RE1517M	6.259538139	0.142617578	5.980007687	6.539068591	0.848798341	21.07914754
RE2625M	-6.351146399	0.145692204	-6.636703118	-6.06558968	-20.82118085	-0.537756954
RE2626M	1889.562509	38.98860073	1813.144851	1965.980166	301.2112474	4412.220837
RE2649M	6.00413247	0.141381459	5.72702481	6.28124013	0.328760625	14.69156595
PYK6	-3859.306903	30.45988154	-3919.008271	-3799.605536	-5075.002309	-1238.648944
RE2972M_1	12.36940826	0.343284386	11.69657086	13.04224565	0.346009904	37.15885452
RE2985X	0.988342675	0.021189172	0.946811897	1.029873452	0.097187645	2.192075225
RE2986X	0.988342675	0.021189172	0.946811897	1.029873452	0.097187645	2.192075225
RE2991X	1.169094075	0.019543688	1.130788447	1.207399703	0.183005123	2.399936088
RE2992M	3.392294346	0.082402032	3.230786363	3.553802328	0.207265092	7.600391645
RE2998M	9.619832609	0.286502095	9.058288503	10.18137671	0.153440933	28.83562702
RE2999M	8.924939945	0.296900348	8.343015263	9.506864626	0.402584913	39.93997386
RE3000M	8.924939945	0.296900348	8.343015263	9.506864626	0.402584913	39.93997386
RE3192M	-6.10E-34	3.79E-50	-6.10E-34	-6.10E-34	-6.10E-34	-6.10E-34
RE3079X	-7.83E-31	9.14E-47	-7.83E-31	-7.83E-31	-7.83E-31	-7.83E-31
RE3001M	8.924939945	0.296900348	8.343015263	9.506864626	0.402584913	39.93997386
RE3081X	-2.22E-30	1.33E-46	-2.22E-30	-2.22E-30	-2.22E-30	-2.22E-30
RE3002X	-0.988342675	0.021189172	-1.029873452	-0.946811897	-2.192075225	-0.097187645
RE3005M	8.924939945	0.296900348	8.343015263	9.506864626	0.402584913	39.93997386
RE3010C	-2.84E-44	1.89E-60	-2.84E-44	-2.84E-44	-2.84E-44	-2.84E-44
RE3193M	-8.78E-32	1.11E-47	-8.78E-32	-8.78E-32	-8.78E-32	-8.78E-32
RE3194M	-4.49E-32	1.56E-48	-4.49E-32	-4.49E-32	-4.49E-32	-4.49E-32
RE3247M	-5.85E-62	9.02E-78	-5.85E-62	-5.85E-62	-5.85E-62	-5.85E-62
RE3247X	0.313417765	0.006842479	0.300006506	0.326829024	0.013731546	0.694675048
RE3251M	2.721054078	0.109861221	2.505726084	2.936382072	0.029463769	13.6593276
RE3476C	-3.77E-46	1.97E-62	-3.77E-46	-3.77E-46	-3.77E-46	-3.77E-46
RE3273R_1	0	0	0	0	0	0
RE3346M	1893.192601	38.96914587	1816.813075	1969.572127	303.1717548	4413.159261
RE3114R	6.732028751	0.136305936	6.464869117	6.999188385	0.552176019	15.09176587
EX_CE2250_e	0.914908247	0.025546746	0.864836625	0.964979869	0.038662466	3.03557982
RE3626M	6.258037989	0.154049134	5.956101687	6.559974291	0.458611516	16.82300766
RE3628M	-24.44113583	0.203827068	-24.84063688	-24.04163478	-39.7323189	-13.98193693
EX_prostgh2_e	378.1231766	13.71308393	351.2455321	405.0008211	-695.585762	934.009869
RE3146R	1.16965436	0.025707199	1.119268249	1.22004047	0.007609986	2.90296614
EX_citr__L_e	7.698419365	0.196590457	7.313102069	8.083736661	-3.454557949	18.25292266
EX_HC00822_e	161.7471972	4.252303256	153.4126828	170.0817116	-1.304807812	487.7068485
EX_HC02195_e	0	0	0	0	0	0
EX_HC02191_e	0	0	0	0	0	0
EX_HC02198_e	0	0	0	0	0	0
EX_HC02203_e	937.0572075	1.826169297	933.4779157	940.6364993	835.1078537	999.5532307
EX_HC02204_e	0	0	0	0	0	0
EX_HC02205_e	0	0	0	0	0	0
EX_HC02206_e	0	0	0	0	0	0
EX_HC02207_e	0	0	0	0	0	0
EX_HC02213_e	0	0	0	0	0	0
EX_HC02217_e	0	0	0	0	0	0
EX_arachcoa_e	-0.914908247	0.025546746	-0.964979869	-0.864836625	-3.03557982	-0.038662466
EX_coa_e	0.914908247	0.025546746	0.864836625	0.964979869	0.038662466	3.03557982
EX_malthp_e	862.3631478	4.064934984	854.3958753	870.3304204	514.1425583	993.0758972
EX_CE2838_e	-731.4014585	6.478236157	-744.0988014	-718.7041156	-996.0319123	-367.7516225
EX_3ump_e	-945.845374	1.098600956	-947.9986319	-943.6921161	-997.0921443	-886.5709766
EX_CE5786_e	735.7072095	8.162662109	719.7083918	751.7060272	-87.68288412	993.214411
EX_CE5797_e	840.5936363	4.317630088	832.1310813	849.0561913	539.2909693	996.3927095
CITt4_4	0.193747197	0.016960305	0.160504999	0.226989396	-0.840122444	0.969914796
C12OHc	0.41522859	0.008521203	0.398527032	0.431930148	0.016753764	0.888865565
HCO3_NAt	-5824.19506	4.783011646	-5833.569763	-5814.820357	-6024.426832	-5576.49123
RE3156X	4.241504792	0.074742972	4.095008568	4.388001017	0.832464792	8.872269336
INSTt4_2	0.019036173	0.018639772	-0.01749778	0.055570126	-0.982616467	0.946318287
C14OHc	0.474618519	0.0071669	0.460571396	0.488665643	0.074077437	0.911198619
C162ACBP	2.99E-61	5.36E-77	2.99E-61	2.99E-61	2.99E-61	2.99E-61
PIt9	0.089730409	0.022077526	0.046458458	0.13300236	-0.970748516	0.996633228
C16OHc	0.583711877	0.007935374	0.568158543	0.59926521	0.060683555	0.994130667
C182OHc	0.494849528	0.00931953	0.47658325	0.513115806	0.015489093	0.956608922
C18OHc	0.518508006	0.010253895	0.498410373	0.538605639	0.025612643	0.994520898
ACRNtp	-897.6578586	10.6082494	-918.4500274	-876.8656897	-1542.980975	-376.2059666
ADPCOACROT	0.076901055	0.002340112	0.072314435	0.081487675	0.003021388	0.252299073
ADPCOAPTE	0.112130026	0.001999334	0.108211331	0.116048721	0.002343477	0.246625689
C3DCe	11.27657217	0.112169227	11.05672048	11.49642385	5.025607194	17.87192679
C4CRNCPT2	-546.0085994	9.404835149	-564.4420763	-527.5751226	-989.5369551	-77.21686957
C4CRNe	23.04516228	0.302120302	22.45300648	23.63731807	7.125811141	37.43927136
C4DCCACT	0.097037978	0.002832104	0.091487054	0.102588902	0.001386675	0.376307476
C10DCe	0.079493959	0.002181062	0.075219077	0.083768841	0.00535631	0.243122337
C10OHc	0.376146107	0.00855663	0.359375112	0.392917102	0.026066507	0.931037621
RE3178M	-2.30E-31	8.31E-48	-2.30E-31	-2.30E-31	-2.30E-31	-2.30E-31
C120CPT1	167.1959	1.291124071	164.6652968	169.7265032	108.7645212	235.382403
C4DCe	0.097037978	0.002832104	0.091487054	0.102588902	0.001386675	0.376307476
C4tcx	4.368445347	0.155381421	4.063897762	4.672992932	-6.279672681	13.13854151
C4tmc	-1193.196708	99.72610638	-1388.659877	-997.7335399	-6386.418638	5525.536918
C51CPT1	0.580221193	0.00812858	0.564289176	0.59615321	0.070415108	0.952686046
C12DCTD	0.096454216	0.002398878	0.091752415	0.101156016	0.0055475	0.23601255
C5DCe	0.562951815	0.007505832	0.548240384	0.577663247	0.188595405	0.966376301
C60CPT1	132.3922245	13.58458821	105.7664316	159.0180174	-481.0968288	912.8642749
RE3179M	-6.78E-32	1.07E-47	-6.78E-32	-6.78E-32	-6.78E-32	-6.78E-32
C6COAt	-125.2922626	13.52518672	-151.8016285	-98.78289659	-897.085791	496.8534858
FAOXC122m	9.038015949	0.221197878	8.604468108	9.471563791	0.29159425	22.57908763
C6DCCACT	0.076901055	0.002340112	0.072314435	0.081487675	0.003021388	0.252299073
C80CPT1	-689.9014305	12.74695397	-714.8854603	-664.9174007	-1708.950441	-97.16511425
C81CRNe	0	0	0	0	0	0
DDCRNe	0.41522859	0.008521203	0.398527032	0.431930148	0.016753764	0.888865565
DOCOSACT	0.529133145	0.009001241	0.511490712	0.546775577	0.042939236	0.95524144
DOCOSACTDr	-0.529133145	0.009001241	-0.546775577	-0.511490712	-0.95524144	-0.042939236
DOCOSCOAtxc	-6.77E-31	6.93E-47	-6.77E-31	-6.77E-31	-6.77E-31	-6.77E-31
EX_3hdececrn_e	0.528651345	0.00927029	0.510481578	0.546821113	0.053280673	0.967408465
EX_3ivcrn_e	0	0	0	0	0	0
EX_c101crn_e	0	0	0	0	0	0
EX_c10crn_e	7.934111202	0.227501302	7.488208651	8.380013753	0.119138943	23.48836586
EX_c10dc_e	0.079493959	0.002181062	0.075219077	0.083768841	0.00535631	0.243122337
EX_c3dc_e	11.27657217	0.112169227	11.05672048	11.49642385	5.025607194	17.87192679
DOCO13EFATP	0.537930257	0.015560174	0.507432315	0.568428198	0.032008113	1.772501039
FAOXC16C16OHm	0.583711877	0.007935374	0.568158543	0.59926521	0.060683555	0.994130667
EX_c4dc_e	0.097037978	0.002832104	0.091487054	0.102588902	0.001386675	0.376307476
FAOXC123C102x	1.326958408	0.025948756	1.276098846	1.37781797	0.041832207	2.95886535
FAOXC16DCC14DCx	0.90058729	0.00253936	0.895610144	0.905564436	0.692899254	0.998395998
FAOXC16DCr	1.364089014	0.009733193	1.345011956	1.383166073	0.816033947	1.902655855
FAOXC170150m	3.063918731	0.061987201	2.942423818	3.185413644	0.057624551	6.719118398
FAOXC181C181OHm	6.57E-61	6.12E-77	6.57E-61	6.57E-61	6.57E-61	6.57E-61
FAOXC123m	1.673726604	0.037364648	1.600491895	1.746961313	0.048680942	4.10035436
FAOXC182C162m	9.038015949	0.221197878	8.604468108	9.471563791	0.29159425	22.57908763
FAOXC183C163m	2.09516928	0.036584938	2.023462801	2.166875758	0.524567258	4.575054945
EX_c5dc_e	0.562951815	0.007505832	0.548240384	0.577663247	0.188595405	0.966376301
FAOXC120100x	2.220185776	0.064597326	2.093575017	2.346796535	0.068599403	7.008321263
EX_c6crn_e	7.099961945	0.156715204	6.792800145	7.407123746	0.507468431	18.46070731
EX_c8crn_e	12.38488018	0.309848634	11.77757686	12.9921835	0.338250784	32.81187447
EX_decdicrn_e	0	0	0	0	0	0
FAOXC184C163x	0.818799686	0.018482263	0.782574451	0.855024921	0.111055618	2.224633832
FAOXC184m	3.70E-47	4.15E-63	3.70E-47	3.70E-47	3.70E-47	3.70E-47
FAOXC18C18OHm	0.518508006	0.010253895	0.498410373	0.538605639	0.025612643	0.994520898
EX_docosac_e	1.88E-32	3.64E-48	1.88E-32	1.88E-32	1.88E-32	1.88E-32
EX_dca_e	-8.412743903	0.222706863	-8.849249354	-7.976238453	-22.56157562	-0.294424462
FAOXC204C205x	0.818799686	0.018482263	0.782574451	0.855024921	0.111055618	2.224633832
FAOXC101C8x	5.435657785	0.102808536	5.234153055	5.637162516	0.442878788	11.79169925
FAOXC12DCC10DCx	0.804133074	0.003243922	0.797774988	0.81049116	0.561950857	0.973546941
FAOXC101x	4.234056904	0.043767706	4.148272199	4.319841608	2.303950088	7.761767712
FAOXC102C101m	9.241906394	0.206170134	8.837812931	9.645999857	0.521668679	21.65746527
FAOXC102C81m	1.673726604	0.037364648	1.600491895	1.746961313	0.048680942	4.10035436
FAOXC221C201x	1.033610934	0.018928604	0.99651087	1.070710997	0.140368811	2.023348201
FAOXC225C204m	6.91E-45	2.76E-61	6.91E-45	6.91E-45	6.91E-45	6.91E-45
FAOXC225C226x	0.818799686	0.018482263	0.782574451	0.855024921	0.111055618	2.224633832
FAOXC102C81x	1.326958408	0.025948756	1.276098846	1.37781797	0.041832207	2.95886535
FAOXC102m	1.673726604	0.037364648	1.600491895	1.746961313	0.048680942	4.10035436
FAOXC102x	1.326958408	0.025948756	1.276098846	1.37781797	0.041832207	2.95886535
FAOXC103C102m	1.673726604	0.037364648	1.600491895	1.746961313	0.048680942	4.10035436
FAOXC103C102x	1.326958408	0.025948756	1.276098846	1.37781797	0.041832207	2.95886535
FAOXC10C10OHm	10.72369889	0.26302309	10.20817363	11.23922414	0.280242943	26.69627484
FAOXC10080m	20.41898508	0.643759798	19.15721588	21.68075429	0.565106409	62.36247617
FAOXC10080x	3.547775679	0.067033858	3.416389316	3.679162041	0.115047034	7.552169789
FAOXC121C101m	0.597456455	0.014575805	0.568887878	0.626025033	0.023843575	1.540269125
FAOXC3DC	11.27657217	0.112169227	11.05672048	11.49642385	5.025607194	17.87192679
FAOXC4020m	17.42481589	0.172644642	17.08643239	17.76319939	2.52769254	27.07268307
FAOXC61m	1.673726604	0.037364648	1.600491895	1.746961313	0.048680942	4.10035436
FAOXC6C4x	2.508974243	0.069881887	2.372005745	2.645942742	0.053868106	8.262357555
FAOXC6DCC4DCx	0.202203665	0.003880661	0.19459757	0.20980976	0.017906929	0.444901043
EX_dchac_e	0	0	0	0	0	0
FAOXC12DCx	0	0	0	0	0	0
FAOXC81C61m	1.673726604	0.037364648	1.600491895	1.746961313	0.048680942	4.10035436
FAOXC8C6m	8.241340664	0.194978107	7.859183574	8.623497753	0.14267529	18.4485038
FAOXC8DCC6DCx	0.391234746	0.004611782	0.382195653	0.400273838	0.158275415	0.70416427
FAOXC13BRC11BRx	-8.45E-30	3.99E-46	-8.45E-30	-8.45E-30	-8.45E-30	-8.45E-30
FAOXC9C7m	1.320275071	0.044867042	1.232335668	1.408214474	0.032460449	4.764263613
FAOXOHC16C16DCc	22.38110637	0.455166817	21.48897941	23.27323334	1.501291672	62.66654043
FAOXOHC22C22DCc	-1.11E-44	1.34E-60	-1.11E-44	-1.11E-44	-1.11E-44	-1.11E-44
STCOATxc	2.084386887	0.065823242	1.955373331	2.213400442	0.008620462	7.866984517
SUBERCROT	0.12735986	0.003154428	0.121177181	0.13354254	0.002313673	0.349409828
FAOXC13C11m	1.320275071	0.044867042	1.232335668	1.408214474	0.032460449	4.764263613
SUCCCROT	0.097037978	0.002832104	0.091487054	0.102588902	0.001386675	0.376307476
FAOXC141C141OHm	-2.99E-30	4.54E-46	-2.99E-30	-2.99E-30	-2.99E-30	-2.99E-30
TDCRNe	303.1242851	6.482429802	290.4187227	315.8298475	33.52620839	840.4304273
FAOXC142C122m	9.038015949	0.221197878	8.604468108	9.471563791	0.29159425	22.57908763
TETDECE1CRNe	0	0	0	0	0	0
TIGCRNe	0.580221193	0.00812858	0.564289176	0.59615321	0.070415108	0.952686046
FAOXC142C122x	0.818799686	0.018482263	0.782574451	0.855024921	0.111055618	2.224633832
FAOXC143C123m	1.673726604	0.037364648	1.600491895	1.746961313	0.048680942	4.10035436
FAOXC143C123x	1.326958408	0.025948756	1.276098846	1.37781797	0.041832207	2.95886535
FAOXC140120m	4.967883477	0.135825387	4.701665719	5.234101235	0.239519782	16.41659889
FAOXC14C14OHm	11.366829	0.250842613	10.87517748	11.85848053	0.447365654	29.66161563
FAOXC15ATPx	-3.85E-30	1.55E-46	-3.85E-30	-3.85E-30	-3.85E-30	-3.85E-30
34DHPHELAT1tc	0.507568937	0.008253402	0.49139227	0.523745604	0.142473404	0.902072934
4OHPROIMINOtc	103.3850281	4.119359493	95.31108351	111.4589727	2.501337059	420.4964716
ALAALACNc	0.514570691	0.00911283	0.496709544	0.532431837	0.028226948	0.972361539
FAOXOHMC10DC10c	-2.15E-44	1.81E-60	-2.15E-44	-2.15E-44	-2.15E-44	-2.15E-44
FAOXTC162TC142m	5.153830941	0.087267043	4.982787536	5.324874345	0.305343833	9.922100979
FAOXTC182TC162m	5.55088231	0.085703563	5.382903326	5.718861293	0.564960147	10.31589359
ALAALAPEPT1tc	0.514570691	0.00911283	0.496709544	0.532431837	0.028226948	0.972361539
ALAyLATthc	433.2242512	7.078343598	419.3506977	447.0978046	112.0980348	903.5977673
FAOXC15BRC13BRx	-2.43E-29	3.19E-45	-2.43E-29	-2.43E-29	-2.43E-29	-2.43E-29
ARGATB0tc	55.19832285	1.487772119	52.28228949	58.1143562	3.179169754	221.2758207
FOAXC122C101x	0.818799686	0.018482263	0.782574451	0.855024921	0.111055618	2.224633832
FAOXC15NADx	-1.06E-29	1.77E-45	-1.06E-29	-1.06E-29	-1.06E-29	-1.06E-29
ASNATB0tc	118.5764416	2.879268998	112.9330744	124.2198088	5.885895262	365.4116978
BALAt2r	0.550315298	0.008072617	0.53449297	0.566137627	0.117843128	0.953127433
HDCACBP	0.376146107	0.00855663	0.359375112	0.392917102	0.026066507	0.931037621
FAOXC161C141m	0.597456455	0.014575805	0.568887878	0.626025033	0.023843575	1.540269125
FAOXC161C141x	1.033610934	0.018928604	0.99651087	1.070710997	0.140368811	2.023348201
CARPEPT1tc	0.389145849	0.007661425	0.374129456	0.404162241	0.043873185	0.926687053
CYSSNAT5tc	-0.251394768	0.019610893	-0.289832118	-0.212957417	-0.982655839	0.968905156
CYSTLEUrBATtc	0.646313495	0.008799007	0.629067441	0.663559549	0.184507823	0.982353383
HEXDIACtr	1.364089014	0.009733193	1.345011956	1.383166073	0.816033947	1.902655855
HEXDICOAACBPx	0.90058729	0.00253936	0.895610144	0.905564436	0.692899254	0.998395998
GALSGLT1le	0.463485832	0.009651231	0.444569419	0.482402246	0.014113511	0.979613169
HIVCRNe	0	0	0	0	0	0
FAOXC161C161OHm	0.528651345	0.00927029	0.510481578	0.546821113	0.053280673	0.967408465
HTDCACBP	0.474618519	0.0071669	0.460571396	0.488665643	0.074077437	0.911198619
HTDCRNe	0.474618519	0.0071669	0.460571396	0.488665643	0.074077437	0.911198619
IVCOAACBP	0.637132951	0.009575361	0.618365243	0.655900659	0.065536827	0.995956715
GLNATB0tc	94.3968988	2.814694707	88.88009717	99.91370043	7.631077716	433.1067914
IVCRNe	0.637132951	0.009575361	0.618365243	0.655900659	0.065536827	0.995956715
LGNCCOAtcx_1	3.826691002	0.110847446	3.609430008	4.043951996	0.01864676	13.39354065
NRVNCCOAtxc	7.241639676	0.382623004	6.491698588	7.991580765	0.153579582	51.2579603
OCD11COACPT1_1	7.103911788	0.072129268	6.962538423	7.245285152	3.729824775	12.0136477
FAOXC162C162OHm	8.98E-61	1.01E-76	8.98E-61	8.98E-61	8.98E-61	8.98E-61
OCT11EFATP_1	3.247835499	0.082322863	3.086482688	3.40918831	0.289097782	9.447731503
HISSNAT5tc	-0.051111008	0.019307782	-0.088954261	-0.013267755	-0.929552687	0.96190719
HISyLATtc	101.7816757	3.558084286	94.80783049	108.7555209	8.354735488	500.0862888
FAOXC163C142x	0.818799686	0.018482263	0.782574451	0.855024921	0.111055618	2.224633832
LEUATB0tc	150.8126503	4.147129909	142.6842756	158.9410249	2.31263376	576.9333284
LEULEULAPc	-151.8000461	3.916146356	-159.475693	-144.1243993	-440.2531433	60.58912363
LEULEUPEPT1tc	0.489357504	0.00872915	0.472248371	0.506466638	0.039888339	0.953223078
OCTDECE1CRNe	3.86E-62	7.24E-78	3.86E-62	3.86E-62	3.86E-62	3.86E-62
SBCOAACOTx	0.071518552	0.002308348	0.06699419	0.076042914	0.006134027	0.327380815
SCP21cx	2.272844854	0.059525568	2.156174741	2.389514967	0.077554187	6.859108506
LINOFATPtc	2.398838579	0.069905064	2.261824653	2.535852505	0.037278773	7.688995723
METATB0tc	109.0894403	2.701293222	103.7949055	114.383975	6.015455421	351.9178485
NACHORCTL3le	0.315119567	0.008412071	0.298631907	0.331607227	0.015887098	0.771848431
OLEICFATPtc	5.769728534	0.176453546	5.423879585	6.115577483	0.357794778	15.92845444
ORNALArBATtc	0.410367702	0.010825585	0.389149556	0.431585848	0.016142388	0.971328097
FAOXC163C164x	0.818799686	0.018482263	0.782574451	0.855024921	0.111055618	2.224633832
ORNLEUrBATtc	0.514218418	0.006753889	0.500980795	0.527456042	0.158401601	0.83550645
PHEATB0tc	78.20014467	2.432568884	73.43230966	82.96797968	1.168036076	273.9874579
EX_glysar_e	-0.498906964	0.008211175	-0.515000866	-0.482813061	-0.943603569	-0.029829744
EX_leugly_e	0	0	0	0	0	0
EX_leuleu_e	151.8000461	3.916146356	144.1243993	159.475693	-60.58912363	440.2531433
PHEyLATthc	452.9726238	7.658777007	437.9614208	467.9838267	83.60665578	1062.651944
PROIMINOtc	104.2037879	3.296195921	97.74324386	110.6643319	4.61261969	393.2289686
FAOXC163Gm	-1.14E-32	2.12E-48	-1.14E-32	-1.14E-32	-1.14E-32	-1.14E-32
TRPATB0tc	103.655272	2.980767357	97.81296801	109.4975761	5.053016544	402.4491836
TYRATB0tc	119.1212442	3.987751057	111.3052521	126.9372363	0.504599796	615.7183691
VALATB0tc	159.2778367	3.406999981	152.6001168	165.9555567	7.418043331	294.5752517
VITEtl	9.25666554	0.318488058	8.632428946	9.880902133	0.290245586	30.45810417
FAOXC163x	0.818799686	0.018482263	0.782574451	0.855024921	0.111055618	2.224633832
3AIB_Dtm	-305.4089839	5.281156491	-315.7600507	-295.0579172	-559.3151125	-4.662747078
EX_q10h2_e	993.836321	0.17201545	993.4991707	994.1734713	984.286548	999.0730177
3HCO3_NAt	5542.33708	7.693949391	5527.25694	5557.417221	4978.788484	5793.791139
FAOXC164C143m	-8.89E-29	1.56E-44	-8.89E-29	-8.89E-29	-8.89E-29	-8.89E-29
4HPROLTASCT1	104.027401	4.122566403	95.94717089	112.1076312	2.896533885	421.7284847
ADNt5	0.466569897	0.009465434	0.448017646	0.485122149	0.01335972	0.94891855
FAOXC164C143x	1.326958408	0.025948756	1.276098846	1.37781797	0.041832207	2.95886535
AHCYStm	188.6026848	17.38128756	154.5353612	222.6700084	-864.8611998	938.5676045
FADDPle	27.17512947	0.735881116	25.73280249	28.61745646	0.885756846	80.99432356
FAOXC164C163x	0.818799686	0.018482263	0.782574451	0.855024921	0.111055618	2.224633832
FE2DMT1	0.173884716	0.004218265	0.165616917	0.182152515	0.002577719	0.495411468
FOLt2	733.6825714	4.52632845	724.8109677	742.5541752	424.7503228	972.2094865
ASPDTDe	57.22402269	1.361395273	54.55568795	59.89235742	8.146301356	146.8241805
ASPPROASCT1	448.1038394	5.994881019	436.3538726	459.8538062	163.9069539	776.519532
BTNt3i	4.849142545	0.144064329	4.56677646	5.13150863	0.192715058	14.86757369
FRDPtcr	184.9781717	17.89186633	149.9101137	220.0462297	-996.777616	920.7826078
G6PDH2c	0.420643457	0.010538632	0.399987738	0.441299177	0.032511549	1.067712841
GNDc	0.394321482	0.010531629	0.373679489	0.414963476	0.009677567	1.120956863
GSNt5	0.407312698	0.008706929	0.390247117	0.424378279	0.00402743	0.952559625
CHSTEROLtrc	127.9037696	15.50484429	97.51427475	158.2932644	-810.101336	946.5536749
CRNtp	-651.0470767	8.206239723	-667.1313065	-634.9628468	-986.8539659	-103.530876
CYTDt5	0.599640079	0.009128671	0.581747884	0.617532274	0.016770553	0.992694006
Coqe	993.836321	0.17201545	993.4991707	994.1734713	984.286548	999.0730177
DGTPtm_cho	-1.10E-29	1.15E-45	-1.10E-29	-1.10E-29	-1.10E-29	-1.10E-29
DSREDUCr	7.3839352	0.197285326	6.997255961	7.770614439	0.098205788	22.12213348
FAOXC164m	-2.96E-29	2.48E-45	-2.96E-29	-2.96E-29	-2.96E-29	-2.96E-29
Kt3r	-719.5536802	6.10461874	-731.5187329	-707.5886275	-999.0308216	-175.0458286
LACLt	513.0877564	8.899612693	495.6445155	530.5309973	51.42593245	920.1295109
DTMPKm	-4.64E-29	4.08E-45	-4.64E-29	-4.64E-29	-4.64E-29	-4.64E-29
DTTPtm_cho	1.79E-29	1.42E-45	1.79E-29	1.79E-29	1.79E-29	1.79E-29
EX_4hpro_LT_e	3.666571487	0.081283016	3.507256776	3.825886198	0.46877323	11.13102472
EX_carn_e	-97.61728296	1.968262501	-101.4750775	-93.75948846	-288.6354782	-16.64826764
FAOXC164x	1.326958408	0.025948756	1.276098846	1.37781797	0.041832207	2.95886535
EX_crtn_e	0	0	0	0	0	0
TAURt	163.4792648	3.916738366	155.8024576	171.156072	18.13607732	421.959579
URIt5	0.385955118	0.008181143	0.369920079	0.401990157	0.043637963	0.986609221
q10h2tc	975.0816616	0.220424612	974.6496293	975.5136938	959.2510155	986.5995798
34HPPte	-881.5722328	2.422108584	-886.3195656	-876.8249	-998.4311538	-764.505606
3MOBte	922.0478799	1.34733936	919.4070948	924.6886651	823.5367166	993.1207164
EX_cyst__L_e	438.8403391	10.2664565	418.7180844	458.9625938	2.791370254	952.2042482
EX_dcmp_e	-599.7644034	1.422799916	-602.5530912	-596.9757155	-677.8054804	-524.9587199
4HPRO_LTte	-3.024198563	0.084432018	-3.189685318	-2.858711808	-11.11836999	-0.124179061
5MTAte	0	0	0	0	0	0
5OXPROt	-877.9731035	3.574818455	-884.9797477	-870.9664594	-998.4788696	-622.1612979
AICARte	-254.4756216	1.835449046	-258.0731017	-250.8781414	-361.1541944	-140.5098808
ANTHte	-26.46600393	0.639309589	-27.71905072	-25.21295713	-74.99133289	-2.550758838
NADtm	1.94E-29	0	1.94E-29	1.94E-29	1.94E-29	1.94E-29
NADtx	13.40913711	0.505490618	12.4183755	14.39989872	0.043299362	48.59273317
CBASPte	-998.8147817	0.032297938	-998.8780857	-998.7514777	-999.9906975	-996.4752131
PHEMEt	0.208650794	0.01004235	0.188967788	0.228333799	-0.500657338	0.792305663
EX_34hpp_e	881.5722328	2.422108584	876.8249	886.3195656	764.505606	998.4311538
EX_glyald_e	543.9944209	4.675281979	534.8308682	553.1579736	270.0064038	761.902259
EX_3mob_e	-922.0478799	1.34733936	-924.6886651	-919.4070948	-993.1207164	-823.5367166
EX_ahcys_e	-164.2806555	10.7256067	-185.3028446	-143.2584664	-889.9142997	310.0367091
PPItm	983.2405507	0.274669303	982.7021988	983.7789025	970.1711189	999.1675481
PRO_Dtde	0.03675096	0.016353984	0.004697152	0.068804768	-0.73315174	0.918099672
Q10H2e	993.836321	0.17201545	993.4991707	994.1734713	984.286548	999.0730177
RTOTAL2FATPc	2.046702038	0.056404561	1.936149099	2.157254977	0.003233099	6.336785437
RTOTALFATPc	7.392819608	0.08504471	7.226131976	7.559507239	2.126969642	12.90926214
EX_aicar_e	254.4756216	1.835449046	250.8781414	258.0731017	140.5098808	361.1541944
EX_anth_e	26.46600393	0.639309589	25.21295713	27.71905072	2.550758838	74.99133289
IDOURte	0	0	0	0	0	0
EX_icit_e	948.7006473	1.120150023	946.5051533	950.8961414	864.2590604	999.7726657
EX_idour_e	0	0	0	0	0	0
5HOXINDOAtr	-0.408039515	0.007821757	-0.423370159	-0.39270887	-0.850822124	-0.014508026
TCHOLABCtc	0.433379726	0.008677538	0.416371751	0.450387702	0.021003512	0.858468751
TYRB0AT3tc	193.8837914	8.299065044	177.6176239	210.1499589	7.470058847	1017.466625
VALB0AT3tc	228.9208364	6.014061463	217.133276	240.7083969	56.80102498	795.9738329
CGMPt	2.252849285	0.05225198	2.150435404	2.355263165	0.033044682	5.461737821
PEPtr	-994.8012024	0.114362608	-995.0253531	-994.5770517	-999.5582088	-987.5547534
GUDACtr	80.40881229	2.216219876	76.06502133	84.75260325	0.444975645	259.0415119
GUDACtr2	-829.777778	2.573593909	-834.8220221	-824.733534	-978.0355337	-705.2540009
LKYNRtr	1.710471198	45.31790883	-87.11263011	90.53357251	-1618.859186	3329.453789
CALAtr	710.3202362	5.603284318	699.3377989	721.3026735	316.6764802	967.4105322
KYNATEtr2	-926.2610336	1.680928007	-929.5556525	-922.9664147	-995.4068043	-801.8871646
3ANTHRNtr	-40.47268252	0.914955887	-42.26599606	-38.67936898	-88.34239976	-2.042834178
GALt4	-0.015429544	0.020509954	-0.055629054	0.024769966	-0.992708245	0.957433471
GLCt4	0.076799744	0.020146196	0.037313199	0.116286288	-0.982095805	0.97055724
HKYNRtr	912.3049158	2.171273038	908.0492207	916.560611	785.6336623	996.5403298
EX_Lkynr_e	-942.4277135	1.446418076	-945.2626929	-939.5927341	-997.6056218	-844.2202718
DMGLYtr	7.622470577	0.131488492	7.364753132	7.880188022	2.123875229	16.9668543
ETHAMPtr	-6.1850815	0.13484399	-6.449375721	-5.920787279	-16.13148385	-0.161189363
MANt4	-0.022214241	0.019464382	-0.06036443	0.015935948	-0.975060473	0.909172669
TCHOLAt3	5.070133296	0.112921997	4.848806182	5.291460409	0.24845887	11.93077807
EX_quln_e	0	0	0	0	0	0
EX_xmp_e	42.56198713	1.15692577	40.29441262	44.82956163	-1.732014564	128.920308
TRPt	-2197.132546	29.99727096	-2255.927198	-2138.337895	-3900.349251	-302.908651
FUMtr	-387.5563388	2.312816056	-392.0894583	-383.0232193	-571.9523474	-274.5414318
EX_3pg_e	-46.38907458	2.752041985	-51.78307687	-40.99507229	-296.5590086	56.776469
G3PCt	-113.8060942	4.891519392	-123.3934722	-104.2187162	-577.352417	84.97589613
GLCURtr	-67.96656718	0.641842026	-69.22457755	-66.70855681	-95.9279062	-32.74533722
Kt1	0.016831184	0.017040304	-0.016567811	0.05023018	-0.833983924	0.894612169
XANt	995.525824	0.095293893	995.3390479	995.7126	989.001324	999.5591676
EX_3hanthrn_e	40.47268252	0.914955887	38.67936898	42.26599606	2.042834178	88.34239976
RETt	124.0627057	2.363132012	119.430967	128.6944445	8.379890681	361.8789381
EX_glyc3p_e	-43.30394211	1.892975076	-47.01417326	-39.59371096	-195.5694515	33.78516208
ALAPAT4te	-279.3634099	63.45055033	-403.7264886	-155.0003313	-3294.450227	3465.316567
AVITE1t	9.25666554	0.318488058	8.632428946	9.880902133	0.290245586	30.45810417
L_LACt4r	-0.086373183	0.0170049	-0.119702786	-0.053043579	-0.89493786	0.965940363
ARGSUCte	74.7003331	1.401470927	71.95345008	77.44721612	1.403637397	153.6255822
3PGtr	46.38907458	2.752041985	40.99507229	51.78307687	-56.776469	296.5590086
GLYC3tr	43.30394211	1.892975076	39.59371096	47.01417326	-33.78516208	195.5694515
EX_2pg_e	-8.849995345	0.247792504	-9.335668654	-8.364322037	-25.63429842	4.064356658
ACRNte	1666.414	7.288952474	1652.127653	1680.700347	1184.764179	1981.480226
PCRNte	827.4828984	6.079155939	815.5677527	839.398044	185.167056	1056.516845
ARACHDFATPtc	9.125050271	0.144809052	8.84122453	9.408876012	0.661651052	17.07004571
STCRNte	594.812381	9.256011073	576.6705993	612.9541627	24.76936989	905.274163
EX_acrn_e	856.5077657	3.409978071	849.8242087	863.1913227	674.6784132	996.4739704
BUTSMCT1	0.138122825	0.017904315	0.103030367	0.173215283	-0.748311532	0.95990926
EX_pcrn_e	58.48289122	0.647167703	57.21444252	59.75133992	26.19933595	95.54419598
EX_lneldccrn_e	-46.09029587	0.616265421	-47.29817609	-44.88241564	-83.62831558	-9.540811249
EX_odecrn_e	11.15479526	0.401758783	10.36734804	11.94224247	-13.55894247	35.88826504
EX_pmtcrn_e	950.5116355	1.56834046	947.4376882	953.5855828	830.995612	999.4907705
PCREATte	8.235773765	0.113384862	8.013539436	8.458008094	3.096942031	15.99003368
BGLYte	0	0	0	0	0	0
15KPROSTGF2c	-781.0376492	3.73885186	-788.3657989	-773.7094996	-989.0287396	-527.8937426
CRNATBtc	136.3904236	3.681284078	129.1751068	143.6057404	5.538896861	379.0652293
SMS10	44.51555003	0.745381687	43.05460193	45.97649814	6.417430042	90.33519209
DHEASABCCte	0.260760036	0.006662523	0.247701491	0.273818581	0.013473502	0.753751555
SMS11	24.74951291	0.51440873	23.7412718	25.75775402	2.784317331	61.33255655
SMS12	48.62447613	1.162266857	46.34643309	50.90251916	2.446168724	128.1916898
SMS13	23.28843331	0.626378104	22.06073223	24.5161344	1.390748453	69.27039758
DOPAENT4tc	0.039529418	0.017792224	0.004656659	0.074402176	-0.973224278	0.889051369
SMS2	29.25037101	0.528277934	28.21494626	30.28579576	1.154359111	60.99242603
SMS3	25.01772801	0.653148555	23.73755684	26.29789917	1.409010143	80.51208537
SMS4	42.61503542	0.907232873	40.83685899	44.39321185	4.350260475	97.10693069
SMS5	26.15125806	0.697921414	24.78333209	27.51918403	0.5880469	68.27161918
SMS8	40.42909346	0.842364982	38.77805809	42.08012882	1.514705502	97.18321179
XOLEST182CEH	6.326805811	0.126367686	6.079125146	6.574486475	0.906953732	15.32178067
XOLEST226CEH	31.96326409	0.524789511	30.93467665	32.99185153	7.168366991	61.5251227
PCHOLOLE_HSPLA2	1.89360246	0.049463086	1.796654812	1.990550109	0.190538486	6.585640644
PEOLE_HSPLA2	3.25015827	0.082339928	3.088772011	3.41154453	0.215129731	9.691860644
PCHOLPALME_HSPLA2	1.707890337	0.036284289	1.63677313	1.779007543	0.013536718	3.465981794
PAILPALM_HSPLA2	7.103223651	0.203130887	6.705087112	7.50136019	0.078637386	18.63916946
ESTRAABCtc	0.409317496	0.009610198	0.390481509	0.428153484	0.051676548	0.991898631
PCHOL2LINL_HSPLA2	1.811209567	0.061534779	1.6906014	1.931817734	0.060967868	7.576313757
PE2LINL_HSPLA2	3.983341822	0.090032184	3.80687874	4.159804903	0.183718946	9.305692218
PCHOLN225_HSPLA2	3.636068019	0.114244304	3.412149184	3.859986855	0.054948709	11.05315034
PCHOLN2254_HSPLA2	2.70983566	0.061688755	2.588925699	2.83074562	0.067317034	5.692904305
PEAR_HSPLA2	1.92314156	0.06097237	1.803635714	2.042647406	0.028355628	7.187952605
PCHOL2PALM_HSPLA2	22.13807011	0.609773742	20.94291357	23.33322664	1.211271505	72.30451708
PCHOLAR_HSPLA2	3.654153965	0.084228885	3.48906535	3.819242581	0.114236594	8.79874062
PCHOLN1836_HSPLA2	1.877653348	0.048923169	1.781763938	1.973542759	0.38312207	5.996452097
PE203_HSPLA2	2.345215162	0.083948012	2.180677058	2.509753266	0.055767995	9.008554903
PE226_HSPLA2	1.120120025	0.031694299	1.057999198	1.182240851	0.02706206	3.34608261
PE224_HSPLA2	22.60831382	0.51109942	21.60655896	23.61006869	0.809425633	52.83946714
PEDH12_HSPLA2	2.787499447	0.061637066	2.666690797	2.908308097	0.079336018	6.558808344
PEDH13_HSPLA2	4.066618802	0.127941958	3.815852564	4.31738504	0.093162289	14.04960144
PEDH15_HSPLA2	1.947198886	0.049427921	1.850320161	2.044077612	0.090988326	5.93163963
PCHOLN203_HSPLA2	1.751550668	0.050033718	1.653484582	1.849616755	0.086965172	7.364068254
ARACHETH	37.55626579	0.90156844	35.78919165	39.32333993	1.121020596	118.1039296
BILIVERDt	-0.326398716	0.006476772	-0.339093188	-0.313704244	-0.67534854	0.109982043
PCHOLN24_HSPLA2	3.286933679	0.095771739	3.099221071	3.474646287	0.11583849	9.367213768
PCHOLN261_HSPLA2	18.93220323	0.432190534	18.08510978	19.77929667	0.332056055	48.65759041
ESTRSABCtc	0.521034511	0.007669841	0.506001622	0.536067399	0.022900107	0.936529085
PCHOLN281_HSPLA2	20.06022591	0.543268685	18.99541929	21.12503253	0.19956084	60.91250571
PCHOLDOC_HSPLA2	2.660737221	0.07553567	2.512687307	2.808787135	0.099166836	8.587297503
PCHOLDET_HSPLA2	1.83521146	0.061492978	1.714685223	1.955737698	0.03436169	8.115979123
PCHOLHEP_HSPLA2	1.839697495	0.063849599	1.714552281	1.96484271	0.022253885	6.22424869
PELINL_HSPLA2	2.538947575	0.050003288	2.440941131	2.636954019	0.291250058	7.574381091
C02712te	-7.10E-63	5.81E-79	-7.10E-63	-7.10E-63	-7.10E-63	-7.10E-63
FOLABCCte	2.437803612	0.067196963	2.306097564	2.56950966	0.124968775	7.771346643
FOLOAT2tc	0.093068425	0.016999124	0.059750141	0.126386708	-0.789841874	0.873382882
C04483t2	-3.36307992	0.126214182	-3.610459717	-3.115700122	-15.34498104	-0.465250816
C04717ATP	4.057271753	0.119240696	3.823559988	4.290983517	0.625373875	15.62098053
GPDDACHOL	43.79495094	1.213526735	41.41643854	46.17346334	4.659302499	143.7316769
ELAIDCRNte	-82.85085691	4.310662081	-91.29975459	-74.40195923	-493.3544415	78.16014231
LNLCCRNNAt	824.4937277	2.960809064	818.6905419	830.2969134	604.0048531	947.62739
C04805td	953.7172098	1.507839511	950.7618444	956.6725752	813.1506163	995.8213438
C05463t1	2.983977601	0.089785709	2.807997612	3.15995759	0.189897708	12.35372215
C05463t2	-2.983977601	0.089785709	-3.15995759	-2.807997612	-12.35372215	-0.189897708
C05953t	936.908093	1.824604813	933.3318676	940.4843184	835.0749904	999.0016695
C06314t	5.931001686	14.89397021	-23.26117993	35.1231833	-806.0918231	868.1393814
C06439t	0.157744404	0.018228426	0.12201669	0.193472119	-0.993351022	0.982250897
12HPETATP	3.595668927	0.173005485	3.256578177	3.934759677	0.18584718	21.50469727
15HPETATP	3.955059853	0.107881024	3.743613045	4.16650666	0.044227363	11.29022397
21HPRGNLONEt1	3.804832041	0.079700126	3.648619795	3.961044288	0.165594241	8.058485698
C14768td	0.650261065	0.123648897	0.407909226	0.892612904	-7.546145289	8.408047914
2OXOADPt	-0.562951815	0.007505832	-0.577663247	-0.548240384	-0.966376301	-0.188595405
GABABGTtc	0.062451015	0.017996426	0.02717802	0.09772401	-0.872100606	0.97928929
GLUB0AT3tc	125.3232919	2.41075239	120.5982172	130.0483666	3.547689993	261.8189732
3MHISt1	739.913571	7.017504771	726.1592616	753.6678803	159.3892993	992.5783472
3MHISt2	343.6015284	12.49414897	319.1129964	368.0900604	-404.8254769	872.5712334
3MOXTYRt	80.01263337	1.983775975	76.12443246	83.90083428	2.976268647	243.2486794
56DTHMt	819.7784933	5.783290828	808.4432432	831.1137433	232.0329812	976.9385131
EX_C14769_e	3.527466967	0.056479037	3.416768055	3.638165879	0.23047231	6.73872442
C14770ATP	6.808591061	0.16272043	6.489659019	7.127523103	0.666436055	22.18604869
C14826ATP	2.670596649	0.081169322	2.511504778	2.829688519	0.037240633	7.402351178
CE0328t	4.580700667	0.131667617	4.322632138	4.838769196	0.03189466	11.08009071
56DURAtd	-867.1307069	4.566646625	-876.0813343	-858.1800795	-997.0999544	-461.9977213
7DHCHSTEROLtd	-926.377504	2.462176987	-931.2033709	-921.5516371	-998.5905766	-687.8278952
CE1243ATP	2.237971406	0.076968676	2.0871128	2.388830011	0.053443232	8.251929166
GLYB0AT3tc	194.4469146	5.697824691	183.2791782	205.614651	15.85855979	676.752748
ACGLUtd	0	0	0	0	0	0
ACGLYte	0	0	0	0	0	0
NRVNCt	511.2829224	11.81271759	488.1299959	534.4358488	-383.6145457	954.6844712
CE4843td	-5.418079763	0.131534059	-5.675886519	-5.160273006	-18.49525073	-0.331154786
H2OGLYAQPt	-0.055475192	0.018925488	-0.092569149	-0.018381235	-0.961696623	0.959248105
ACTHRte	0	0	0	0	0	0
CE7172ATP	3.956097494	0.127845393	3.705520524	4.206674463	0.132630552	15.78774321
ILEB0AT3tc	268.78389	5.389489129	258.2204913	279.3472887	11.75287912	858.7682703
DOCOHEXETHc	29.81982166	0.847661685	28.15840476	31.48123856	1.199010305	113.5962402
DOCTETETH	68.89878413	1.813152852	65.34500454	72.45256372	3.594792885	187.7977382
LEUB0AT3tc	242.3552943	6.901879679	228.8276101	255.8829785	11.88952031	914.6335625
DODECANACt	6.216381505	0.219153828	5.786840001	6.645923009	0.145420871	23.53471327
DODECANACtd	-6.11992729	0.218661021	-6.54850289	-5.691351689	-23.37704705	0.052360969
EX_56dthm_e	0	0	0	0	0	0
EX_56dura_e	-49.66510925	0.831730318	-51.29530067	-48.03491783	-99.01172285	-6.763975116
EX_5HPET_e	-956.591638	1.501088175	-959.5337709	-953.6495052	-996.3836895	-815.0021256
EX_acthr__L_e	0	0	0	0	0	0
EX_amet_e	428.4717246	4.293963289	420.0555566	436.8878927	210.1768949	672.7536523
ELAIDCRNtd	-861.1435733	4.341857687	-869.6536144	-852.6335323	-997.1025197	-451.1425062
EX_15HPET_e	0	0	0	0	0	0
EX_15kprostgf2_e	-781.0376492	3.73885186	-788.3657989	-773.7094996	-989.0287396	-527.8937426
EX_21hprgnlone_e	0	0	0	0	0	0
EX_3hmp_e	39.44650232	0.65105737	38.17042988	40.72257477	5.586518018	83.19350338
EX_3mhis_e	0	0	0	0	0	0
EX_aracheth_e	37.55626579	0.90156844	35.78919165	39.32333993	1.121020596	118.1039296
EX_C02712_e	-3.55E-63	3.42E-79	-3.55E-63	-3.55E-63	-3.55E-63	-3.55E-63
EX_C04717_e	0	0	0	0	0	0
LGNCFATPtc	2.034645301	0.049162567	1.93828667	2.131003933	0.107390906	6.101922656
EX_C05957_e	0	0	0	0	0	0
METB0AT3tc	143.531186	3.814677639	136.0544178	151.0079542	16.11143243	449.4161687
EX_C06314_e	5.931001686	14.89397021	-23.26117993	35.1231833	-806.0918231	868.1393814
EX_pcholet_hs_e	1.83521146	0.061492978	1.714685223	1.955737698	0.03436169	8.115979123
EX_C14771_e	1.264689801	0.038088069	1.190037186	1.339342416	0.074617048	4.606595705
NACSMCTte	-0.657765661	0.007112793	-0.671706735	-0.643824586	-0.988631113	-0.144596839
EX_CE1273_e	0	0	0	0	0	0
EX_CE2176_e	0	0	0	0	0	0
EX_pcholn201_hs_e	2.355618236	0.061379507	2.235314401	2.47592207	0.131338666	6.766992761
EX_pcholn205_hs_e	3.654926715	0.104805606	3.449507727	3.860345703	0.036355103	11.53635554
EX_pcholn226_hs_e	4.85666749	0.140299032	4.581681387	5.131653593	0.225399956	16.76636589
EX_pcholn24_hs_e	3.286933679	0.095771739	3.099221071	3.474646287	0.11583849	9.367213768
EX_eidi1114ac_e	0	0	0	0	0	0
PGLYCABCte	6.111117619	0.173143929	5.771755518	6.45047972	0.190286948	16.34265041
EX_CE6031_e	894.5209418	1.111872112	892.3416724	896.7002111	831.9637989	982.1809184
EX_CE7082_e	0	0	0	0	0	0
EX_pcholn261_hs_e	18.93220323	0.432190534	18.08510978	19.77929667	0.332056055	48.65759041
EX_pcholpalm_hs_e	2.031541199	0.048921523	1.935655014	2.127427385	0.141618072	6.294385038
EX_pe14_hs_e	3.343530564	0.12016433	3.108008477	3.579052651	0.176052054	15.76068431
EX_pe15_hs_e	-166.9906218	3.481036619	-173.8134535	-160.16779	-431.8460134	-12.55078761
EX_pe161_hs_e	-61.51245349	1.489774145	-64.43241081	-58.59249616	-162.08361	-1.055684755
EX_pe203_hs_e	2.345215162	0.083948012	2.180677058	2.509753266	0.055767995	9.008554903
EX_pe226_hs_e	-28.69970163	0.846720125	-30.35927308	-27.04013019	-112.5438244	0.301308077
EX_CE7083_e	0	0	0	0	0	0
EX_docohxeth_e	29.81982166	0.847661685	28.15840476	31.48123856	1.199010305	113.5962402
EX_elaidcrn_e	-943.9944302	0.702255156	-945.3708503	-942.6180101	-987.4039217	-906.5579229
EX_HC00900_e	-974.5358244	0.260733384	-975.0468619	-974.024787	-986.7880632	-960.5018477
EX_hexdiac_e	21.01701736	0.455509293	20.12421915	21.90981557	0.391800915	61.72122087
EX_hgentis_e	0	0	0	0	0	0
EX_leuktrB4wcooh_e	-1.88E-45	1.48E-61	-1.88E-45	-1.88E-45	-1.88E-45	-1.88E-45
EX_pe2linl_hs_e	3.983341822	0.090032184	3.80687874	4.159804903	0.183718946	9.305692218
EX_pear_hs_e	-35.63312423	0.892001866	-37.38144789	-33.88480057	-116.4011959	-0.333587967
EX_pendecaeth_e	102.7576402	3.034832112	96.80936928	108.7059112	5.982581204	326.5826644
EX_lineth_e	46.96058524	1.162536076	44.68201453	49.23915595	3.897378057	143.659849
PHEMEABCte	0.547831897	0.009252336	0.529697319	0.565966475	0.050810853	0.953499271
EX_lnlccrn_e	-45.15114469	0.349727317	-45.83661023	-44.46567915	-66.86141175	-21.58224932
EX_Lpipecol_e	-3.55E-63	3.42E-79	-3.55E-63	-3.55E-63	-3.55E-63	-3.55E-63
EX_pepalm_hs_e	-65.24429812	1.867998134	-68.90557446	-61.58302177	-266.9675187	-3.137870992
EX_peste_hs_e	-33.51229875	0.843833213	-35.16621185	-31.85838566	-98.48841615	-2.723634606
EX_pmeth_e	66.96131713	1.86446747	63.30696089	70.61567337	4.935571624	267.6546669
EX_lthstrl_e	-66.59450666	0.380943576	-67.34115607	-65.84785725	-88.06098874	-43.38955407
EX_sebacid_e	0.134525957	0.003107843	0.128434585	0.14061733	0.007313598	0.322032382
EX_sphmyln180241_hs_e	23.28843331	0.626378104	22.06073223	24.5161344	1.390748453	69.27039758
EX_mev__R_e	236.9961045	2.228400115	232.6284402	241.3637687	119.434784	350.3823847
EX_sphmyln18114_hs_e	31.33035943	0.774878837	29.81159691	32.84912195	6.527901328	100.1662771
EX_sphmyln18115_hs_e	29.25037101	0.528277934	28.21494626	30.28579576	1.154359111	60.99242603
EX_pailpalm_hs_e	7.103223651	0.203130887	6.705087112	7.50136019	0.078637386	18.63916946
EX_sphmyln18116_hs_e	42.61503542	0.907232873	40.83685899	44.39321185	4.350260475	97.10693069
EX_pchol2linl_hs_e	1.811209567	0.061534779	1.6906014	1.931817734	0.060967868	7.576313757
EX_pchol2ole_hs_e	2.907200677	0.074815471	2.760562353	3.053839001	0.235464309	9.361972463
EX_pchol2palm_hs_e	22.13807011	0.609773742	20.94291357	23.33322664	1.211271505	72.30451708
EX_pcholar_hs_e	3.654153965	0.084228885	3.48906535	3.819242581	0.114236594	8.79874062
EX_sphmyln181181_hs_e	25.72810885	0.582301284	24.58679834	26.86941937	4.522607385	78.96362317
EX_sphmyln18120_hs_e	26.09684315	0.628522621	24.86493881	27.32874749	3.357156535	82.36919877
EX_sphmyln18121_hs_e	44.51555003	0.745381687	43.05460193	45.97649814	6.417430042	90.33519209
EX_sphmyln18122_hs_e	48.62447613	1.162266857	46.34643309	50.90251916	2.446168724	128.1916898
EX_sphmyln181221_hs_e	24.74951291	0.51440873	23.7412718	25.75775402	2.784317331	61.33255655
EX_subeac_e	0.071518552	0.002308348	0.06699419	0.076042914	0.006134027	0.327380815
GALTt	604.6184593	7.431978082	590.0517823	619.1851363	154.0376342	984.5388814
EX_tetdeca511ac_e	0	0	0	0	0	0
PPASMCT1	-0.220754533	0.019071173	-0.258134032	-0.183375035	-0.92070659	0.88124153
EX_thrnt_e	0	0	0	0	0	0
GLYC2Pte	43.79495094	1.213526735	41.41643854	46.17346334	4.659302499	143.7316769
GLYCLTt	2.08E-45	1.97E-61	2.08E-45	2.08E-45	2.08E-45	2.08E-45
HC00319t2	808.9195375	4.858401873	799.3970698	818.4420052	476.2087176	976.1144119
HC00900t1	66.07697511	1.315220339	63.49914324	68.65480697	4.542703347	140.4149141
EX_ttdcrn_e	755.1902366	2.295169868	750.6917037	759.6887696	617.5683656	888.1608377
EX_txb2_e	0	0	0	0	0	0
EX_wharachd_e	0	0	0	0	0	0
HC00900t2	-611.5313025	9.622137097	-630.3906912	-592.6719138	-961.5679511	-22.59295497
HC00900t3	-47.03587582	1.254173346	-49.49405558	-44.57769607	-111.2615844	13.16618573
PROPAT4te	-2053.276265	49.95149394	-2151.181194	-1955.371337	-3709.28159	1422.702385
EX_xolest182_hs_e	-6.326805811	0.126367686	-6.574486475	-6.079125146	-15.32178067	-0.906953732
HC00900t4	-382.0456212	9.792368414	-401.2386633	-362.8525791	-977.7893698	-32.98365613
HEXDECEETH	65.04734638	1.459414406	62.18689415	67.90779862	3.627303227	162.7005943
HEXDIACATP	5.579428788	0.127820764	5.32890009	5.829957485	0.347631429	12.52749601
PYRSMCT1	-0.074644488	0.016440636	-0.106868134	-0.042420842	-0.895615153	0.998119217
RETABCtc	0.518935616	0.009637501	0.500046114	0.537825119	0.012050664	0.964251332
LCYSTt	305.0869521	3.685078594	297.864198	312.3097061	81.37532902	466.3342918
LEUKTRB4WCOOHt	-3.75E-45	3.35E-61	-3.75E-45	-3.75E-45	-3.75E-45	-3.75E-45
LEUKTRB4WOHt	3.72E-45	4.92E-61	3.72E-45	3.72E-45	3.72E-45	3.72E-45
EX_achom__L_e	0	0	0	0	0	0
EX_phacgly_e	0	0	0	0	0	0
ESTRIOLATP	0	0	0	0	0	0
EX_3moxtyr_e	80.01263337	1.983775975	76.12443246	83.90083428	2.976268647	243.2486794
EX_glyc2p_e	43.79495094	1.213526735	41.41643854	46.17346334	4.659302499	143.7316769
LNLCCRNtd	-869.6448724	2.908286551	-875.345114	-863.9446307	-995.0412822	-657.0227399
LPIPECOLt	-7.10E-63	5.81E-79	-7.10E-63	-7.10E-63	-7.10E-63	-7.10E-63
EX_glyclt_e	-1.04E-45	8.37E-62	-1.04E-45	-1.04E-45	-1.04E-45	-1.04E-45
SERB0AT3tc	211.128231	5.77445296	199.8103032	222.4461588	8.79151148	670.136801
EX_oaa_e	-561.1508894	6.382402009	-573.6603974	-548.6413815	-845.0304722	-218.8204343
EX_phlac_e	0	0	0	0	0	0
EX_ttdcea_e	7.331638486	0.562982898	6.228192006	8.435084967	-12.19072571	50.09099779
LTHSTRLABCt	4.682328102	0.107431739	4.471761893	4.892894311	0.27475943	12.6345731
MI1Pt	-721.4727535	0.291887992	-722.0448539	-720.900653	-738.9331533	-703.1657735
NWHARGtd	3.217164808	0.296957239	2.635128619	3.799200998	-15.68650702	21.73036022
TTDCEAt	4.210451322	0.572934497	3.087499709	5.333402936	-13.30944581	49.32332748
SRTNENT4tc	0.408039515	0.007821757	0.39270887	0.423370159	0.014508026	0.850822124
EX_alaargcys_e	0	0	0	0	0	0
PEPALM	66.96131713	1.86446747	63.30696089	70.61567337	4.935571624	267.6546669
[truncated: 4,040 more rows]
