# Supplementary material for: Polyploid cancer cells surviving cisplatin reallocate central carbon sources to fuel antioxidant metabolism for survival
Source: Mol Metab. 2026 Apr 18;108:102370. doi: 10.1016/j.molmet.2026.102370 (PMC13158425; doi:10.1016/j.molmet.2026.102370)
Supplement: Multimedia component 12 [file mmc12.csv]

Reaction	KO_Mean	KO_SEM	KO_Norm_CI_Low	KO_Norm_CI_High	KO_Perc_CI_Low	KO_Perc_CI_High
COAtl	0	0	0	0	0	0
EX_5adtststerone_e	304.3156115	11.52961936	281.7175575	326.9136654	-211.2291605	962.032722
EX_5adtststerones_e	335.2236821	12.07730516	311.5521639	358.8952002	-308.365851	961.4821145
EX_5fthf_e	-17.4795979	0.339817046	-18.14563931	-16.81355649	-41.56533658	-1.213187731
EX_5mthf_e	-303.2902278	12.07419262	-326.9556454	-279.6248103	-934.1319448	422.3401838
EX_5thf_e	100.9291964	4.143466167	92.80800275	109.0503901	-35.60039071	450.2750725
EX_6dhf_e	-47.38901081	4.739279546	-56.67799872	-38.1000229	-264.0296515	281.4654138
10FTHF7GLUtl	5.908907634	0.108950418	5.695364814	6.122450454	1.045126283	12.87487554
10FTHFtm	-983.7982011	0.475618998	-984.7304143	-982.8659878	-999.105886	-944.220889
24_25DHVITD2t	0	0	0	0	0	0
24_25DHVITD3t	0	0	0	0	0	0
2AMADPTm	-1.46E-45	7.88E-62	-1.46E-45	-1.46E-45	-1.46E-45	-1.46E-45
2OXOADOXm	0.29398161	0.007572908	0.279138709	0.30882451	0.008810821	0.849663826
2OXOADPTm	0.681626663	0.008052851	0.665843074	0.697410252	0.049695813	0.970796624
34DHPHEt	-0.492659978	0.008104387	-0.508544577	-0.476775379	-0.940106886	-0.062847141
34DHXMANDACOX	1626.513264	36.49070578	1554.991481	1698.035048	306.3420124	4055.809632
3AIBtm	437.7657629	6.787673763	424.4619223	451.0696034	107.4699568	774.4131967
3MOBt2im	785.8335586	1.562502862	782.771053	788.8960642	684.3937138	878.4601362
3MOPt2im	729.4525716	1.843824185	725.8386762	733.066467	615.6201094	876.8355062
3MOXTYROX	0.343924407	0.007308486	0.329599774	0.35824904	0.074684261	0.846448004
42A12BOOX	4.33677573	0.128955514	4.084022923	4.589528537	0.274088755	15.01833741
4HOXPACDOX_NADP	-1789.557242	45.03680549	-1877.829381	-1701.285104	-5092.007904	-89.8533889
4MOPt2im	958.2952417	1.24800049	955.8491608	960.7413227	890.1028777	998.0430447
4MPTNLte	0	0	0	0	0	0
4NPHSULT	2.518748043	0.083410411	2.355263637	2.682232448	0.018227798	11.57614701
5ADTSTSTERONESULT	1.746435907	0.053743037	1.641099554	1.85177226	0.054363318	6.162317735
5ADTSTSTERONEte	-304.3156115	11.52961936	-326.9136654	-281.7175575	-962.032722	211.2291605
5FTHFt2_1	17.4795979	0.339817046	16.81355649	18.14563931	1.213187731	41.56533658
5HOXINOXDA	0.455872157	0.006954809	0.442240731	0.469503583	0.056567178	0.920848901
5THFtl	11.49671449	0.378711344	10.75444026	12.23898873	0.520163567	36.0125819
5THFtm	1.509019284	0.04534913	1.420134989	1.597903579	0.032966124	5.598098704
7DHCHSTEROLtr	-422.6976015	7.90875348	-438.1987583	-407.1964446	-872.9409892	116.6349606
7DHFtm	1.227940832	0.024291653	1.180329192	1.275552472	0.050742808	2.947617374
ABTArm	-957.0763411	0.916413754	-958.872512	-955.2801701	-991.975758	-902.1927639
ABTt	-522.4658145	4.280928323	-530.856434	-514.075195	-825.5647201	-251.4480368
ACACT10m	36.09001118	0.737437137	34.64463439	37.53538797	0.07560142	82.05370876
ACACT5p	4.370708067	0.075005797	4.223696705	4.51771943	0.495140225	9.742594439
ACACT8p	6.983759374	0.216789751	6.558851462	7.408667286	0.249015103	28.72472599
ACACT9p	5.555412771	0.114975952	5.330059905	5.780765636	0.576547612	14.48452221
ACALDtx	9.736514248	0.221439845	9.302492152	10.17053634	1.16770354	28.78744803
ACCOALm	21.74087858	0.814090216	20.14526175	23.3364954	0.167031348	99.00568654
ACCOAtr	-606.1451211	35.32191587	-675.3760762	-536.914166	-2621.372581	1387.779716
ACETONEt2	0	0	0	0	0	0
ACGAGBSIDEtl	0	0	0	0	0	0
ACGALFUCGALACGALFUCGALACGLCGAL14ACGLCGALGLUSIDEte	0	0	0	0	0	0
ACGALtlg	0	0	0	0	0	0
ACGAMK	28.16151509	0.33572751	27.50348917	28.81954101	10.55297552	45.61401671
ACGAMPM	906.0483474	2.894799784	900.3745398	911.722155	569.9187108	991.4491038
ACNAMlt	0	0	0	0	0	0
ACNGALACGLCGAL14ACGLCGALGLUSIDEte	0	0	0	0	0	0
ACOAD10m	17.08459127	0.552030152	16.00261217	18.16657037	0.09900538	60.555503
ACOAD8m	5.21E-50	9.01E-67	5.21E-50	5.21E-50	5.21E-50	5.21E-50
ACOAD9m	21.17182518	0.456403028	20.27727525	22.06637512	0.71728314	51.06492794
ACOAO7p	10.78635495	0.252663541	10.29113441	11.28157549	0.445451815	28.23464861
ACONTm	3381.340951	93.91114347	3197.275109	3565.406792	-3622.429159	7621.237067
ACP1_FMN	5.08E-60	4.55E-76	5.08E-60	5.08E-60	5.08E-60	5.08E-60
ACS2	2.916520084	0.072069965	2.775262954	3.057777215	0.111817704	7.709049924
ACt2r	-345.3200552	17.56157419	-379.7407407	-310.8993698	-950.1337928	953.7431421
ADEt	-1982.879033	0.312165888	-1983.490879	-1982.267188	-1996.941518	-1962.32596
ADK3m	1363.732435	108.7508707	1150.580729	1576.884142	-7289.271212	7341.767972
ADNt4	0.520277045	0.008626644	0.503368823	0.537185267	0.051214679	0.907140863
ADNtl	0	0	0	0	0	0
ADNtm	-5.99E-13	4.47E-29	-5.99E-13	-5.99E-13	-5.99E-13	-5.99E-13
ADPRIBt	0.5147154	0.009652903	0.49579571	0.533635091	0.054827635	0.993795692
ADRNCOAtx	-4.131661754	0.159153692	-4.443602991	-3.819720518	-15.00652041	4.426599044
ADRNCRNt	-120.4804461	126.2998739	-368.0281989	127.0673067	-6056.254547	5363.251185
ADSL2r	1.373821963	0.036404556	1.302469034	1.445174892	0.016823135	4.068126505
AGMTm	0.264323411	0.007090201	0.250426617	0.278220206	0.007753087	0.792511603
AHANDROSTANGLCte	0	0	0	0	0	0
AIRCr	1.373821963	0.036404556	1.302469034	1.445174892	0.016823135	4.068126505
AKGMALtm	1170.532468	106.9177122	960.9737518	1380.091184	-6255.59424	6665.499122
AKGt4_3	0.011515625	0.014361102	-0.016632136	0.039663386	-0.939479309	0.741362904
ALAGLYexR	1533.200783	121.881797	1294.312461	1772.089105	-5855.984173	7370.291449
ALASERNaEx	124.8665076	3.744870694	117.5265611	132.2064542	4.576776326	454.932262
ALASm	2744.90444	39.94576764	2666.610735	2823.198144	383.6375206	4668.518536
ALATHRNaEx	723.1256124	27.20626987	669.8013235	776.4499014	8.290529371	2812.347326
ALCD21_D	2499.549187	55.91885457	2389.948232	2609.150142	400.3337158	6125.595821
ALCD22_D	4056.168303	47.86034935	3962.362019	4149.974588	907.9914697	6080.122304
ALCD2y	266.0207388	5.862224494	254.5307788	277.5106988	16.30144124	648.7789783
ALDD20xm	0.21547573	0.006982845	0.201789353	0.229162107	0.014006607	0.76364352
ALDD2y	114.1291821	3.192198074	107.8724739	120.3858903	4.135212211	384.8571231
ALDSTRNte	0	0	0	0	0	0
ALR2	1740.122069	27.24475481	1686.72235	1793.521788	645.8652072	3503.931178
ALR3	1740.122069	27.24475481	1686.72235	1793.521788	645.8652072	3503.931178
AMACR2p	1.44E-47	1.00E-63	1.44E-47	1.44E-47	1.44E-47	1.44E-47
AMETt2m	-101.5856394	20.3501776	-141.4719875	-61.69929128	-977.899179	847.2440106
AMPDA	7.193744638	0.195378152	6.810803459	7.576685816	0.125992349	22.25776041
AMY2e	14.15448369	0.348081981	13.472243	14.83672437	1.233458883	38.96291672
ANDRSTRNGLCte	0	0	0	0	0	0
ANDRSTRNtr	-0.430929177	0.009940062	-0.450411697	-0.411446656	-0.994218172	-0.028969303
ARAB_Lt	522.4658145	4.280928323	514.075195	530.856434	251.4480368	825.5647201
ARABR	522.4658145	4.280928323	514.075195	530.856434	251.4480368	825.5647201
ARACHDCOAtx	-23.12015129	0.455390855	-24.01271736	-22.22758521	-64.37557645	-5.606717631
ARACHDt2	0.012452591	0.017144836	-0.021151287	0.04605647	-0.926084234	0.729286555
ARACHt	12.08851832	0.181742652	11.73230272	12.44473392	3.884160044	22.24714799
ARGLYSex	2924.927974	47.13920869	2832.535125	3017.320823	346.4470278	5542.009926
ARGSS	3.008739022	0.080050795	2.851839464	3.165638579	0.057832722	7.902894733
ARGt4	177.6083568	3.640550204	170.4728784	184.7438352	11.97498388	419.926029
ASCBt	749.482649	6.016637722	737.690039	761.2752589	401.2170022	995.4890469
ASNCYSNaEx	242.9507978	6.36895295	230.46765	255.4339456	7.069040901	765.5894538
ASNGLNNaEx	143.5311785	3.458593119	136.7523359	150.310021	4.659041256	365.9927006
ASNNm	944.6333377	1.506581517	941.6804379	947.5862375	865.5393823	997.926409
ASNS1	1.742081313	0.053564208	1.637095465	1.847067161	0.023467024	5.374076768
ASNt4	108.9473064	2.882784114	103.2970496	114.5975633	3.135950093	335.0953991
ASPGLUm	232.9657789	0.576293737	231.8362431	234.0953146	208.1552514	268.8665706
ASPt6	72.43012465	1.437675695	69.61228029	75.24796901	1.083598823	176.6555522
ASPTAm	623.1752191	1.730193041	619.7840408	626.5663975	478.6735789	747.6031628
ATP1ter	10.30672321	0.175950838	9.961859572	10.65158686	3.764510421	25.26883061
BILGLCURte	0.439163432	0.012549645	0.414566128	0.463760737	0.015130495	1.281112051
BILIRED	0.198246823	0.005257455	0.187942211	0.208551434	0.003387629	0.701567099
EX_6htststerone_e	0	0	0	0	0	0
ATPasel_1	3.241413119	0.092583087	3.059950268	3.422875971	0.035598701	9.455144979
ATPtx	31.3260996	18.82897189	-5.578685307	68.23088451	-997.3808457	980.9795071
BACCL	0	0	0	0	0	0
BDHm	-990.4412635	0.263490326	-990.9577046	-989.9248225	-999.1532036	-967.8412621
BHBtm	-990.4412635	0.263490326	-990.9577046	-989.9248225	-999.1532036	-967.8412621
BILDGLCURt	0.707069418	0.007458233	0.692451281	0.721687556	0.193606066	0.975616981
BTNt2m	-4.54E-15	6.74E-31	-4.54E-15	-4.54E-15	-4.54E-15	-4.54E-15
BTNt3i_1	8.014397134	0.199467488	7.623440857	8.405353411	0.181443088	21.65913617
BZtr	-9.981677122	0.333061775	-10.6344782	-9.328876044	-29.03179349	-0.401926477
C160CPT1	-184.7796869	1.996126343	-188.6920945	-180.8672793	-314.721696	-81.64061901
C160CPT2	-1148.674246	2.216887319	-1153.019345	-1144.329146	-1285.999669	-1022.670809
C160CRNt	-448.7020209	129.9035936	-703.3130644	-194.0909775	-6144.892276	5411.678372
C161CPT1	-103.8735271	19.1948816	-141.4954951	-66.25155918	-986.3290167	925.0994799
C161CPT12	11.39158468	0.317314068	10.76964911	12.01352025	-9.72554699	31.19714008
C161CPT2	-82.81726541	18.98586857	-120.0295678	-45.60496301	-969.2305201	943.869109
C161CRN2t	1149.14941	107.1930085	939.0511128	1359.247706	-4552.649607	6307.844038
C161CRNt	-82.81726541	18.98586857	-120.0295678	-45.60496301	-969.2305201	943.869109
C180CPT1	-39.71150131	0.398367603	-40.49230181	-38.9307008	-65.40947893	-20.51599225
C181CPT1	87.73201228	17.67382537	53.09131455	122.37271	-913.0871567	944.1348012
C181CRNt	-1256.228776	105.8407489	-1463.676644	-1048.780908	-6048.700607	6285.688775
C204CPT1	-1.155320255	0.127294267	-1.40481702	-0.905823491	-9.125468861	6.314622655
C204CPT2	-1.155320255	0.127294267	-1.40481702	-0.905823491	-9.125468861	6.314622655
C226COAtx	-1.844224163	0.182877192	-2.202663459	-1.485784868	-14.5625134	7.371547158
C226CPT1	7.865872577	0.134835936	7.601594143	8.130151011	2.048688218	18.27195471
C226CPT2	7.865872577	0.134835936	7.601594143	8.130151011	2.048688218	18.27195471
C226CRNt	-41.23515513	17.06912948	-74.69064892	-7.779661345	-970.9245476	934.692629
C3STDH1r	4.60E-44	5.67E-60	4.60E-44	4.60E-44	4.60E-44	4.60E-44
C4STMO1r	2.63E-44	3.15E-61	2.63E-44	2.63E-44	2.63E-44	2.63E-44
C4STMO2Pr	-1.16E-44	2.36E-61	-1.16E-44	-1.16E-44	-1.16E-44	-1.16E-44
CAATPS_1	5.378376431	0.153252275	5.078001973	5.678750889	0.420789352	18.07459159
CATm	227.0693626	1.443496611	224.2401093	229.898616	161.1306966	302.1689061
CATp	666.3186658	1.424760394	663.5261354	669.1111962	599.7175086	741.8472794
CBPPer	11.84705543	0.356593823	11.14813153	12.54597932	0.593791529	43.59791588
CBR2	1533.287438	36.53670587	1461.675495	1604.899382	79.7831762	3806.98211
CDIPTr	-86.47570474	1.108765379	-88.64888488	-84.3025246	-160.6910804	-28.21428506
CDPDAGtm	0	0	0	0	0	0
CDS	3.223998111	0.120715925	2.987394898	3.460601323	0.088633737	17.90539192
CERT1gt	-12.31419608	0.266525262	-12.83658559	-11.79180657	-31.02145872	-0.478843642
CERT1rt	3.002832686	0.067037677	2.871438839	3.134226534	0.431528749	7.194560496
CERT2rt	-3.002832686	0.067037677	-3.134226534	-2.871438839	-7.194560496	-0.431528749
CHOLK	8.680256353	0.281373794	8.128763717	9.231748988	0.113577801	33.42392594
CHOLPtl	-2.742306489	0.096941335	-2.932311506	-2.552301472	-13.6909114	-0.088774939
CHOLtr	0	0	0	0	0	0
CHSTEROLt3	74.39953542	15.85035947	43.33283086	105.46624	-898.3057288	888.0822917
CITRtm	-857.8604793	86.86671083	-1028.119233	-687.6017261	-4886.35421	4555.290028
CITtam	-7.003786161	0.697943558	-8.371755534	-5.635816788	-37.60137363	25.74244382
CK_cho	2.820163872	0.0755384	2.672108608	2.968219136	0.166653449	9.052842586
CLHCO3tex2	592.3803032	14.94566524	563.0867993	621.6738071	20.67150505	1757.928505
CLOXAtex2	147.8503622	2.615441845	142.7240962	152.9766282	9.647211527	345.8994722
CLPNDCOAtx	-1.263156402	0.033273992	-1.328373426	-1.197939378	-3.966031303	-0.023196029
CLPNDCPT1	2.234265724	0.045819979	2.144458565	2.324072883	0.104560496	4.852613384
CLPNDt	10.21152179	0.274551054	9.673401729	10.74964186	-0.519219044	29.24176455
ACNMCT	0	0	0	0	0	0
CO2tg	0	0	0	0	0	0
CO2tm	349.5531626	6.112383343	337.5728913	361.533434	55.02459111	739.9550224
COAtim	-1353.720494	48.77392082	-1449.317379	-1258.123609	-4179.333552	1592.508056
COKECBESr	9.981677122	0.333061775	9.328876044	10.6344782	0.401926477	29.03179349
COQ3m	0	0	0	0	0	0
CREATt4_2_r	-4772.82713	6.604172181	-4785.771308	-4759.882953	-5009.05685	-4189.019771
CREATtmdiffir	2.820163872	0.0755384	2.672108608	2.968219136	0.166653449	9.052842586
CRMPte	-84.20606148	2.485996315	-89.07861426	-79.33350871	-260.5455142	-1.474634485
CRNCARtp	344.3596633	7.141749321	330.3618346	358.3574919	12.24559667	820.435725
CRNt	412.4912049	21.98859148	369.3935656	455.5888442	-609.0741297	1636.881999
CRNtHa	0.431796607	0.010213546	0.411778056	0.451815159	0.009630877	0.915804779
CRNtuNa	119.2629703	3.263768464	112.8659842	125.6599565	4.56229824	360.11113
CRTSLt	401.8565235	10.31922129	381.6308498	422.0821972	-68.61255634	923.717296
CRTSLtr	-111.9975093	9.421654544	-130.4639523	-93.53106644	-712.3242537	402.8815947
CRVNCtr	864.4870815	3.090907946	858.428902	870.5452611	633.8543202	996.0495392
CSNAT2m	3.581966731	20.89422995	-37.37072398	44.53465744	-1509.145474	1259.454734
CSNAT2x	9.93E-30	8.87E-46	9.93E-30	9.93E-30	9.93E-30	9.93E-30
CSNAT3x	482.8143104	8.385017152	466.3796767	499.248944	47.21327036	962.8273859
CSNATm	-4761.035924	4.725206615	-4770.297329	-4751.774519	-5033.934762	-4464.789162
CSNATp	-71.94162997	8.765888182	-89.12277081	-54.76048913	-517.834838	490.0375608
CSNATr	-3157.344062	33.79550557	-3223.583253	-3091.104871	-5104.289069	-1302.424904
CSPG_Ct	0	0	0	0	0	0
CYANt	432.6562547	5.657826349	421.566915	443.7455943	111.6604993	673.7090485
CYANtm	48.24797224	1.104380193	46.08338706	50.41255741	1.669259651	107.7019539
CYSALANaEx	197.9094491	4.688322757	188.7203365	207.0985617	3.608806045	473.2927685
CYSASNNaEx	293.205867	8.826903955	275.9051352	310.5065987	2.563261043	934.5575227
CYSGLYex	2721.575564	97.78355185	2529.919802	2913.231326	-5060.948598	7350.554271
CYSSERNaEx	314.5536195	7.999665985	298.8742742	330.2329648	1.707189581	913.0988522
CYStec	-1530.244355	62.56996771	-1652.881492	-1407.607218	-4399.049723	2446.793723
CYSTGLUex	687.3871057	2.15844112	683.1565611	691.6176503	555.2115392	787.8314295
CYTD	381.7015774	6.910023533	368.1579313	395.2452235	73.66100684	692.60461
CYTDt	-896.4288035	2.314125066	-900.9644886	-891.8931184	-988.4264694	-783.16785
CYTDtl	0	0	0	0	0	0
CYTK12	-929.1410587	122.1773727	-1168.608709	-689.6734081	-7216.106613	6821.930881
CYTK12n	-615.2272481	123.2922087	-856.8799772	-373.574519	-7422.953591	6487.908031
CYTK13n	-523.3678061	125.3966951	-769.1453285	-277.5902837	-7509.974744	7004.975954
CYTK14	1667.933759	114.0982003	1444.301286	1891.566231	-6574.235911	7411.117439
CYTK1m	8.711556176	0.170700234	8.376983718	9.046128634	1.06541609	20.57392024
CYTK2n	1030.67662	140.9126402	754.4878456	1306.865395	-7354.485859	7659.028511
CYTK5n	-553.3542606	115.3748801	-779.4890256	-327.2194956	-7251.940296	6460.217246
CPK1	1442.597907	133.8538826	1180.244297	1704.951517	-7329.578556	7449.795376
CYTK6n	-62.54298721	99.43960003	-257.4446033	132.3586289	-5808.842272	6874.489875
CYTK7	-1215.32016	132.9582325	-1475.918295	-954.7220242	-7630.686685	7204.994882
CYTK7n	353.4800982	121.932298	114.492794	592.4674023	-6077.466544	7070.617643
CYTK8	-1014.043619	140.1045614	-1288.64856	-739.4386791	-7293.765717	7065.586487
CYTK8n	958.6879866	127.9991549	707.809643	1209.56633	-6867.496845	7424.134675
DAGK_hs	159.5719262	2.212244046	155.2359279	163.9079246	51.06373714	326.808308
DCK1n	1742.860035	94.27156223	1558.087773	1927.632297	-4385.133268	6111.883623
DLNLCGCPT2	3.995263153	0.056967484	3.883606885	4.106919421	1.005841201	8.354252719
DCSPTN1CPT1	12.11729781	0.169417926	11.78523867	12.44935694	4.022928983	23.89005405
DCSPTN1CRNt	-520.2221733	116.587348	-748.7333754	-291.7109711	-5675.700479	6103.418805
DCSPTN1t	17.14355734	0.236914998	16.67920394	17.60791073	-0.961022012	27.02395013
DCYTD	96.84287267	2.849694885	91.2574707	102.4282746	1.130849644	341.026876
DCYTt	133.0357132	3.076391002	127.0059868	139.0654395	13.46936521	400.6057145
DESAT18_10	1.692835698	0.049556721	1.595704524	1.789966872	0.03725089	5.302670189
DESAT18_6	4.861922091	0.118371127	4.629914683	5.0939295	0.160099006	12.62539387
DESAT18_12	3.153449548	0.052447928	3.050651609	3.256247486	0.233868536	6.776693922
DESAT24_1	2.005603068	0.038501662	1.93013981	2.081066326	0.109297488	4.303664886
DGCHOLte	0	0	0	0	0	0
DGSNt	-691.6332518	10.35527319	-711.9295872	-671.3369164	-998.6758629	-134.5038218
DGSNtm	0	0	0	0	0	0
DHCRD2	9.178100198	0.267353212	8.654087902	9.702112494	0.012428399	27.30175425
DHEASt	0.570528442	0.009974488	0.550978446	0.590078438	-0.290035103	0.978932061
DHEASULT	2.659388066	0.061128702	2.53957581	2.779200322	0.069386932	7.033676061
DHEAtr	0	0	0	0	0	0
DHFtl	-14.39314386	0.261736631	-14.90614766	-13.88014007	-33.40717061	-6.420640964
DHFtm	971.9604196	0.804602261	970.3833992	973.5374401	903.0261893	998.9632146
DHORD9	8.100048004	0.16486939	7.776903999	8.423192009	0.201063528	18.55704433
DHPM1	22.97062141	0.694020862	21.61034052	24.3309023	0.606449724	76.19233036
DIGALSIDEtl	0	0	0	0	0	0
DITPtn	-26.71821375	16.07875332	-58.23257025	4.796142754	-973.3686237	936.829326
D_LACt2	-931.1353039	1.987804692	-935.0314011	-927.2392067	-998.2857019	-789.3653552
DLNLCGCPT1	-71.18519792	21.8344639	-113.9807472	-28.38964867	-973.7762431	946.9820041
DMATTx	1.494928886	0.037144393	1.422125876	1.567731895	0.131630204	4.839194329
DMHPTCRNte	0	0	0	0	0	0
DMNONCRNt	197.6260865	15.82663341	166.605885	228.646288	-807.3967034	908.7633056
DNADtn	2.12E-28	1.99E-44	2.12E-28	2.12E-28	2.12E-28	2.12E-28
DNDPt10m	-1.02E-16	1.64E-32	-1.02E-16	-1.02E-16	-1.02E-16	-1.02E-16
DNDPt11m	2.64E-16	2.50E-32	2.64E-16	2.64E-16	2.64E-16	2.64E-16
DNDPt13m	-9.45E-15	2.50E-31	-9.45E-15	-9.45E-15	-9.45E-15	-9.45E-15
DNDPt14m	-1.46E-15	2.12E-31	-1.46E-15	-1.46E-15	-1.46E-15	-1.46E-15
DNDPt15m	-1.06E-15	1.12E-31	-1.06E-15	-1.06E-15	-1.06E-15	-1.06E-15
DNDPt16m	-1.32E-15	1.31E-31	-1.32E-15	-1.32E-15	-1.32E-15	-1.32E-15
DNDPt17m	-1.42E-15	1.50E-31	-1.42E-15	-1.42E-15	-1.42E-15	-1.42E-15
DNDPt18m	-1.08E-14	1.65E-30	-1.08E-14	-1.08E-14	-1.08E-14	-1.08E-14
DNDPt1m	-1.03E-14	6.99E-31	-1.03E-14	-1.03E-14	-1.03E-14	-1.03E-14
DNDPt20m	-9.31E-15	1.25E-30	-9.31E-15	-9.31E-15	-9.31E-15	-9.31E-15
DNDPt21m	-9.31E-15	9.48E-31	-9.31E-15	-9.31E-15	-9.31E-15	-9.31E-15
DNDPt25m	3.58E-17	7.80E-34	3.58E-17	3.58E-17	3.58E-17	3.58E-17
DNDPt28m	3.66E-16	4.21E-32	3.66E-16	3.66E-16	3.66E-16	3.66E-16
DNDPt32m	-9.72E-15	9.98E-31	-9.72E-15	-9.72E-15	-9.72E-15	-9.72E-15
DNDPt37m	-1.46E-15	2.25E-31	-1.46E-15	-1.46E-15	-1.46E-15	-1.46E-15
DNDPt38m	1657.97735	30.36774099	1598.456578	1717.498123	56.42692426	2993.088061
DNDPt39m	-1.06E-15	1.50E-31	-1.06E-15	-1.06E-15	-1.06E-15	-1.06E-15
DNDPt40m	-1.32E-15	8.11E-32	-1.32E-15	-1.32E-15	-1.32E-15	-1.32E-15
DNDPt42m	-1.08E-14	6.49E-31	-1.08E-14	-1.08E-14	-1.08E-14	-1.08E-14
DNDPt43m	-1.08E-14	8.99E-31	-1.08E-14	-1.08E-14	-1.08E-14	-1.08E-14
DNDPt45m	-9.82E-15	1.40E-30	-9.82E-15	-9.82E-15	-9.82E-15	-9.82E-15
DNDPt49m	-3.69E-16	6.71E-32	-3.69E-16	-3.69E-16	-3.69E-16	-3.69E-16
DNDPt50m	-4.71E-16	8.74E-32	-4.71E-16	-4.71E-16	-4.71E-16	-4.71E-16
DNDPt57m	-9.96E-15	1.25E-30	-9.96E-15	-9.96E-15	-9.96E-15	-9.96E-15
DNDPt59m	-5.10E-16	2.50E-32	-5.10E-16	-5.10E-16	-5.10E-16	-5.10E-16
DNDPt5m	-1.00E-15	8.11E-32	-1.00E-15	-1.00E-15	-1.00E-15	-1.00E-15
DNDPt60m	8.12E-16	1.09E-31	8.12E-16	8.12E-16	8.12E-16	8.12E-16
DNDPt61m	-6.48E-16	3.43E-32	-6.48E-16	-6.48E-16	-6.48E-16	-6.48E-16
DNDPt62m	-2.46E-16	6.24E-33	-2.46E-16	-2.46E-16	-2.46E-16	-2.46E-16
DNDPt63m	-6.12E-16	1.56E-32	-6.12E-16	-6.12E-16	-6.12E-16	-6.12E-16
DNDPt6m	-5.99E-16	7.80E-32	-5.99E-16	-5.99E-16	-5.99E-16	-5.99E-16
DOPAtu	259.0178958	5.272542503	248.6837125	269.3520791	67.06488601	702.6801944
DPCOAtl	0	0	0	0	0	0
DPGase	4.32478401	0.119213261	4.09112602	4.558442001	0.103334124	12.90336445
DTDPtn	3.68E-15	4.74E-31	3.68E-15	3.68E-15	3.68E-15	3.68E-15
DUDPtn	2.729777678	0.09680859	2.540032841	2.919522515	0.10351996	9.121822863
DURIK1	249.4646576	6.450006633	236.8226446	262.1066706	3.08006904	567.2941446
DURIt	-901.0962279	2.359935996	-905.7217025	-896.4707534	-995.2724723	-683.3615437
DUTPDPm	8.210536996	0.256206783	7.708371701	8.712702291	0.118219163	28.90952357
EBASTINEte	0	0	0	0	0	0
ECOAH9m	36.09001118	0.737437137	34.64463439	37.53538797	0.07560142	82.05370876
EICOSTETCPT1	6.390067099	0.128672026	6.137869929	6.64226427	0.40019516	15.40685639
ESTRADIOLt	-314.6469431	5.615278617	-325.6528892	-303.640997	-758.9418605	-54.05268878
ESTRIOLGLCte	0	0	0	0	0	0
ESTRONEGLCt	0	0	0	0	0	0
ESTRONESt	329.469988	5.885146304	317.9351013	341.0048748	59.02273855	798.1851156
ESTRONESt2	0.544952966	0.008993065	0.527326558	0.562579374	0.034497468	0.989602553
ESTRONEtr	-636.9400514	6.764198998	-650.1978814	-623.6822214	-970.0283278	-227.1687141
ETF	1071.490573	13.84862667	1044.347264	1098.633881	161.1825515	1622.394711
ETFQO	1071.490573	13.84862667	1044.347264	1098.633881	161.1825515	1622.394711
ETHAK	9.86040366	0.29312097	9.28588656	10.43492076	0.390140486	32.70480633
EX_10fthf5glu_e	142.630965	6.629973142	129.6362177	155.6257124	-43.78448063	704.8372824
EX_10fthf6glu_e	8.974058757	8.108148142	-6.917911602	24.86602911	-546.0213182	547.53016
EX_10fthf7glu_e	-170.738784	5.090810399	-180.7167724	-160.7607956	-582.6231999	-6.776242996
EX_24nph_e	0	0	0	0	0	0
EX_25hvitd3_e	0	0	0	0	0	0
EX_2hb_e	396.1806174	13.73078382	369.2682811	423.0929536	-328.7247621	979.3249765
EX_2mcit_e	0	0	0	0	0	0
EX_34dhphe_e	0	0	0	0	0	0
EX_35cgmp_e	2.759530374	0.04021735	2.680704368	2.83835638	0.122481539	4.836163954
EX_4hphac_e	0.330403672	0.007756491	0.315200949	0.345606395	0.00536785	0.863613466
EX_4mptnl_e	0	0	0	0	0	0
EX_7dhf_e	-143.0437679	3.005292965	-148.9341421	-137.1533937	-328.7917379	-2.322210046
EX_7thf_e	-132.5136902	4.348634773	-141.0370143	-123.990366	-545.2876931	-7.497494035
EX_acetone_e	0	0	0	0	0	0
EX_acgalfucgalacgalfuc12gal14acglcgalgluside_hs_e	0	0	0	0	0	0
EX_acnacngal14acglcgalgluside_hs_e	0	0	0	0	0	0
EX_adp_e	291.7198406	5.740283285	280.4688854	302.9707959	-43.82850881	715.3440079
EX_ahandrostanglc_e	0	0	0	0	0	0
EX_ala_B_e	771.4934896	1.843707816	767.8798223	775.1071569	673.9105287	873.4591175
EX_ala__D_e	816.9804698	4.01593622	809.1092348	824.8517048	535.3132744	986.5457862
EX_aldstrn_e	0	0	0	0	0	0
EX_andrstrn_e	-399.6868604	12.11548988	-423.4332206	-375.9405002	-944.0623971	324.4007506
EX_andrstrnglc_e	0	0	0	0	0	0
EX_antipyrene_e	0	0	0	0	0	0
EX_appnn_e	0	0	0	0	0	0
EX_arach_e	-4.474236884	0.096118286	-4.662628725	-4.285845044	-12.42071597	-0.29326188
EX_avite1_e	0	0	0	0	0	0
EX_avite2_e	0	0	0	0	0	0
EX_bhb_e	990.4412635	0.263490326	989.9248225	990.9577046	967.8412621	999.1532036
EX_bildglcur_e	0	0	0	0	0	0
EX_biocyt_e	-251.6499204	7.80107789	-266.940033	-236.3598077	-948.6442874	-24.25395687
EX_bvite_e	0	0	0	0	0	0
EX_caro_e	0	0	0	0	0	0
EX_carveol_e	0	0	0	0	0	0
EX_chol_e	-332.1557452	2.381733744	-336.8239434	-327.4875471	-437.2736152	-208.4006384
EX_cholate_e	0.726129851	0.004337734	0.717627893	0.734631809	0.435527763	0.915983172
EX_chtn_e	-348.644281	6.292493665	-360.9775686	-336.3109935	-772.2557707	-69.45060307
EX_clpnd_e	-0.263868831	0.04459335	-0.351271796	-0.176465866	-3.0346744	2.176583805
EX_coumarin_e	0	0	0	0	0	0
EX_creat_e	-71.26977876	5.697069577	-82.43603513	-60.10352239	-702.0589954	131.1543474
EX_crmp_hs_e	-84.20606148	2.485996315	-89.07861426	-79.33350871	-260.5455142	-1.474634485
EX_crn_e	-687.6172054	3.948929365	-695.357107	-679.8773039	-912.9614911	-412.548352
EX_crtstrn_e	0	0	0	0	0	0
EX_crvnc_e	-1.544678554	0.214334211	-1.964773608	-1.1245835	-14.99198934	10.62469647
EX_cspg_c_e	0	0	0	0	0	0
EX_cspg_e_e	0	0	0	0	0	0
EX_cyan_e	-432.6562547	5.657826349	-443.7455943	-421.566915	-673.7090485	-111.6604993
EX_dag_hs_e	482.2505597	7.494413227	467.5615098	496.9396096	150.0246373	931.9201169
EX_dcsptn1_e	-12.47102282	0.243046083	-12.94739314	-11.9946525	-22.36210952	3.196221183
EX_dhdascb_e	-492.1616795	5.725434493	-503.3835311	-480.9398279	-764.047335	-220.0713079
EX_dheas_e	-0.573267102	0.010826795	-0.594487621	-0.552046583	-1.288163488	-0.021404265
EX_dhf_e	46.85679029	1.038884641	44.82057639	48.89300419	1.976293477	131.797155
EX_digalsgalside_hs_e	0	0	0	0	0	0
EX_dlnlcg_e	1.110547273	0.042202189	1.027830982	1.193263563	-0.707084283	4.613765054
EX_dmantipyrine_e	0	0	0	0	0	0
EX_dmhptcrn_e	0	0	0	0	0	0
EX_dopa_e	-259.2707798	5.270875159	-269.6016951	-248.9398645	-703.2067518	-67.66240412
EX_eaflatoxin_e	0	0	0	0	0	0
EX_ebastine_e	0	0	0	0	0	0
EX_eicostet_e	-15.2749325	0.2338847	-15.73334651	-14.81651849	-26.9605503	-3.96341709
EX_estradiolglc_e	0	0	0	0	0	0
EX_fucacngalacglcgalgluside_hs_e	0	0	0	0	0	0
EX_fucfuc12gal14acglcgalgluside_hs_e	0	0	0	0	0	0
EX_fucfucfucgalacglc13galacglcgal14acglcgalgluside_hs_e	0	0	0	0	0	0
EX_fucfucgalacglcgalgluside_hs_e	0	0	0	0	0	0
EX_fucgal14acglcgalgluside_hs_e	0	0	0	0	0	0
EX_fucgalgbside_hs_e	0	0	0	0	0	0
EX_fuc__L_e	244.6974791	4.146927977	236.5695002	252.8254579	43.76960472	475.9562997
EX_galacglcgalgbside_hs_e	0	0	0	0	0	0
EX_galfucgalacglcgal14acglcgalgluside_hs_e	0	0	0	0	0	0
EX_gd1c_hs_e	0	0	0	0	0	0
EX_gdp_e	47.72014025	2.437959914	42.94173881	52.49854168	-50.5241735	228.7503806
EX_gluala_e	-284.0321438	5.725464889	-295.254055	-272.8102326	-600.7579128	-31.47544386
EX_gp1calpha_hs_e	0	0	0	0	0	0
EX_gq1balpha_hs_e	0	0	0	0	0	0
EX_gsn_e	-467.6108063	6.793528821	-480.9261228	-454.2954898	-818.1779846	-26.00081482
EX_gt1a_hs_e	0	0	0	0	0	0
EX_gthox_e	11.9754946	0.240791517	11.50354323	12.44744598	1.088321899	29.054336
EX_ha_e	419.2917114	6.301264855	406.9412323	431.6421905	79.55531463	820.0528488
EX_ha_pre1_e	41.95815403	12.48536093	17.4868466	66.42946146	-769.9377495	737.4477555
EX_hcoumarin_e	0	0	0	0	0	0
EX_hdcea_e	45.37533075	1.482721741	42.46919613	48.28146536	-43.2825037	126.8108122
EX_hexc_e	-11.19719016	0.149390238	-11.48999502	-10.90438529	-22.05848499	-3.531224714
EX_hom__L_e	0	0	0	0	0	0
EX_hspg_e	0	0	0	0	0	0
EX_htaxol_e	0	0	0	0	0	0
EX_i_e	7.36E-66	2.00E-82	7.36E-66	7.36E-66	7.36E-66	7.36E-66
EX_imp_e	-721.7190184	4.349206974	-730.243464	-713.1945727	-921.3747184	-462.1313488
EX_ksi_e	-111.2784	2.407913535	-115.9979105	-106.5588895	-263.8719525	-6.795755292
EX_ksii_core4_e	0	0	0	0	0	0
EX_lac__D_e	931.1353039	1.987804692	927.2392067	935.0314011	789.3653552	998.2857019
EX_cysi__L_e	-688.3926884	2.160931633	-692.6281144	-684.1572624	-788.9476716	-555.768652
EX_leuktrB4_e	0.574354854	0.009169582	0.556382474	0.592327234	0.034972679	0.99306494
EX_leuktrC4_e	-418.1870541	9.90739168	-437.6055418	-398.7685664	-998.0457662	-10.47769476
EX_leuktrD4_e	418.1870541	9.90739168	398.7685664	437.6055418	10.47769476	998.0457662
EX_leuktrE4_e	0	0	0	0	0	0
EX_limnen_e	0	0	0	0	0	0
EX_lipoate_e	1.07E-62	7.51E-79	1.07E-62	1.07E-62	1.07E-62	1.07E-62
EX_lnlc_e	4.284740187	0.123700632	4.042286948	4.527193426	-1.359612131	11.55310928
EX_lnlnca_e	3.546645945	0.113465113	3.324254324	3.769037565	-0.439421324	10.614642
EX_lpchol_hs_e	-157.3672946	4.484336826	-166.1565948	-148.5779945	-485.8219999	6.603006256
EX_mercplaccys_e	0	0	0	0	0	0
EX_mthgxl_e	4.40E-31	9.42E-47	4.40E-31	4.40E-31	4.40E-31	4.40E-31
EX_nifedipine_e	0	0	0	0	0	0
EX_npthl_e	0	0	0	0	0	0
EX_oagd3_hs_e	0	0	0	0	0	0
EX_oagt3_hs_e	0	0	0	0	0	0
EX_ocdca_e	-1.627328538	0.043714327	-1.713008619	-1.541648457	-5.717390842	-0.063834346
EX_ocdcea_e	-10.54467852	0.265272052	-11.06461174	-10.0247453	-26.68788636	1.15456539
EX_octa_e	-2.074384426	0.058087114	-2.188235169	-1.960533683	-6.418945901	-0.059898263
EX_onpthl_e	0	0	0	0	0	0
EX_oxa_e	3.11E-30	4.66E-46	3.11E-30	3.11E-30	3.11E-30	3.11E-30
EX_paf_hs_e	-126.2544372	2.558096985	-131.2683072	-121.2405671	-326.543317	-29.27143448
EX_pchol_hs_e	-341.1465754	7.375204842	-355.6019769	-326.6911739	-796.291583	-25.68036535
EX_perillyl_e	0	0	0	0	0	0
EX_pheacgln_e	0	0	0	0	0	0
EX_phllqne_e	0	0	0	0	0	0
EX_phyt_e	1.58E-31	1.32E-47	1.58E-31	1.58E-31	1.58E-31	1.58E-31
EX_prostgd2_e	-0.172297987	0.025365631	-0.222014623	-0.122581351	-1.249833039	1.480278253
EX_prostge2_e	-42.64428924	11.95044257	-66.06715667	-19.22142181	-675.6746183	784.1335677
EX_ps_hs_e	-989.5100087	0.293965987	-990.086182	-988.9338353	-998.2007378	-963.0785745
EX_retinol_e	-421.9241954	8.803765126	-439.179575	-404.6688157	-956.0328068	-13.41475107
EX_Rtotal2_e	867.1244974	0.808676387	865.5394917	868.7095032	830.1003036	906.9928871
EX_s2l2n2m2masn_e	133.4190791	2.741520778	128.0456983	138.7924598	5.342640021	316.0173249
EX_sarcs_e	-9.695611832	0.220057491	-10.12692451	-9.264299151	-24.09007292	-0.760418104
EX_spc_hs_e	-7.127473903	0.189260039	-7.498423579	-6.756524227	-23.77769874	-0.662284232
EX_sph1p_e	-4.61691651	0.349039538	-5.301034005	-3.932799015	-21.69331197	17.67792805
EX_strdnc_e	-6.979057917	0.269096287	-7.506486638	-6.451629195	-20.96862854	12.63657979
EX_tag_hs_e	0	0	0	0	0	0
EX_taxol_e	0	0	0	0	0	0
EX_tchola_e	0	0	0	0	0	0
EX_tcynt_e	432.6562547	5.657826349	421.566915	443.7455943	111.6604993	673.7090485
EX_tdchola_e	0	0	0	0	0	0
EX_tetpent3_e	-3.26875947	0.052356721	-3.371378644	-3.166140296	-7.064664895	-0.721762929
EX_tetpent6_e	-10.96147924	0.146594987	-11.24880542	-10.67415307	-19.69390694	-2.547448221
EX_thmmp_e	0	0	0	0	0	0
EX_thym_e	990.4017179	0.26763885	989.8771458	990.9262901	972.3374681	999.7919734
EX_triodthy_e	-1.419375956	0.04547364	-1.508504291	-1.330247621	-5.302311915	-0.040256792
EX_triodthysuf_e	1.629035587	0.045806196	1.539255443	1.718815731	0.029822477	5.581778809
EX_tststeroneglc_e	0	0	0	0	0	0
EX_tststerones_e	1.525964733	0.039952284	1.447658256	1.60427121	0.034176652	4.361124704
EX_ttdca_e	57.10148857	1.275688582	54.60113895	59.60183819	-1.080811449	134.2081731
EX_tymsf_e	0.307394924	0.00825834	0.291208577	0.323581271	0.040377593	0.900616686
EX_udp_e	-76.52298935	2.540690314	-81.50274237	-71.54323634	-220.0216605	46.5178713
EX_whddca_e	0	0	0	0	0	0
EX_whhdca_e	-37.22099188	1.235570602	-39.64271026	-34.7992735	-159.8326711	-2.121382817
EX_whttdca_e	0	0	0	0	0	0
EX_xoltri25_e	0	0	0	0	0	0
EX_xoltri27_e	2.181526811	0.07860898	2.02745321	2.335600412	0.077809026	8.996929853
F1Atg	-28.80605888	22.20071102	-72.31945248	14.70733473	-974.1641837	979.3376536
FACOAL140	4.728186761	0.105637435	4.521137389	4.935236133	0.071463238	10.74909785
FACOAL160	2.265979435	0.061991864	2.14447538	2.387483489	0.082806857	7.893208445
FACOAL170	10.48314871	0.178808159	10.13268472	10.83361271	1.037320048	21.47724445
FACOAL181	4.196611932	0.148145502	3.906246748	4.486977117	0.05991261	14.80280221
FACOAL1821	2.188879909	0.053024073	2.084952727	2.292807092	0.113317808	6.303481111
FACOAL1822	1.568653415	0.042029982	1.48627465	1.65103218	0.087413292	5.078675365
FACOAL1831	2.680006631	0.065497861	2.551630824	2.808382438	0.100232614	7.57393432
FACOAL184	2.760265131	0.086000305	2.591704533	2.928825729	0.077192845	10.08520669
FACOAL203	2.835605122	0.069578161	2.699231926	2.971978317	0.18521383	9.051375909
FACOAL204	3.338962507	0.092374365	3.157908751	3.520016262	0.081330738	10.18270161
FACOAL2042	21.58676924	0.335415809	20.92935426	22.24418423	7.075359687	44.16332067
FACOAL205	3.48494505	0.088292147	3.311892443	3.657997658	0.116319086	9.513042088
FACOAL2251	16.52288182	0.201833693	16.12728778	16.91847586	5.525962711	27.48331044
FACOAL2252	2.247654968	0.051477526	2.146759016	2.34855092	0.085411567	6.708691646
FACOAL240_1	5.066025421	0.105502975	4.859239589	5.272811253	0.221323319	11.5791061
FACOAL241	3.31505614	0.053043395	3.211091086	3.419021194	0.561315486	6.668360517
FACOAL245_1	14.55811467	0.15472442	14.25485481	14.86137454	7.975356668	25.35556901
FACOAL80	2.074384426	0.058087114	1.960533683	2.188235169	0.059898263	6.418945901
FADH2tru	957.4844344	0.526157487	956.4531657	958.5157031	918.8304248	981.9586959
FADH2tx	632.1097673	3.577220598	625.098415	639.1211197	414.9859739	808.7823508
FADtru	957.4844344	0.526157487	956.4531657	958.5157031	918.8304248	981.9586959
FADtx	-632.1097673	3.577220598	-639.1211197	-625.098415	-808.7823508	-414.9859739
FAEL184	0.856482678	0.018794909	0.819644656	0.8933207	0.020350436	2.092209622
FAEL204	0.884675356	0.021413463	0.842704969	0.926645744	0.055445137	2.60661031
FAEL205	0.707240491	0.014922472	0.677992447	0.736488536	0.011631872	1.901967649
FALDH	9.337656161	0.279685182	8.789473204	9.885839118	0.110848559	29.1088995
FAOXC16080m	1.911264578	0.043672798	1.825665894	1.996863262	0.12468935	4.638122969
FAOXC16080x	0.944989184	0.024321909	0.897318242	0.992660126	0.029200226	2.851231141
FAOXC180x	3.389745065	0.076133406	3.240523589	3.538966542	0.139458695	9.024529078
FAOXC1811601m	2.912009837	0.087089878	2.741313676	3.082705999	0.10077584	10.56343216
FAOXC1811603m	1.88963993	0.056566373	1.778769838	2.000510022	0.064405527	7.975316487
FAOXC182806m	8.632352736	0.139534644	8.358864833	8.905840638	0.766397352	18.25069545
FAOXC18280m	7.251908987	0.196023509	6.86770291	7.636115063	0.189767314	22.43884699
FAOXC183806m	4.563612449	0.128715049	4.311330953	4.815893945	0.092770895	12.56208381
FAOXC18480m	18.78365428	0.24141183	18.31048709	19.25682147	1.507477874	30.98455601
FAOXC200180x	4.455734283	0.139134031	4.183031581	4.728436984	0.105245754	15.09805616
FAOXC2031836m	2.102082158	0.048558377	2.006907739	2.197256577	0.098958885	4.896293478
FAOXC204	2.219449705	0.073792616	2.074816178	2.364083232	0.018560362	7.369302191
FAOXC2051843m	17.58143071	0.272690402	17.04695752	18.1159039	3.502790393	38.21012056
FAOXC2051843x	1.538763816	0.030866546	1.478265386	1.599262246	0.146140517	3.490130589
FAOXC2251836m	5.704476653	0.158536255	5.393745594	6.015207712	0.309809348	20.37768424
FAOXC2252053m	4.875078817	0.134842706	4.610787113	5.139370521	0.093849121	12.77408661
FAOXC2252053x	2.717932984	0.05082644	2.618313161	2.817552806	0.209474496	5.912432202
GCHOLAte	6.695876875	0.166885366	6.368781557	7.022972192	-0.732634095	16.02872434
FAOXC226205m	5.164716341	0.14368545	4.883092859	5.446339824	0.280790393	17.14965127
FAOXC2442246x	4.670642497	0.082536815	4.508870339	4.832414655	0.890206814	12.12580653
FAOXC2452253x	1.263156402	0.033273992	1.197939378	1.328373426	0.023196029	3.966031303
FAOXC2452256x	5.663925067	0.133178757	5.402894702	5.924955431	0.147985118	14.19276037
FAOXC246226x	7.41689526	0.182111617	7.05995649	7.77383403	0.384118634	17.73289855
FAOXC260240x_1	6.218744615	0.140301768	5.943753149	6.493736081	0.241622457	14.30531801
FAS160COA	2.188143007	0.052357243	2.08552281	2.290763204	0.065081099	5.727159387
FATP1t	111.8165125	1.982961887	107.9299072	115.7031178	-3.117247517	255.2398469
FATP2t	-14.22652622	0.320311655	-14.85433706	-13.59871538	-34.9453237	1.357122106
FATP3t	-9.975108558	0.322216429	-10.60665276	-9.343564357	-50.57304225	-0.649733569
FATP7t	858.6412224	3.062809079	852.6381166	864.6443282	628.6818035	990.0768875
FATP8t	5212.642316	3.608544724	5205.569568	5219.715063	5006.096778	5357.166889
FDH	883.6894022	2.460387393	878.867043	888.5117615	729.2194586	1008.813992
FE2t	1.971352875	0.046998163	1.879236474	2.063469275	0.038348108	5.073083998
FKYNH	4.602009363	0.120690872	4.365455254	4.838563472	0.145872343	12.62060005
FORtm	-10.15706902	0.256427241	-10.65966641	-9.65447163	-25.68101274	-0.17971768
FORtr	1.44E-44	2.05E-60	1.44E-44	1.44E-44	1.44E-44	1.44E-44
FPGS2	6.186101043	0.125714855	5.939699928	6.432502159	0.171577538	13.34984875
FPGS2m	3.986027996	0.077841122	3.833459396	4.138596596	0.456660999	9.204189971
FPGS3	6.065477304	0.116287463	5.837553877	6.293400731	0.266173662	14.07255113
FPGS4_1	10.63048871	0.262000106	10.1169685	11.14400892	2.025338879	30.04007943
FPGS4m_1	3.762655154	0.036856971	3.690415491	3.834894818	1.99682457	6.541600848
FPGS5	2.512074111	0.066431412	2.381868543	2.642279678	0.07222319	8.044770444
FPGS5m	3.762655154	0.036856971	3.690415491	3.834894818	1.99682457	6.541600848
FPGS6m	1.227940832	0.024291653	1.180329192	1.275552472	0.050742808	2.947617374
FPGS7m_1	8.856219431	0.126887257	8.607520408	9.104918454	2.538904437	16.65570728
FPGS8m	5.073222576	0.106042931	4.865378431	5.281066722	0.920403767	10.3340586
FPGS9	3.574589302	0.088908808	3.400328039	3.748850565	0.165744369	11.25076242
FPGSm_1	5.49504728	0.081481931	5.335342696	5.654751864	0.745505203	10.02752275
FRDPtc	-100.282337	18.5045486	-136.5512522	-64.01342173	-851.6869807	916.9311474
FRDPtr	101.7772659	18.49723397	65.52268729	138.0318445	-913.0245221	852.0745618
FRUt1r	0.230406126	0.017725682	0.195663789	0.265148462	-0.95641134	0.98414354
FTHFDH	131.3990898	3.814896276	123.9218931	138.8762865	3.513055909	471.0722122
FTHFLmi	10.15706902	0.256427241	9.654471631	10.65966641	0.17971768	25.68101274
FUC14GALACGLCGALGLUSIDEte	0	0	0	0	0	0
FUCACGALFUCGALACGLCGALGLUSIDEte	0	0	0	0	0	0
FUCACNGAL14ACGLCGALGLUSIDEte	0	0	0	0	0	0
FUCACNGALACGLCGALGLUSIDEte	0	0	0	0	0	0
FUCASEe	133.4190791	2.741520778	128.0456983	138.7924598	5.342640021	316.0173249
FUCFUC132GALACGLCGAL14ACGLCGALGLUSIDEte	0	0	0	0	0	0
FUCFUCFUCGALACGLC13GALACGLCGAL14ACGLCGALGLUSIDEte	0	0	0	0	0	0
FUCFUCFUCGALACGLCGAL14ACGLCGALGLUSIDEte	0	0	0	0	0	0
FUCGALGBSIDEte	0	0	0	0	0	0
FUCGALGBSIDEtg	0	0	0	0	0	0
FUMAC	0	0	0	0	0	0
FUMSO4tm	-1240.621662	112.7601507	-1461.631557	-1019.611766	-6558.328477	6061.856073
FUMtm	-1298.099522	111.8501621	-1517.32584	-1078.873204	-6526.308165	5896.215857
G5SDym	8.76439988	0.254426158	8.26572461	9.263075149	0.41466164	25.26123998
G6PDH1er	-649.6369743	8.694696531	-666.6785795	-632.5953691	-988.0780732	-47.42008469
G6PDH2er	649.6369743	8.694696531	632.5953691	666.6785795	47.42008469	988.0780732
G6PPer	1962.660906	0.646080766	1961.394587	1963.927224	1927.499598	2000.171857
GACMTRc	-62.64912716	5.728262174	-73.87652102	-51.4217333	-695.2935182	143.1680313
GALACGLCGALGBSIDEte	0	0	0	0	0	0
GALACGLCGALGBSIDEtg	0	0	0	0	0	0
GALGALFUCFUCGALACGLCGALACGLCGAL14ACGLCGALGLUSIDEte	0	0	0	0	0	0
GALGALGALTHCRMtg	0	0	0	0	0	0
GALSIDEtl	0	0	0	0	0	0
GALt1r	-469.8018444	16.55359433	-502.2468893	-437.3567995	-963.6086591	341.3387618
GARFT	1.373821963	0.036404556	1.302469034	1.445174892	0.016823135	4.068126505
GBA	2238.781084	5.331317668	2228.331701	2249.230466	1807.723112	2519.928186
GBSIDEte	0	0	0	0	0	0
GBSIDEtl	0	0	0	0	0	0
GCCam	30.07628927	0.380909551	29.32970655	30.82287199	8.275776457	64.68603958
GCHOLAt2	0.518210486	0.008007013	0.50251674	0.533904231	0.034009066	0.957754243
GD1B2te	0	0	0	0	0	0
GD1Cte	0	0	0	0	0	0
GDPFUCtg	-5.61E-31	3.88E-47	-5.61E-31	-5.61E-31	-5.61E-31	-5.61E-31
GFUCS	-5.10E-30	6.87E-46	-5.10E-30	-5.10E-30	-5.10E-30	-5.10E-30
GGH_10FTHF7GLUl	5.908907634	0.108950418	5.695364814	6.122450454	1.045126283	12.87487554
GGH_5THFl	18.41055957	0.382490023	17.66087912	19.16024001	4.883150384	44.74570737
GGH_6DHFl	6.274729265	0.063792237	6.149696481	6.399762049	3.522826741	11.29545659
GGH_7THFe	132.5136902	4.348634773	123.990366	141.0370143	7.497494035	545.2876931
GGLUCT	290.814381	5.616171289	279.8066852	301.8220767	39.97895075	601.7635674
GHMT2rm	13.94505836	0.335174028	13.28811726	14.60199945	0.580942341	43.32238041
GLCAASE4ly	0	0	0	0	0	0
GLCAASE7ly	0	0	0	0	0	0
GLCAASE8ly	12.54271775	0.138906503	12.270461	12.8149745	5.14652103	20.67543902
GLCAASE9ly	12.54271775	0.138906503	12.270461	12.8149745	5.14652103	20.67543902
GLCNACDASg	0	0	0	0	0	0
GLCter	-974.2333636	0.545557318	-975.302656	-973.1640713	-997.612726	-926.2678226
GLGNS1	2.507024145	0.05979052	2.389834726	2.624213564	0.26471378	7.671358858
GLNALANaEx	289.6102013	8.358063344	273.2283972	305.9920055	23.992224	1026.688874
GLNASNNaEx	207.9556588	5.102905354	197.9539643	217.9573533	7.323042104	596.4738383
GLNCYSNaEx	198.083974	5.17003871	187.9506981	208.2172498	16.0402858	649.8214339
GLNtm	171.717562	0.571104492	170.5981972	172.8369268	122.6757734	190.1798405
GLPASE1	2.507024145	0.05979052	2.389834726	2.624213564	0.26471378	7.671358858
GLPASE2	2.507024145	0.05979052	2.389834726	2.624213564	0.26471378	7.671358858
GLUt6	30.6621235	0.911115332	28.87633745	32.44790955	0.575764314	111.2711883
GLYt4	222.7526027	6.653563174	209.7116189	235.7935865	18.33619606	692.0622469
GLYt7_211_r	-4365.713468	3.543296027	-4372.658328	-4358.768608	-4481.90633	-4148.11846
GLYtm	-868.8860195	1.005479888	-870.8567601	-866.9152789	-929.5829693	-808.7845384
GMPtg	-2.81E-31	2.36E-47	-2.81E-31	-2.81E-31	-2.81E-31	-2.81E-31
GNDer	-9.77E-45	1.69E-60	-9.77E-45	-9.77E-45	-9.77E-45	-9.77E-45
GPAM_hs_1	2.66268429	0.078079932	2.509647623	2.815720957	0.034307433	7.092731004
GQ1BALPHAte	0	0	0	0	0	0
GT1Ate	0	0	0	0	0	0
GTHOm	6285.625629	52.67652016	6182.37965	6388.871609	2354.102437	8202.801632
GTHPi	12.09350628	0.277920448	11.5487822	12.63823036	0.490677656	33.84370581
GTHPm	5.404559223	0.149658185	5.111229179	5.697889267	0.183422574	18.3131131
GTHS	18.68314609	0.299203721	18.0967068	19.26958538	6.440952913	33.58761293
HCO3Em	35.48449741	0.000776499	35.48297547	35.48601935	35.43437941	35.52393801
H2O2t	964.6888731	0.730002204	963.2580688	966.1196775	933.1166334	995.7504591
H2O2tm	55.28017291	0.779991134	53.75139029	56.80895553	12.1166406	98.84345939
H2Oter	992.5202671	0.156321851	992.2138763	992.8266579	982.3035501	999.7233019
H2Otg	12.31419608	0.266525262	11.79180657	12.83658559	0.478843642	31.02145872
HACD1x	-5.681189068	0.141842388	-5.959200149	-5.403177986	-23.84384433	-0.21202982
HACD9m	36.09001118	0.737437137	34.64463439	37.53538797	0.07560142	82.05370876
HAS1	473.7925832	6.560834971	460.9333466	486.6518197	42.45273736	853.2677441
HAtly	12.54271775	0.138906503	12.270461	12.8149745	5.14652103	20.67543902
HCO3_CLt	6130.498625	16.89643709	6097.381608	6163.615641	4855.643504	6738.553622
HDCAt	-0.042102642	0.019684808	-0.080684866	-0.003520417	-0.98583929	0.896300699
HDD2COAtx	-6.457876152	0.302146556	-7.050083402	-5.865668902	-27.11630196	10.71402939
HESTRATRIOLte	8.2766927	0.18565873	7.912801589	8.64058381	0.16129887	20.99324899
HESTRATRIOLtr	-8.2766927	0.18565873	-8.64058381	-7.912801589	-20.99324899	-0.16129887
HEX4	2.276456165	0.07189459	2.13554277	2.417369561	0.081121519	7.654085804
HEXCt	21.35268762	0.401797951	20.56516364	22.14021161	6.245301609	60.2521522
HISt4	287.2420413	5.746723925	275.9784624	298.5056202	7.027315673	584.955849
HMGCOAtm	972.190638	0.490287209	971.229675	973.1516009	943.1244729	995.0281055
HMGCOAtx	397.2699355	4.847128236	387.7695642	406.7703068	186.0674354	903.97513
HMGLm	972.190638	0.490287209	971.229675	973.1516009	943.1244729	995.0281055
HMGLx	122.456993	4.701832013	113.2414022	131.6725837	5.70827925	728.2716352
HOMt4	217.826503	5.15097011	207.7306016	227.9224044	6.467864384	536.183026
HPACtr	0.330403672	0.007756491	0.315200949	0.345606395	0.00536785	0.863613466
HPDCACRNCPT1	0.544099995	0.194583886	0.162715579	0.925484411	-8.233659892	15.30225802
HPDCACRNCPT2	0.544099995	0.194583886	0.162715579	0.925484411	-8.233659892	15.30225802
HSD17B42x_1	3.453760375	0.092195259	3.273057667	3.634463082	0.108709627	9.421065191
HSD17B4x	0.337276073	0.007555235	0.322467812	0.352084335	0.016877801	0.743029059
HSD17B7r	305.1348546	5.373079431	294.6036189	315.6660903	55.51605269	601.7089299
HSD17B9r	0.430929177	0.009940062	0.411446656	0.450411697	0.028969303	0.994218172
Htx	-736.1581645	6.192049554	-748.2945816	-724.0217474	-992.5693142	-368.4382317
ICDHyr	620.9966258	12.46502917	596.5651686	645.428083	61.47765923	1263.91954
ICDHyp	322.0978068	6.89209242	308.5893056	335.6063079	22.82320509	774.2535093
IDPtn	-37.90022344	16.10795214	-69.47180963	-6.328637245	-984.1124439	930.3308922
ILEt4	268.2297447	7.154999735	254.2059452	282.2535442	5.883404208	801.8664925
ILEtmi	692.8526738	1.632134553	689.65369	696.0516575	579.1355461	794.3685616
ILETAm	-692.8526738	1.632134553	-696.0516575	-689.65369	-794.3685616	-579.1355461
INSt	887.0125088	6.048609548	875.1572341	898.8677835	536.1586251	1200.730082
INSTt2	-0.115469986	0.018362009	-0.151459523	-0.079480449	-0.930330424	0.887183831
INSTt4	0.017554145	0.019422911	-0.02051476	0.05562305	-0.954247129	0.916288882
IPDPtx	4.133232814	0.196187213	3.748705877	4.51775975	-3.235269701	18.54279886
ITCOALm	3405.321192	68.72898396	3270.612384	3540.030001	326.7263254	7357.644121
ITPtn	37.90022344	16.10795214	6.328637245	69.47180963	-930.3308922	984.1124439
KAS8	0.117698706	0.003280611	0.111268708	0.124128704	0.002523258	0.358982511
KCC2t	175.4343201	18.46143327	139.2499109	211.6187293	-947.6187521	1184.167227
KCCt	4805.69234	7.731616871	4790.538371	4820.846309	4186.84965	5015.458696
KHK	6.343481886	0.211702842	5.928544315	6.758419457	0.173083549	26.23942468
KSII_CORE2tly	0	0	0	0	0	0
KSII_CORE4t	0	0	0	0	0	0
KSItly	0	0	0	0	0	0
KYN3OX	2.344910742	0.040460509	2.265608144	2.424213339	0.249267919	5.615148149
LACZe	147.9541582	3.910963493	140.2886698	155.6196467	12.01119235	413.7399124
LALDO	-2156.642759	49.64991236	-2253.956587	-2059.328931	-4923.456414	-51.4834692
LCADi_D	9.60E-30	1.24E-45	9.60E-30	9.60E-30	9.60E-30	9.60E-30
LCTStg	0	0	0	0	0	0
LCYSTAT	39.00097394	0.794635695	37.44348798	40.5584599	10.83860348	115.2590101
LCYSTCBOXL	840.8178828	3.67759053	833.6098054	848.0259603	613.6561925	971.3812641
LEUKTRA4tr	0	0	0	0	0	0
LEUKTRB4t	-0.574354854	0.009169582	-0.592327234	-0.556382474	-0.99306494	-0.034972679
LEUKTRC4t	-0.053824535	0.017695736	-0.088508178	-0.019140892	-0.861041099	0.929501081
LEUKTRD4t	-0.451907716	0.025386221	-0.50166471	-0.402150723	-1.609768897	1.01621506
LEUTAm	-957.88229	1.249257204	-960.3308341	-955.4337459	-997.9322434	-889.5733478
TTCCOAtx	0.432076575	0.257476479	-0.072577325	0.936730475	-26.5481202	11.79612571
LIPOti_1	5.34E-63	5.12E-79	5.34E-63	5.34E-63	5.34E-63	5.34E-63
L_LACtcm	0.366655335	0.009616116	0.347807748	0.385502921	0.01095799	0.859492199
LNLCCPT1	-24.7442492	0.181491777	-25.09997308	-24.38852531	-35.89363392	-10.87220244
LNLCCPT2	25.83069318	0.280497804	25.28091748	26.38046887	14.99106449	46.4965501
LNLCCRNt	-587.6375945	115.0469522	-813.1296207	-362.1455683	-6065.578384	5260.792032
LNLCt	-0.279417225	0.014400467	-0.307642141	-0.251192309	-0.973093547	0.740029786
LNLNCAt	-0.006912061	0.017745144	-0.041692543	0.02786842	-0.8667721	0.969991246
LNLNCGCPT2	-5.376211639	0.283614902	-5.932096847	-4.820326431	-22.36843403	11.20249606
LNLNCGCRNt	631.7816463	103.2601176	429.3918157	834.1714768	-5971.045843	5085.796055
LNLNCGt	-0.111387783	0.020707417	-0.151974321	-0.070801245	-0.936453531	0.954230123
LPASE	165.0684899	4.476114223	156.295306	173.8416738	5.142319021	498.4474828
LSTO1r	460.0091762	2.166467586	455.7628998	464.2554527	334.9489313	568.9363817
LYSt4	586.8422024	11.1798552	564.9296862	608.7547186	118.5952931	1489.273356
LYStm	0	0	0	0	0	0
LYStn	0	0	0	0	0	0
MALtm	-285.2350621	0.873367891	-286.9468632	-283.5232611	-352.2978079	-247.3181938
MALTt1r	0.6288144	0.008036113	0.613063618	0.644565181	0.240444472	0.992962008
MANt1r	11.53022614	0.149016911	11.23815299	11.82229928	3.259272844	18.7261902
MCDp	0	0	0	0	0	0
MCPST	384.4082824	5.85078115	372.9407514	395.8758135	22.93384237	636.3251681
ME1m	-5.537118888	0.407005402	-6.334849476	-4.7393883	-26.14121925	17.18255799
ME2m	22.36056233	0.502965534	21.37474989	23.34637478	1.424479465	63.17032568
MECOALm	3167.14248	63.31928891	3043.036674	3291.248286	172.0597478	6782.193728
MECOAS1m	-3167.14248	63.31928891	-3291.248286	-3043.036674	-6782.193728	-172.0597478
METAT	1.608087081	0.066438342	1.477867931	1.738306231	0.07950281	9.391424838
METS	90.60281473	2.180118748	86.32978198	94.87584747	2.058320613	256.4144194
METtec	-1779.372129	32.89478976	-1843.845917	-1714.898341	-3477.604478	-124.9365077
MI1345PP	6.756364883	0.150773849	6.460848139	7.051881627	0.681456132	15.82741555
MI134PP	2.669230175	0.06461741	2.54258005	2.795880299	0.101627527	5.799988855
MI145PK	9.788187292	0.228562159	9.340205461	10.23616912	1.623683794	26.7038086
MI145PP	3.649386438	0.084853011	3.483074536	3.815698341	0.087418018	10.96712553
MI14PP	9.718581831	0.119353235	9.48464949	9.952514172	3.257830621	17.15565369
MI1P_Dtn	-5.828497415	0.119011523	-6.061759999	-5.59523483	-12.80274619	-0.165471464
MMCDm	35.5886182	0.698099346	34.22034349	36.95689292	2.468035024	73.93711545
MMEm	35.5886182	0.698099346	34.22034349	36.95689292	2.468035024	73.93711545
MMMm	-35.5886182	0.698099346	-36.95689292	-34.22034349	-73.93711545	-2.468035024
MMSAD1m	36.83187066	0.994516845	34.88261764	38.78112367	0.849664528	98.14142494
MTHFCm	982.4973515	0.53570016	981.4473792	983.5473238	933.3908373	1007.033168
MTHFD2m	2272.373124	94.4686131	2087.214642	2457.531605	-4493.189887	6486.759631
NACHEX10ly	0	0	0	0	0	0
NACHEX13ly	0	0	0	0	0	0
NACHEX16ly	0	0	0	0	0	0
NACHEX17ly	0	0	0	0	0	0
NACHEX20ly	0	0	0	0	0	0
NACHEX25ly	0	0	0	0	0	0
NACHEX26ly	0	0	0	0	0	0
NACHEX27ly	12.54271775	0.138906503	12.270461	12.8149745	5.14652103	20.67543902
NACHEXA10ly	0	0	0	0	0	0
NACHEXA11ly	0	0	0	0	0	0
NACHEXA12ly	0	0	0	0	0	0
NACHEXA13ly	0	0	0	0	0	0
NACHEXA15ly	0	0	0	0	0	0
NACHEXA18ly	0	0	0	0	0	0
NACHEXA20ly	0	0	0	0	0	0
NACHEXA21ly	0	0	0	0	0	0
NACHEXA9ly	0	0	0	0	0	0
NACt	0.294082901	0.005835728	0.282644875	0.305520927	0.006362844	0.789759036
NADHtru	649.6369743	8.694696531	632.5953691	666.6785795	47.42008469	988.0780732
NADPHtru	460.7938618	8.85928826	443.4296568	478.1580668	4.467822752	894.9446957
NADPtru	460.7938618	8.85928826	443.4296568	478.1580668	4.467822752	894.9446957
NADPtxu	263.209917	5.932769175	251.5816894	274.8381445	10.27414047	690.001724
NADtn	-1.69E-28	3.26E-44	-1.69E-28	-1.69E-28	-1.69E-28	-1.69E-28
NADtru	649.6369743	8.694696531	632.5953691	666.6785795	47.42008469	988.0780732
NAIt	0.480775424	0.00836725	0.464375614	0.497175234	0.072751641	0.959889922
NBAHH_ir	80.38869159	2.605892663	75.28114198	85.49624121	1.247447949	302.4263593
NCCt	0.480651948	0.010385608	0.460296157	0.501007739	0.005977504	0.96222231
NDP8	6.577842472	0.216906046	6.152706621	7.002978322	0.036997475	26.00716968
NDP8ex	86.36634763	1.864476335	82.71197401	90.02072124	2.734769855	204.4029144
NDPK3m	8.711556176	0.170700234	8.376983718	9.046128634	1.06541609	20.57392024
NDPK4m	-5.07E-16	6.24E-32	-5.07E-16	-5.07E-16	-5.07E-16	-5.07E-16
NDPK4n	1016.164348	71.25363902	876.5072156	1155.821481	-4046.883929	3798.6225
NDPK6m	-1649.766813	30.34450484	-1709.242043	-1590.291584	-2986.134201	-51.36346046
NDPK7n	557.7158716	73.23504939	414.1751748	701.2565684	-3789.982987	5232.470289
NDPK9n	-37.90022344	16.10795214	-69.47180963	-6.328637245	-984.1124439	930.3308922
NH4tn	1.88E-31	2.08E-47	1.88E-31	1.88E-31	1.88E-31	1.88E-31
NICRNTtn	-4.87E-28	0	-4.87E-28	-4.87E-28	-4.87E-28	-4.87E-28
NKCC2t	-6754.955251	6.49192185	-6767.679418	-6742.231084	-6980.835939	-6137.720069
NOS2_2	3.1427827	0.062245399	3.020781718	3.264783681	0.147597389	6.744258593
NRPPHRSULT	2.195677275	0.061439857	2.075255155	2.316099396	0.06857638	7.426246363
NRVNCCOAtx	-4.30195054	0.140069869	-4.576487483	-4.027413597	-15.07534668	2.4598803
NTD12	0	0	0	0	0	0
NTD4e	17.22576076	0.48699823	16.27124423	18.18027729	1.365317069	53.08517788
NTD7e	220.8111624	2.730507126	215.4593684	226.1629563	96.17249073	463.0640447
NTD9e	49.04897665	1.343454636	46.41580556	51.68214774	1.990550483	144.0683381
O2Stm	686.0343223	5.584577612	675.0885502	696.9800945	390.7423475	936.7837075
O2Stn	26.00554722	0.290017391	25.43711313	26.57398131	10.88668175	43.63735623
O2ter	583.4034962	0.412037375	582.595903	584.2110895	560.1993774	613.1473405
O2tn	-13.00277361	0.145008696	-13.28699065	-12.71855657	-21.81867812	-5.443340877
OCCOAtm	572.1925549	8.758155512	555.0265701	589.3585397	50.15199123	985.3644115
OCCOAtx	415.4393427	8.533018768	398.7146259	432.1640594	23.66664254	872.0648282
OIVD2m	43.37806369	0.517615227	42.36353784	44.39258953	12.20870807	76.43854047
ORNt4m	-857.8604793	86.86671083	-1028.119233	-687.6017261	-4886.35421	4555.290028
ORNt	5260.878246	19.80532818	5222.059802	5299.696689	3814.099107	6253.367785
P45027A11m	-5.67E-61	6.56E-77	-5.67E-61	-5.67E-61	-5.67E-61	-5.67E-61
P45027A13m	2.416169503	0.05733635	2.303790257	2.528548748	0.052623412	5.674000292
P45027A14m	1.50E-30	2.11E-46	1.50E-30	1.50E-30	1.50E-30	1.50E-30
P45027A15m	4.386921304	0.132375387	4.127465545	4.646377062	0.408780014	18.0035039
P4507B12r	2.181526811	0.07860898	2.02745321	2.335600412	0.077809026	8.996929853
PAIL_HStn	5.828497415	0.119011523	5.59523483	6.061759999	0.165471464	12.80274619
PAPStg	0	0	0	0	0	0
PAPtg	0	0	0	0	0	0
PCHOLP_hs	675.99953	11.14805653	654.1493392	697.8497208	51.76574641	1359.659518
PCREATtmdiffir	2.820163872	0.0755384	2.672108608	2.968219137	0.166653449	9.052842587
PCRNtc	482.8143104	8.385017152	466.3796767	499.248944	47.21327036	962.8273859
PCRNtm	624.999111	119.3236751	391.1247078	858.8735142	-5768.017198	6390.140651
PDE1	3.357560258	0.083395045	3.194105969	3.521014547	0.171731866	9.685435646
PI34P5K	4.137511939	0.079382406	3.981922423	4.293101455	0.229971737	9.497937661
PI3P4K	2.753850054	0.06753605	2.621479396	2.886220712	0.079650252	8.546942871
PDE4	3.577426808	0.07931128	3.4219767	3.732876916	0.12524403	8.450053845
PDHm	68.99780808	0.77029886	67.48802231	70.50759385	25.32720932	102.6635379
PDXPP	6.548011135	0.164203109	6.226173042	6.869849229	0.719091526	20.07271758
PEFLIP	5.793297382	0.116899772	5.56417383	6.022420934	0.373398805	13.49051319
PEROXx	3.60E-29	2.13E-45	3.60E-29	3.60E-29	3.60E-29	3.60E-29
PGCD	280.7359194	8.597693337	263.8844405	297.5873984	8.404346498	832.4269247
PGLer	3.24E-44	3.47E-60	3.24E-44	3.24E-44	3.24E-44	3.24E-44
PGLYCt	-94.12609705	1.077560703	-96.23811603	-92.01407808	-167.2014488	-46.00950134
PGPP_hs	4.835036513	0.144759789	4.551307326	5.1187657	0.100322901	15.83454304
PGPPT	89.69970285	1.120786019	87.50296226	91.89644345	30.96792213	164.4403803
PHEMEtm	5.040331089	0.046921191	4.948365554	5.132296624	2.422419263	7.359611316
PHEt4	210.6499455	6.566054669	197.7804784	223.5194127	8.451875673	817.9915345
PHETA1m	-5.419617894	0.527782308	-6.454071217	-4.38516457	-32.37588144	20.09080105
PHYHx	-3.31E-30	6.21E-46	-3.31E-30	-3.31E-30	-3.31E-30	-3.31E-30
PHYQt	15.85512877	0.420960715	15.03004577	16.68021177	0.344125486	42.42572181
PHYTt	-3.15E-31	3.60E-47	-3.15E-31	-3.15E-31	-3.15E-31	-3.15E-31
PI345P5P	9.280961579	0.177952682	8.932174323	9.629748836	1.395984627	23.14870409
PI45P3K	1.778488441	0.036297147	1.707346032	1.84963085	0.145518027	4.27858953
PI45P5P	11.6206071	0.164362491	11.29845662	11.94275758	2.988518436	20.67619656
PI4PLC	3.445460798	0.086644549	3.275637483	3.615284114	0.020758349	9.830906022
PI4PLCn	2.623734594	0.059380567	2.507348682	2.740120506	0.19869527	7.907874666
PIACGT	0	0	0	0	0	0
PROSTGE1t	0.623778043	0.007880583	0.6083321	0.639223986	0.096992001	0.956282765
PROSTGE2t	51.46190242	11.95033051	28.03925463	74.88455021	-774.6020183	688.4461117
PIPLC	6.601777209	0.148604525	6.31051234	6.893042077	0.578830608	18.18820059
PIPLCn	5.828497415	0.119011523	5.59523483	6.061759999	0.165471464	12.80274619
PIter	-633.7266235	48.20999599	-728.2182156	-539.2350313	-3427.842272	2011.931286
PItn	6.371305525	0.164594833	6.048699652	6.693911397	0.811679685	11.39118711
PItx	-324.6220031	8.888931627	-342.0443091	-307.1996971	-874.6222749	-29.16050019
PLA2_2	7.70119527	0.190770885	7.327284336	8.075106205	0.205292725	22.66281408
PMI12346PH	9.017887022	0.175017565	8.674852594	9.360921449	1.491901675	26.45630627
PPAer	6.718769954	0.179077134	6.367778771	7.069761137	0.105657067	18.81902272
PPAm	1098.152215	1.008016205	1096.176503	1100.127927	1045.961426	1169.583109
PPAP	9.451369362	0.224642156	9.011070736	9.891667987	0.180359453	30.15293276
PPDOy	1945.306688	55.54564648	1836.437221	2054.176156	31.71676203	5442.100963
PPItr	-42.26052233	14.0146774	-69.72929004	-14.79175462	-966.4084155	728.0643431
PPMI12346Ptn	6.371305525	0.164594833	6.048699652	6.693911397	0.811679685	11.39118711
PPPG9tm	2.29722745	0.047745443	2.203646382	2.390808517	0.084984121	5.356980449
PPPGOm	1.148613725	0.023872721	1.101823191	1.195404259	0.04249206	2.678490225
PRASCSi	1.373821963	0.036404556	1.302469034	1.445174892	0.016823135	4.068126505
PRGNLONESULT	1.850701558	0.04910245	1.754460757	1.946942359	0.041507312	4.626285811
PRGNLONEtr	0	0	0	0	0	0
PRGSTRNt	420.5554219	8.845430078	403.218379	437.8924649	28.78480074	869.7422369
PRISTCOAtx	4.264796659	0.182053509	3.907971782	4.621621536	0.055017461	24.1073134
PRISTtx	-1.81E-30	6.65E-47	-1.81E-30	-1.81E-30	-1.81E-30	-1.81E-30
PROSTGE2t3	8.817613183	0.186786471	8.4515117	9.183714667	1.049239962	21.82755326
PROSTGI2t	0.060502216	0.019231088	0.022809284	0.098195148	-0.975739738	0.88243729
PROt4	277.1836781	7.944696987	261.6120721	292.7552842	7.170669052	828.527585
PROtm	3.57316955	0.129955264	3.318457233	3.827881867	0.005333282	15.64189712
PSFLIP	4.861504803	0.141099626	4.584949536	5.138060069	0.123863273	16.2728897
PSFLIPm	0	0	0	0	0	0
PTDCACRNCPT2	-4.808593946	0.156778913	-5.115880614	-4.501307277	-12.49838923	5.427714232
PYDXK	5.369707949	0.175309663	5.02610101	5.713314888	0.124587207	24.16709715
PYDXPP	10.62791145	0.209446296	10.21739672	11.03842619	2.890716989	31.38392222
PYNP2r	2983.135022	5.607426038	2972.144467	2994.125577	2615.879439	3366.949519
PYRt2p	295.9709187	1.085441533	293.8434533	298.0983841	238.0990681	357.8454031
RDH1a	421.9241954	8.803765126	404.6688157	439.179575	13.41475107	956.0328068
RIBt	338.9262218	6.823657239	325.5518537	352.30059	-112.0735059	608.3742341
RIBt2	299.2928559	7.889114718	283.830191	314.7555207	30.90854243	801.8045499
S2L2N2M2MASNtly	0	0	0	0	0	0
S4T2g	0	0	0	0	0	0
S4T3g	0	0	0	0	0	0
S4TASE1ly	0	0	0	0	0	0
S4TASE2ly	0	0	0	0	0	0
S4TASE3ly	0	0	0	0	0	0
S4TASE4ly	0	0	0	0	0	0
S6T18g	0	0	0	0	0	0
S6T20g	0	0	0	0	0	0
S6T3g	0	0	0	0	0	0
S6TASE11ly	0	0	0	0	0	0
S6TASE14ly	0	0	0	0	0	0
S6TASE15ly	0	0	0	0	0	0
S6TASE16ly	0	0	0	0	0	0
S6TASE17ly	0	0	0	0	0	0
S6TASE21ly	0	0	0	0	0	0
S6TASE24ly	0	0	0	0	0	0
S6TASE25ly	0	0	0	0	0	0
S6TASE26ly	0	0	0	0	0	0
S6TASE5ly	0	0	0	0	0	0
S6TASE6ly	0	0	0	0	0	0
S6TASE8ly	0	0	0	0	0	0
SADT	29.58326082	0.179903719	29.23064953	29.93587211	18.4743197	41.79381339
SALMCOM	5.830173239	0.171303032	5.494419297	6.165927182	0.35945449	16.42075225
SALMCOM2	94.60563971	2.398313923	89.90494442	99.306335	6.125664045	270.1711236
SBPP3er	2.684741205	0.081216512	2.525556842	2.843925568	0.069868126	8.978412487
SBTD_D2	14.39333041	0.256271005	13.89103924	14.89562158	3.358471852	29.0853275
SBTR	6.69497271	0.147335069	6.406195975	6.983749444	0.301173684	17.21608997
SERASNNaEx	254.6906817	5.950665971	243.0273764	266.353987	12.0710945	661.5513534
SERGLYexR	986.7306283	134.5951479	722.9241383	1250.537118	-6607.002771	7086.844307
SERTHRNaEx	350.0906254	10.4296606	329.6484906	370.5327601	2.008207272	1056.340307
SERtN1	0.03296306	0.015973326	0.001655341	0.064270779	-0.925606789	0.890067123
SFGTHi	9.337656161	0.279685182	8.789473204	9.885839118	0.110848559	29.1088995
SGALSIDEtl	0	0	0	0	0	0
SIAASE4ly	0	0	0	0	0	0
SLCBK1	10.2940272	0.248182712	9.807589083	10.78046531	0.498508737	26.12679529
SLDt	39.00097394	0.794635695	37.44348798	40.5584599	10.83860348	115.2590101
SMPD3g	12.31419608	0.266525262	11.79180657	12.83658559	0.478843642	31.02145872
SMS	51.48492106	0.534856242	50.43660283	52.5332393	20.2989912	90.59638463
SO4t4_2	0.249537184	0.017331355	0.215567728	0.283506641	-0.920964875	0.901599488
SO4tl	0	0	0	0	0	0
SPH1Pter	4.238111282	0.092584414	4.05664583	4.419576734	0.123885299	10.44446283
SPHINGStl	-2.742306489	0.096941335	-2.932311506	-2.552301472	-13.6909114	-0.088774939
SPHINGStr	-2.684741205	0.081216512	-2.843925568	-2.525556842	-8.978412487	-0.069868126
SPHK21c	39.5841224	0.333388267	38.93068139	40.2375634	22.36707168	66.7895978
SPHMYLNtg	22.23385214	0.345708921	21.55626265	22.91144162	5.308386822	43.10954176
SPODMe	5.074280942	0.10005567	4.87817183	5.270390054	0.1374616	11.11712588
SPR	2.79E-31	3.60E-47	2.79E-31	2.79E-31	2.79E-31	2.79E-31
SQLEr	0.596555352	0.014575316	0.567987732	0.625122972	0.010273078	1.829697291
SQLSr	2716.161451	56.10834857	2606.189088	2826.133815	290.2274404	6059.250483
STCOAtx	-1.394761103	0.288348398	-1.959923963	-0.829598243	-17.12861801	20.04718722
STRDNCCPT1	-2.515860831	0.172509009	-2.853978488	-2.177743175	-14.10215009	9.636633089
STRDNCt	12.12719858	0.295110554	11.5487819	12.70561527	-11.15640289	27.18428341
STS1	3.232655168	0.06694364	3.101445634	3.363864702	0.390991191	8.181956423
STS2	332.5605203	5.862163544	321.0706798	344.0503609	61.24828877	799.7649473
SUCCtp	-0.095162653	0.002005438	-0.099093311	-0.091231994	-0.224397367	-0.015385228
SUCD1m	353.1492107	0.398586254	352.3679816	353.9304397	333.420198	377.577365
SULFOX	18.53382537	0.34242008	17.86268201	19.20496872	4.28769656	38.99182879
TAURt4_2_r	-4161.231314	3.981456661	-4169.034969	-4153.427659	-4289.942854	-3804.1585
TCHOLAt	-764.7610367	4.672364406	-773.9188709	-755.6032024	-991.4982383	-368.8942308
TCYNTtm	48.24797224	1.104380193	46.08338706	50.41255741	1.669259651	107.7019539
TDCHOLAtx	-6.403200265	0.158881207	-6.714607431	-6.091793098	-19.30455234	-0.248638486
TETHEX3COAtx	7.41689526	0.182111617	7.05995649	7.77383403	0.384118634	17.73289855
TETHEX3t	13.77235926	0.363217311	13.06045333	14.48426519	-0.622715246	34.95565861
TETPENT3CPT1	80.45131806	17.56744373	46.01912834	114.8835078	-839.5187781	991.7182019
TETPENT6COAtx	10.96147924	0.146594987	10.67415307	11.24880542	2.547448221	19.69390694
TETPENT6CPT1	107.6735685	18.40726462	71.59532988	143.7518072	-976.3384119	985.638313
TETPENT6CRNt	107.6735685	18.40726462	71.59532988	143.7518072	-976.3384119	985.638313
TETTET6CPT2	223.023901	16.71506219	190.2623791	255.7854229	-816.4327901	867.8527803
THCHOLSTOICtm	-4.724024825	0.12488936	-4.96880797	-4.479241681	-14.54179921	0.189828413
THD1m	33.39344378	0.858424721	31.71093133	35.07595624	0.74936913	86.53164534
THFtm	-857.3786651	0.895420354	-859.133689	-855.6236412	-908.6684345	-783.106174
THMDt4	0.467292111	0.009453921	0.448762425	0.485821796	0.052439268	0.944508264
THMMPt4_1	-211.0789287	18.02605768	-246.4100018	-175.7478557	-978.7879266	662.6654219
THRCYSNaEx	236.9844962	7.522924168	222.2395648	251.7294276	12.64851327	721.935443
THRGLNNaEx	231.071549	6.503232962	218.3252124	243.8178856	33.42530974	1075.80876
THRGLYexR	-413.0171522	148.266074	-703.6186572	-122.4156472	-6710.376718	7735.454019
THRSERNaEx	279.3609918	6.453243524	266.7126345	292.0093491	28.89125132	741.9443688
THYMDtl	0	0	0	0	0	0
THYMDtm	9.87E-16	1.06E-31	9.87E-16	9.87E-16	9.87E-16	9.87E-16
THYOXt	-1890.577755	5.423297839	-1901.207419	-1879.948091	-2175.802196	-1428.164487
TMABADH	-2.86E-62	4.24E-78	-2.86E-62	-2.86E-62	-2.86E-62	-2.86E-62
TMDK1m	1.97E-15	2.37E-31	1.97E-15	1.97E-15	1.97E-15	1.97E-15
TMNDNCCOAtx	-6.751840264	0.13798437	-7.022289629	-6.481390899	-15.52847984	-0.879630581
TMNDNCCPT1	10.17037662	0.23812771	9.703646309	10.63710693	-5.815663338	23.61392243
TMNDNCCRNt	1604.372573	123.4142152	1362.480711	1846.264434	-5409.006229	6056.999444
TMNDNCt	-1.26782865	0.355460228	-1.964530697	-0.571126602	-21.96377153	14.51858487
TRDR2	10.94438591	0.328754595	10.3000269	11.58874491	0.256242339	39.76002319
TRIODTHYSUFt	1.629035587	0.045806196	1.539255443	1.718815731	0.029822477	5.581778809
TRIODTHYSULT	1.419375956	0.04547364	1.330247621	1.508504291	0.040256792	5.302311915
TRPO2	7.298911329	0.139875819	7.024754723	7.573067934	1.426903813	17.44969841
TRPt4	191.2857642	6.744516106	178.0665127	204.5050158	3.026909331	790.185388
TRYPTAOX	0.565942716	0.008483756	0.549314555	0.582570878	0.075225069	0.97834127
TSTSTERONEGLCte	0	0	0	0	0	0
TSTSTERONESte	1.525964733	0.039952284	1.447658256	1.60427121	0.034176652	4.361124704
TSTSTERONESULT	1.525964733	0.039952284	1.447658256	1.60427121	0.034176652	4.361124704
TSTSTERONEt	645.5894897	6.630055819	632.5945803	658.5843991	195.3177714	968.5259404
TSULt4_3	0.043804794	0.019285131	0.006005938	0.081603649	-0.964499118	0.981377915
TTDCAtr	-51.4547105	1.311774991	-54.02578948	-48.88363152	-131.3693945	11.61245026
TTDCPT2	-835.4689534	96.51148604	-1024.631466	-646.3064407	-6327.006214	4186.50837
TTDCRNt	-92.27127205	109.2475812	-306.3965312	121.8539871	-6246.073822	5741.406939
TYROXDAc	0.330403672	0.007756491	0.315200949	0.345606395	0.00536785	0.863613466
UAG2EMA	0	0	0	0	0	0
UDPACGALtl	0	0	0	0	0	0
UDPGALtg	0	0	0	0	0	0
UDPGD	4.112837902	0.087360249	3.941611813	4.284063991	0.239785377	8.989001774
UDPGLCAtg	0	0	0	0	0	0
UDPGLCter	-91.30459698	20.63320273	-131.7456743	-50.86351964	-926.4093766	874.2840407
UDPGLDCg	0	0	0	0	0	0
UDPGP	4.532692463	0.153077608	4.232660351	4.832724576	0.302043048	19.98157667
UDPtl	0	0	0	0	0	0
UDPXYLter	0	0	0	0	0	0
UDPXYLtg	0	0	0	0	0	0
UGCG	3.002832686	0.067037677	2.871438839	3.134226534	0.431528749	7.194560496
UMPK3	-2451.701223	111.4024722	-2670.050069	-2233.352378	-7553.786477	5676.777453
UMPK4	2393.431751	83.94656294	2228.896487	2557.967014	-2262.266064	7540.181
UMPK4n	-784.3895966	130.1214458	-1039.42763	-529.3515629	-7408.201694	6925.808013
UMPK5	-2009.350571	116.3567798	-2237.40986	-1781.291283	-6539.601041	6084.073663
UMPK6n	625.8732072	121.505252	387.7229133	864.0235012	-6322.890096	7754.828324
UMPK7	1750.455684	119.3639115	1516.502417	1984.40895	-6780.371342	6898.889902
UMPK7n	1486.125513	113.4769862	1263.71062	1708.540406	-5306.764105	7684.026877
UMPKn	-1696.210345	150.0279385	-1990.265104	-1402.155585	-7339.669907	6530.781455
UMPtr	-94.38442222	20.64678489	-134.8521206	-53.91672384	-927.6856566	871.9540319
UREAt5	-0.54804161	0.010422607	-0.56846992	-0.527613301	-0.967444843	0.374041538
UREAtm	-0.523343213	0.008897153	-0.540781633	-0.505904792	-0.973529281	-0.041561242
URIt	654.1148427	4.892890631	644.5247771	663.7049083	395.1327352	875.2198119
VLCS2p	-2.17E-47	1.08E-63	-2.17E-47	-2.17E-47	-2.17E-47	-2.17E-47
VLCSp	0.411325664	0.006798339	0.39800092	0.424650409	0.055667463	0.892406816
XOL27OHtm	-2.181526811	0.07860898	-2.335600412	-2.02745321	-8.996929853	-0.077809026
XOL7AH2tm	2.99E-30	4.32E-46	2.99E-30	2.99E-30	2.99E-30	2.99E-30
XOLDIOLONEt	4.715263417	0.150264425	4.420745144	5.00978169	0.079462414	16.63063281
XOLESTte	0	0	0	0	0	0
XOLTRI24te	0	0	0	0	0	0
XOLTRI25tc	0	0	0	0	0	0
XOLTRI25te	0	0	0	0	0	0
XOLTRIOLtm	-1.89E-61	2.40E-77	-1.89E-61	-1.89E-61	-1.89E-61	-1.89E-61
XYLTt	-0.0828785	0.016751784	-0.115711997	-0.050045004	-0.982764274	0.733633519
EX_acmana_e	0.421335049	0.009179029	0.403344153	0.439325945	0.008536464	0.988711433
EX_dgmp_e	-767.8241691	3.834272365	-775.339343	-760.3089953	-995.9020937	-580.9590928
EX_dgtp_e	767.8241691	3.834272365	760.3089953	775.339343	580.9590928	995.9020937
EX_dha_e	-325.0508727	5.613387987	-336.0531131	-314.0486322	-738.2552703	-18.62571251
EX_dhap_e	210.3531972	14.05035755	182.8144964	237.891898	-498.204767	893.4929474
EX_dttp_e	920.4807737	2.026732631	916.5083778	924.4531697	771.6989535	997.0733742
EX_HC01440_e	144.6045413	4.165810244	136.4395533	152.7695294	3.086111543	442.9626777
EX_HC01446_e	-144.6045413	4.165810244	-152.7695294	-136.4395533	-442.9626777	-3.086111543
EX_HC01577_e	773.9849487	4.637005985	764.896417	783.0734804	462.306471	962.5522156
EX_HC02160_e	146.6181574	4.745887348	137.3162182	155.9200966	5.266288622	587.276264
EX_orot_e	977.3911732	0.271837965	976.8583708	977.9239756	958.7059028	992.4075321
EX_udpg_e	-64.49232975	2.137521066	-68.68187104	-60.30278846	-240.3669457	-3.913514162
r0009	152.3771965	4.399375932	143.7544196	160.9999733	5.616453978	430.5883902
r0013	1.538039793	0.052969264	1.434220035	1.64185955	0.032455874	5.421539033
r0016	3.878968213	0.076899913	3.728244383	4.029692043	0.264762923	8.572658784
GDR	-1623.683421	50.98637754	-1723.616721	-1523.750121	-5146.612513	484.6195676
r0023	13.67807625	0.265781757	13.15714401	14.1990085	2.246789309	30.60263859
NOS2	9.048849164	0.088261334	8.87585695	9.221841378	3.875830265	14.73891268
r0027	-688.3926884	2.160931633	-692.6281144	-684.1572624	-788.9476716	-555.768652
NDP1	3.838690446	0.094637991	3.653199985	4.024180908	0.130986145	10.62540127
r0074	640.5815668	2.618016349	635.4502548	645.7128788	501.3389635	774.7513345
r0083	3424.716302	64.73090172	3297.843735	3551.58887	87.13312659	6246.135313
r0113	0.421335049	0.009179029	0.403344153	0.439325945	0.008536464	0.988711433
NTPP2	3.344928132	0.079000111	3.190087914	3.499768351	0.108777901	8.332374589
GTHRDH_syn	0.713128574	0.03259938	0.64923379	0.777023358	-0.531157299	3.180021971
GGTAe2	-880.4587777	2.380291973	-885.12415	-875.7934054	-992.4713891	-693.3510161
r0139	-904.8461062	2.076807472	-908.9166489	-900.7755636	-986.8725029	-751.006262
r0142	5.80871208	0.126087437	5.561580704	6.055843457	0.332297963	13.96776332
r0149	-944.6335316	0.922675423	-946.4419754	-942.8250877	-996.7456175	-883.5599138
PYK2	873.1827576	22.14770093	829.7732638	916.5922514	25.86351274	2570.16254
r0166	166.3769392	4.013560184	158.5103612	174.2435172	10.36281572	490.2863461
SSALxm	-760.8923385	1.276951233	-763.3951629	-758.389514	-875.7701401	-673.4036164
ITPH2	-910.7248634	2.164025605	-914.9663535	-906.4833732	-985.0247267	-667.15952
MAN1PT	-2.67E-31	3.60E-47	-2.67E-31	-2.67E-31	-2.67E-31	-2.67E-31
DHFR2i	2541.817556	30.17219282	2482.680058	2600.955054	458.2507467	3812.343122
r0246	4.75228914	0.183643827	4.392347239	5.112231041	0.435693067	18.189856
GMPR	-1409.043198	5.672004878	-1420.160327	-1397.926068	-1650.447244	-1121.308309
r0287	16.35113703	0.357721433	15.65000302	17.05227104	1.280681866	41.64857768
GMPS	4.685279465	0.123879187	4.442476258	4.928082672	0.133070065	12.74653733
ACOAR7m	235.2689307	2.430642228	230.504872	240.0329895	74.61212395	397.8459813
r0310	14.61078545	0.398650604	13.82943027	15.39214063	0.284550645	42.60303509
r0311	4.278162483	0.090796911	4.100200538	4.456124428	0.077855267	10.18963176
r0319	28.45330942	1.00776443	26.47809114	30.42852771	0.185009631	122.3013586
r0354	3.4877392	0.080528453	3.329903432	3.645574968	0.449351705	9.371787073
r0355	2.723450989	0.071090629	2.584113356	2.862788622	0.034595266	7.192901049
r0358	2.713981475	0.090297313	2.536998741	2.890964209	0.0792123	8.925746711
r0361	4.257588061	0.1053547	4.05109285	4.464083273	0.417256606	13.59778317
r0383	278.4895431	1.521740688	275.5069314	281.4721549	187.0183924	365.7063512
PYDXNO	8.375979401	0.228285101	7.928540602	8.823418199	0.127355606	24.41232258
HXAND	-688.3212263	5.569193738	-699.2368461	-677.4056066	-1022.575355	-415.5698402
r0402	-2.79E-31	3.60E-47	-2.79E-31	-2.79E-31	-2.79E-31	-2.79E-31
r0407	0.943263067	0.097036066	0.753072376	1.133453757	-4.951708193	6.043925832
r0408	-952.9221727	130.4576502	-1208.619167	-697.2251783	-6843.398431	6089.309437
r0409	953.8654358	130.4724952	698.1393452	1209.591526	-6084.810071	6842.312092
r0410	-767.8241691	3.834272365	-775.339343	-760.3089953	-995.9020937	-580.9590928
r0425	489.9073603	95.57310721	302.5840702	677.2306505	-5617.390857	4907.263135
r0451	0.387645053	0.008262562	0.371450432	0.403839674	0.01692273	0.955422471
r0463	-157.2269068	2.783138332	-162.6818579	-151.7719557	-345.9952476	-18.55170302
RNTR1	-3255.916699	64.3114838	-3381.967208	-3129.866191	-6457.360299	-117.2038495
RNTR2	-1398.942974	54.96922397	-1506.682653	-1291.203295	-5080.5506	1269.968314
r0483	-434.3249447	5.6927925	-445.482818	-423.1670714	-748.2314759	-167.5474134
HMGCOAR	481.264844	3.735365339	473.9435279	488.58616	271.9343943	805.8459291
r0494	-916.9774665	2.293857235	-921.4734267	-912.4815063	-997.7763498	-717.9255559
r0497	-920.4807737	2.026732631	-924.4531697	-916.5083778	-997.0733742	-771.6989535
r0511	5.655082809	0.10721929	5.444933002	5.865232617	0.235634091	11.08397062
BETALDHx	-5815.338713	58.213781	-5929.437723	-5701.239702	-7748.558437	-1513.344556
r0557	0.387645053	0.008262562	0.371450432	0.403839674	0.01692273	0.955422471
r0568	9.001816511	0.223579136	8.563601404	9.440031618	0.22210457	24.03396815
DNADDP	3.26008609	0.105800207	3.052717684	3.467454496	0.087621456	11.53263917
DPCOAPP	2.498432248	0.105445065	2.291759921	2.705104575	-2.679102441	9.048367655
AASAD3	-6.34E-45	8.66E-61	-6.34E-45	-6.34E-45	-6.34E-45	-6.34E-45
r0610	1285.28545	87.7121793	1113.369579	1457.201322	-5049.151683	5316.165723
HPROx	-5021.519491	50.78405224	-5121.056233	-4921.982748	-6968.742768	52.31504775
HPROxm	-2612.090869	65.37003543	-2740.216139	-2483.9656	-6300.312486	-442.968631
HPROb	-5021.519491	50.78405224	-5121.056233	-4921.982748	-6968.742768	52.31504775
r0627	-897.9236267	2.727361153	-903.2692546	-892.5779989	-997.420963	-691.302878
r0633	11.75108074	0.945955137	9.897008674	13.60515281	-61.75861114	58.66045712
r0637	421.3093828	8.332291553	404.9780913	437.6406742	43.765099	876.5335626
r0642	-366.6101922	4.723015379	-375.8673023	-357.3530821	-629.4786984	-29.92929763
r0648	773.9849487	4.637005985	764.896417	783.0734804	462.306471	962.5522156
ACACT7m	-783.502192	2.543236979	-788.4869365	-778.5174475	-943.9600558	-637.2598663
ECOAH5p	-4.370708067	0.075005797	-4.51771943	-4.223696705	-9.742594439	-0.495140225
PRAIS	1.373821963	0.036404556	1.302469034	1.445174892	0.016823135	4.068126505
r0669	43.37806369	0.517615227	42.36353784	44.39258953	12.20870807	76.43854047
r0688	7.044627232	0.221108557	6.611254459	7.478000004	-0.287727421	19.03379591
r0698	5.855890448	0.139319761	5.582823716	6.12895718	0.017730102	13.53188412
r0706	0.408082951	0.007665672	0.393058235	0.423107668	0.043162754	0.812274621
r0716_1	783.502192	2.543236979	778.5174475	788.4869365	637.2598663	943.9600558
r0717	4.328478794	0.147836123	4.038719993	4.618237595	0.132372897	15.22935024
HACD6m	-168.2272571	2.573166849	-173.2706642	-163.1838501	-405.9521693	-71.3102356
r0721	3.639890719	0.109871252	3.424543066	3.855238372	0.243726436	11.72685962
HACD5p	-4.370708067	0.075005797	-4.51771943	-4.223696705	-9.742594439	-0.495140225
ACACT5m	6.525773988	0.626293924	5.298237896	7.753310079	-38.45531558	32.19166193
ECOAH4p	-7.350780231	0.138538688	-7.622316059	-7.079244403	-16.20291471	-1.101744162
r0730	51.78824372	0.731068251	50.35534994	53.22113749	6.018312332	92.40614347
r0731	51.78824372	0.731068251	50.35534994	53.22113749	6.018312332	92.40614347
r0734	16.35113703	0.357721433	15.65000302	17.05227104	1.280681866	41.64857768
r0737	144.6045413	4.165810244	136.4395533	152.7695294	3.086111543	442.9626777
r0743	0.388853778	0.007419786	0.374310997	0.403396559	0.055397508	0.792334762
r0744	0.388853778	0.007419786	0.374310997	0.403396559	0.055397508	0.792334762
r0755	2944.385212	50.26693087	2845.862028	3042.908397	117.6212146	5641.162169
r0756	-160.387871	5.856770566	-171.8671413	-148.9086007	-508.9574583	-1.831758803
r0774	-979.0017463	0.526985862	-980.0346385	-977.968854	-998.2727505	-934.3274812
LNS14DMr	-2.87E-44	3.94E-60	-2.87E-44	-2.87E-44	-2.87E-44	-2.87E-44
r0782	2.44E-30	4.66E-46	2.44E-30	2.44E-30	2.44E-30	2.44E-30
SBPP1	10.67283243	0.256969632	10.16917195	11.17649291	0.116309295	26.81586176
r0801	-2643.71946	62.15686658	-2765.546918	-2521.892001	-5813.279767	1322.22478
r0812	59.2794124	13.40132132	33.01282262	85.54600218	-569.3581973	835.9315277
r0819	494.8467932	103.6263059	291.7392337	697.9543527	-6066.255008	6289.35183
r0822	2202.64842	78.09669197	2049.578904	2355.717936	-3028.768712	6290.807084
r0829	1013.533144	111.1319948	795.7144339	1231.351854	-5283.246628	5790.105626
r0830	-1757.076337	95.14753587	-1943.565507	-1570.587166	-6091.491227	3851.612458
r0836	-246.684697	95.40354494	-433.6756451	-59.69374891	-6061.572536	5341.741773
r0839	-993.4378191	0.176727768	-993.7842055	-993.0914326	-999.6953828	-975.5288594
r0842	94.30742967	20.65324965	53.82706036	134.787799	-872.7471275	928.1438494
r0845	0.421335049	0.009179029	0.403344153	0.439325945	0.008536464	0.988711433
r0885	-557.6332088	99.37675774	-752.411654	-362.8547637	-6490.054649	3329.037037
r0899	823.3343387	2.411806112	818.6071987	828.0614787	698.1683221	976.0777108
r0907	0.264323411	0.007090201	0.250426617	0.278220206	0.007753087	0.792511603
r0908	-28.16151509	0.33572751	-28.81954101	-27.50348917	-45.61401671	-10.55297552
r0909	28.16151509	0.33572751	27.50348917	28.81954101	10.55297552	45.61401671
MALICITtm	775.1937046	115.8626541	548.1029025	1002.284507	-5944.242893	6889.340739
r0915	-828.9514767	96.41249857	-1017.919974	-639.9829796	-6571.778692	4007.028057
r0926	4.75228914	0.183643827	4.392347239	5.112231041	0.435693067	18.189856
r0932	-210.3407249	3.991550886	-218.1641646	-202.5172851	-578.6470791	-30.33207254
r0936	252.5266238	5.206975384	242.320952	262.7322955	8.984003469	615.3276135
r0937	-252.5266238	5.206975384	-262.7322955	-242.320952	-615.3276135	-8.984003469
r0942	-4844.096909	3.590484337	-4851.134258	-4837.05956	-4983.495637	-4632.756881
r0954	-423.4218299	2.336890036	-428.0021343	-418.8415254	-607.4841713	-290.3338954
r0983	0.39605384	0.008019199	0.380336211	0.411771469	0.0249504	0.987407275
r0984	-0.39605384	0.008019199	-0.411771469	-0.380336211	-0.987407275	-0.0249504
r0986	223.8530586	4.879580291	214.2890812	233.417036	10.28949682	565.0110719
r0987	-219.1400364	4.897752259	-228.7396309	-209.540442	-556.3798815	-5.690660354
r0997	421.3093828	8.332291553	404.9780913	437.6406742	43.765099	876.5335626
r1013	0.314804187	0.006077324	0.302892632	0.326715742	0.014183351	0.643437696
r1014	0.314804187	0.006077324	0.302892632	0.326715742	0.014183351	0.643437696
r1017	4.846390426	0.142313708	4.567455558	5.125325294	0.082757749	16.48365065
r1029	6.403200265	0.158881207	6.091793098	6.714607431	0.248638486	19.30455234
r1043	0.494355315	0.00914651	0.476428155	0.512282475	0.031806539	0.912476548
r1044	0.462272574	0.010991353	0.440729522	0.483815626	0.038508703	0.968242937
r1045	0.408425384	0.007974887	0.392794606	0.424056162	0.017251347	0.956340042
r1051	-278.6506849	17.1366849	-312.2385873	-245.0627825	-970.3022342	710.2569139
CITt2r	-182.0051974	9.561726908	-200.7461821	-163.2642127	-751.9999555	448.3607778
CITt4_1	136.6468569	4.546438253	127.7358379	145.5578759	14.30923675	537.159035
r1148	-618.8718324	5.852993528	-630.3436997	-607.399965	-935.5985944	-249.4954985
r1155	76.57173388	1.89349476	72.86048415	80.28298361	1.928532843	179.897569
r1162	8.810273929	0.204969293	8.408534115	9.212013743	0.720155113	24.13622556
r1164	4.922019841	0.088974511	4.747629799	5.096409882	0.948881463	10.80452475
r1167	2.897641577	0.076002874	2.748675944	3.04660721	0.04880031	8.030199456
r1170	2.657999888	0.068194869	2.524337946	2.791661831	0.079160591	8.796872521
r1175	1.777921644	0.047015137	1.685771976	1.870071313	0.115463837	5.142705778
r1177	2.897641577	0.076002874	2.748675944	3.04660721	0.04880031	8.030199456
r1179	4.928980999	0.13560422	4.663196728	5.19476527	0.263592244	16.03268974
r1182	2.657999888	0.068194869	2.524337946	2.791661831	0.079160591	8.796872521
r1251	1.190805157	0.038870041	1.114619876	1.266990439	0.029258505	3.760647274
r1252	4.933708527	0.142236566	4.654924858	5.212492197	0.102960189	15.65312979
r1253	1.24534883	0.028808998	1.188883193	1.301814467	0.043883835	3.093678394
r1254	5.036019671	0.092621725	4.85448109	5.217558252	0.177123102	9.859966558
r1260	7.337508307	0.148692402	7.046071199	7.628945416	0.277918665	16.71977313
r1262	3.016670512	0.082367441	2.855230327	3.178110696	0.187374495	9.002684612
PPCOAtm	-166.5524913	16.24659497	-198.3958174	-134.7091651	-959.6414777	820.1048604
r1292	476.9217	8.35125595	460.5532383	493.2901616	45.88175753	954.5254149
r1298	193.4709783	4.882068634	183.9021237	203.0398328	8.071820231	599.107131
r1304	143.1554656	3.303686422	136.6802402	149.630691	3.771226213	331.017766
r1364	177.1204553	3.106996904	171.0307414	183.2101692	20.66776183	369.0431728
r1365	177.1204553	3.106996904	171.0307414	183.2101692	20.66776183	369.0431728
r1374	123.5423543	3.031404287	117.6008019	129.4839067	4.342421728	286.8962691
r1375	1.538039793	0.052969264	1.434220035	1.64185955	0.032455874	5.421539033
r1382_1	1.223759072	0.031201511	1.16260411	1.284914033	0.059083634	3.536764448
r1383_1	4.482043034	0.09749485	4.290953128	4.67313294	0.226974789	12.10668418
r1392	-3740.767902	77.002905	-3891.693596	-3589.842208	-6819.823925	-195.8630916
r1400	-25.44439303	19.2871667	-63.24723977	12.35845371	-943.6446045	937.3788399
HCO3Ee	4827.860607	1.011651074	4825.877771	4829.843443	4757.218965	4872.001367
ALAtmi	-12.65484727	0.303889303	-13.2504703	-12.05922424	-32.97253433	-0.830712376
r1435	13.94505836	0.335174028	13.28811726	14.60199945	0.580942341	43.32238041
ACOAO5p	4.603519703	0.100910847	4.405734442	4.801304964	0.067376871	10.08241653
ACOAO4p	6.933897672	0.133379157	6.672474524	7.19532082	0.470051845	15.15960083
r1448	16.4855781	0.353440177	15.79283535	17.17832085	2.882086906	43.61637507
r1449	28.38473449	1.008440069	26.40819196	30.36127703	0.503150096	99.61400125
r1450	17.72513985	0.460221342	16.82310602	18.62717368	1.656795153	51.34348199
PHEt2m	-13.45647765	0.307568539	-14.05931199	-12.85364332	-44.4372655	-0.692924909
r1456	18.87609555	0.401258533	18.08962882	19.66256227	0.756494678	40.2342919
r1467	-68.64543387	17.70498139	-103.3471974	-33.94367034	-923.3911884	929.1110825
r1468	67.89249489	18.94804559	30.75432554	105.0306642	-948.89411	950.892392
r1487	0	0	0	0	0	0
GTHRDt2	-3.658393433	0.103943382	-3.862122463	-3.454664404	-12.803557	-0.299304682
r1515	4.55133338	0.152787802	4.251869288	4.850797473	0.232156152	16.66011584
r1518	6.53508861	0.150103449	6.24088585	6.82929137	0.196600674	16.58946343
r1519	7.03509644	0.197966941	6.647081235	7.423111645	0.482961106	27.88192886
r1520	6.030569005	0.101230224	5.832157766	6.228980244	0.610025437	13.69678493
r1525	1.214179895	0.036920582	1.141815555	1.286544235	0.044583187	3.908644596
r1530	3.946302984	0.13266887	3.686271998	4.206333969	0.060146706	13.03878956
r1536	35.06042325	0.905870077	33.2849179	36.8359286	6.977149242	114.5175259
r1540	3381.85383	7.117020377	3367.90447	3395.80319	2974.586565	3814.509878
r1547	-312.0818086	115.8031546	-539.0559915	-85.10762562	-6105.746539	5545.342805
r1548	-468.31045	118.065665	-699.7191535	-236.9017465	-6265.446741	5431.928999
r1549	904.6784081	122.2316913	665.1042932	1144.252523	-5777.598921	6121.701778
r1552	1671.692649	104.0171233	1467.819088	1875.566211	-5086.433749	6150.906871
r1553	-524.4999661	150.1157924	-818.7269193	-230.2730129	-6126.749509	6081.787275
r1554	-1746.017488	99.01517949	-1940.087239	-1551.947736	-6080.758789	4379.526387
r1556	-909.1573985	107.9792565	-1120.796741	-697.5180558	-5922.365832	5847.562862
r1557	360.4694675	117.6523124	129.8709352	591.0679998	-5511.085101	6166.704213
r1560	1727.303803	73.62486819	1582.999062	1871.608545	-5013.134884	5572.399304
r1561	-411.9432148	132.3981963	-671.4436795	-152.4427501	-6171.805252	5971.676828
r1562	1139.337678	111.7848996	920.2392753	1358.436082	-5557.252217	5073.069521
r1564	-2351.424157	91.84644561	-2531.44319	-2171.405124	-6099.234875	3283.787413
r1565	-2586.413104	96.06512734	-2774.700754	-2398.125455	-6161.517554	4003.457318
r1567	-946.0555438	127.103399	-1195.178206	-696.9328818	-6177.792217	5621.464183
r1568	-799.7767424	103.6453548	-1002.921638	-596.6318469	-5621.315388	5855.694335
r1571	-1234.048558	110.3103798	-1450.256902	-1017.840214	-5969.87671	6161.511825
r1578	-2656.57103	102.944138	-2858.341541	-2454.80052	-6258.556898	3472.321327
r1579	-659.4175043	94.04561633	-843.7469123	-475.0880963	-6175.161452	5590.853929
r1581	-120.9624285	108.7123348	-334.0386046	92.11374764	-6174.983999	5822.436404
r1584	-609.9985414	106.3781044	-818.499626	-401.4974568	-5862.658051	5504.678407
r1585	2850.752614	86.26076404	2681.681516	3019.823711	-2378.308209	6135.158118
r1586	1172.410953	111.6669411	953.543748	1391.278157	-4180.671598	5865.152008
r1587	403.3781963	133.2734701	142.162195	664.5941976	-5520.51608	6142.617897
r1588	720.0749882	104.0835728	516.0711855	924.0787909	-4155.097431	5882.468844
r1589	-2060.907066	79.3370502	-2216.407684	-1905.406447	-4800.307757	2812.501004
r1590	-1445.241644	117.5888629	-1675.715815	-1214.767473	-6115.579461	4878.104052
r1591	1193.388676	122.6064293	953.0800747	1433.697277	-5887.658157	5919.320376
r1593	1468.70707	90.58290788	1291.16457	1646.249569	-4036.582305	5967.254753
r1594	-1465.728878	100.9898658	-1663.669015	-1267.788741	-5606.313996	6100.996987
r1595	-1575.817414	99.03396585	-1769.923988	-1381.710841	-5932.416827	5672.064062
r1597	613.8461842	99.39078701	419.0402416	808.6521267	-5448.344266	5840.152064
r1603	1882.577644	98.33016779	1689.850515	2075.304772	-4460.791648	5670.821939
r1604	-2521.092422	75.89305772	-2669.842815	-2372.342029	-6159.144798	2685.534221
r1610	-1718.736496	102.988622	-1920.594195	-1516.878797	-6040.651144	4344.105542
r1611	-1523.200942	106.1602076	-1731.274949	-1315.126935	-6182.276547	5933.436657
r1612	412.2819038	98.3101773	219.5939563	604.9698513	-6184.978108	5308.593582
r1613	-1029.191819	108.2573352	-1241.376196	-817.0074423	-6151.271261	5706.488541
r1615	1544.981503	55.98259673	1435.255613	1654.707392	-1586.096567	5156.001266
r1616	-914.4309904	110.9962512	-1131.983643	-696.878338	-6191.758297	4840.330545
r1617	3027.657331	65.37096748	2899.530235	3155.784428	-1514.391553	6178.409866
TYRPHELAT2tc	-23.80391261	101.9889739	-223.7023015	176.0944762	-5837.848288	5884.891744
CYSPHELAT2tc	-1044.826124	115.5144873	-1271.234519	-818.4177287	-5833.207893	5261.484172
r1621	-220.6518016	127.1236265	-469.8141096	28.51050638	-5974.323779	5843.632284
ASNPHELAT2tc	-307.5432821	104.7909684	-512.9335801	-102.152984	-4782.739165	6070.035141
VALPHELAT2tc	-255.9930129	120.5456734	-492.2625328	-19.72349291	-4817.863801	5683.122789
THRPHELAT2tc	616.4472647	88.12464712	443.7229563	789.171573	-4558.285014	4822.498582
ILEPHELAT2tc	306.6995464	105.9953355	98.94868878	514.4504039	-5056.651714	5957.692281
r1629	442.8192271	99.92874216	246.9588925	638.6795617	-5806.178968	5615.599031
r1630	1174.37735	109.2166462	960.3127232	1388.441976	-5365.247599	5581.904977
r1631	-604.6784322	86.11070438	-773.4554127	-435.9014516	-4021.250413	5054.463583
r1632	-373.300763	125.8903127	-620.0457758	-126.5557501	-5810.36815	5987.550416
r1634	1203.024349	100.6070825	1005.834467	1400.214231	-5884.046422	5039.366027
r1637	311.4567327	100.0516849	115.3554303	507.558035	-5938.917196	6034.593668
r1641	-1654.302104	116.3141922	-1882.27792	-1426.326287	-6253.109091	4673.520554
r1645	-2039.22858	109.906254	-2254.644838	-1823.812322	-6145.770246	5102.887717
ILELAT1tc	-2571.76783	101.6765601	-2771.053888	-2372.481772	-6241.742866	5046.671639
r1648	2274.312756	92.28146807	2093.441079	2455.184434	-3394.430109	5924.86268
r1649	977.8507949	112.4102123	757.5267789	1198.174811	-4769.879618	5653.277717
r1652	-70.82159389	103.3307056	-273.3497769	131.7065891	-5402.48557	6028.803908
r1657	-1725.58228	130.790349	-1981.931364	-1469.233196	-6149.387725	5998.027322
r1659	-2092.271915	92.50204182	-2273.575917	-1910.967913	-6090.31569	5513.216989
r1661	-821.8665525	118.3600529	-1053.852256	-589.8808488	-5079.973378	5957.608181
r1666	-488.6548461	67.62844609	-621.2066004	-356.1030918	-4320.477557	3612.134624
r1671	-1198.548925	53.97933488	-1304.348421	-1092.749428	-4124.134258	1551.492772
r1673	214.2200877	6.363109028	201.748394	226.6917813	17.81726755	804.3426273
r1674	321.7548337	9.770408318	302.6048334	340.904834	21.69245119	1129.192343
r1676	266.0048888	7.027983215	252.2300417	279.7797359	42.67869266	1002.705857
r1678	225.2861029	7.087635459	211.3943374	239.1778684	5.64039602	882.7562783
r1680	303.772986	7.598475695	288.8799736	318.6659984	37.36117194	1020.70094
r1685	274.3284204	8.503546154	257.66147	290.9953709	1.849262989	736.5056086
r1686	274.98828	9.307717932	256.7451528	293.2314071	1.486530206	1171.019644
r1692	387.9616249	8.378397229	371.5399663	404.3832834	10.67564254	784.0835728
r1693	298.3727925	7.372432846	283.9228241	312.8227609	6.571413767	806.4246671
r1696	205.3008093	7.637781362	190.3307578	220.2708607	5.941076803	761.2194353
r1700	249.1368315	8.964619683	231.5661769	266.707486	1.764927942	1059.185558
r1701	330.5283889	6.745236451	317.3077254	343.7490523	16.40408342	762.0339629
r1705	263.3621201	6.094724442	251.4164601	275.30778	5.301927698	689.4782364
r1706	287.5124044	9.599804041	268.6967885	306.3280203	9.097147643	931.3745848
r1707	168.7705113	4.657864745	159.6410964	177.8999262	7.801917808	472.8965447
r1710	274.3283363	9.027474912	256.6344855	292.0221872	5.220418912	961.3394426
r1717	175.9392664	9.076801101	158.1487363	193.7297966	9.735887745	1256.41285
r1722	330.8968623	10.19469232	310.9152654	350.8784593	9.896149472	1439.007897
r1723	267.3075361	7.203626163	253.1884288	281.4266434	16.35652263	721.3883601
r1726	227.6570455	4.965760338	217.9241552	237.3899357	48.17316307	623.0349759
r1731	337.6222368	8.103336856	321.7396965	353.504777	66.69870526	909.780848
r1732	350.4451403	7.401677007	335.9378533	364.9524272	20.77282273	760.6718318
r1736	388.4471142	12.52217267	363.9036558	412.9905726	16.5374581	1310.249007
r1744	194.7689344	8.359871914	178.3835854	211.1542834	15.67249713	925.5581807
r1745	186.168482	4.9309223	176.5038743	195.8330897	7.709819349	531.0945252
r1746	274.4942432	9.278899138	256.3076009	292.6808855	6.004481948	1149.423286
r1747	256.4044619	6.679512261	243.3126179	269.4963059	4.798057133	619.5476877
r1748	298.2266183	7.614951959	283.3013125	313.1519242	17.22311541	960.4582518
r1750	175.9157847	6.534244911	163.1086646	188.7229047	8.821017973	762.049861
r1752	215.925967	5.41502609	205.3125158	226.5394181	7.150566287	741.9012929
r1753	141.0828444	3.463588641	134.2942107	147.8714781	17.98839988	414.764467
r1754	160.5628204	4.300758758	152.1333332	168.9923075	31.78290642	430.5047538
r1755	216.2527419	6.88109681	202.7657921	229.7396916	11.92416875	556.8168062
r1758	448.1765445	16.20208698	416.4204541	479.932635	3.545850358	1543.407776
r1762	146.460961	4.446561644	137.7457001	155.1762218	1.171798821	458.5554212
r1763	176.2648564	4.714168914	167.0250853	185.5046275	3.618814687	453.7768102
r1764	168.2524935	5.480588442	157.5105402	178.9944469	5.987016043	572.0999997
r1766	206.1244247	5.69184738	194.9684038	217.2804456	7.261459306	717.8673445
r1768	369.1337595	7.582811794	354.2714483	383.9960706	16.39673536	861.2646019
r1771	229.8036026	5.937199772	218.166691	241.4405141	9.149915586	602.9245261
r1774	136.8909641	4.182161217	128.6939281	145.0880001	1.223095375	446.9750176
r1778	151.9836072	4.844658355	142.4880768	161.4791376	12.4799378	450.8480344
r1779	271.1518598	7.756496787	255.9491261	286.3545935	9.313896577	666.0983089
r1781	198.0445439	6.641129811	185.0279294	211.0611583	5.698817209	671.6312458
r1783	234.7810524	6.788142394	221.4762934	248.0858115	22.16649565	630.2207046
r1784	228.6783614	8.948576401	211.1391516	246.2175711	11.1301945	1001.955095
r1786	208.3187441	6.404017061	195.7668707	220.8706175	3.7036333	824.9706546
r1789	271.9998005	11.32567399	249.8014795	294.1981215	1.455948577	1374.886853
r1790	292.1871261	7.030121427	278.4080881	305.9661641	12.51198387	790.4013016
r1791	237.8972087	8.39114726	221.4505601	254.3438573	17.01111746	933.8190511
r1792	128.5435787	4.301815502	120.1120203	136.9751371	2.95286063	482.9315395
r1796	249.4937904	5.495699986	238.7222184	260.2653623	17.44346855	726.405773
r1797	225.2651909	8.635515391	208.3395807	242.190801	2.9305542	1049.0158
r1798	224.3393204	7.495426154	209.6482851	239.0303557	27.85585226	706.0755371
r1799	186.3808111	5.273635602	176.0444854	196.7171369	7.089772877	582.2724485
r1805	147.2275193	4.638569038	138.135924	156.3191147	5.917729088	586.8803312
r1806	149.3229089	4.322148946	140.851497	157.7943209	7.676326783	553.1065365
r1809	253.7333066	7.047473143	239.9202593	267.546354	3.48768047	786.6437492
r1811	203.6985796	5.111273369	193.6804838	213.7166754	9.449440465	527.7320779
r1814	172.4225711	5.875378329	160.9068296	183.9383127	17.2416793	773.9320002
r1817	341.7014255	13.11159889	316.0026917	367.4001593	4.938701383	1233.347619
r1818	362.1843174	7.955351244	346.5918289	377.7768058	9.76934678	802.2227443
r1820	147.4700473	4.907344618	137.8516518	157.0884427	22.99956428	763.5027029
r1821	207.728237	6.011497166	195.9457026	219.5107715	25.35138188	680.7320302
r1822	178.5208556	5.296189407	168.1403244	188.9013869	3.799996674	538.145401
r1823	414.2707147	11.95910403	390.8308708	437.7105586	26.95153644	1180.833022
r1824	327.8125797	7.896529033	312.3353828	343.2897766	13.25754786	796.6799557
r1827	202.0870922	4.936507307	192.4115379	211.7626466	15.11248808	705.5106374
r1829	247.8292967	7.081448179	233.9496583	261.7089351	1.119839974	706.7469957
r1830	151.6438033	5.419882258	141.0208341	162.2667725	17.19209498	654.6885262
r1832	195.487557	6.167671937	183.39892	207.576194	1.125405329	928.5809842
r1833	155.9930529	5.658370417	144.9026469	167.0834589	4.291104967	715.0205189
r1836	176.6693174	4.457132282	167.9333381	185.4052967	26.93805336	540.3907568
r1837	292.539273	6.784278808	279.2420865	305.8364594	21.51635237	777.8531773
r1841	229.7050471	5.310583835	219.2963027	240.1137914	14.46708166	647.3899476
r1842	282.8111417	14.09386698	255.1871624	310.435121	7.116990358	967.2068955
r1846	156.016341	3.886410864	148.3989757	163.6337063	1.543331111	414.55573
r1847	195.6344342	4.945081123	185.9420752	205.3267932	26.4286796	565.3530749
r1848	219.0733879	5.248703251	208.7859295	229.3608463	24.45912056	592.7918546
r1851	191.2322815	4.706685637	182.0071777	200.4573854	8.827306749	483.5930167
r1853	203.158915	3.875683608	195.5625752	210.7552549	20.36028662	420.1157056
r1854	205.2794122	4.576820235	196.3088446	214.2499799	15.76711749	634.3688518
r1855	296.961398	8.087005412	281.1108674	312.8119286	14.02721011	895.5491848
r1857	262.3296018	8.810395372	245.0612269	279.5979768	23.72217757	961.1499202
r1858	188.1703232	4.748955026	178.8623713	197.478275	0.647607618	551.2296765
r1860	301.9025459	7.844239115	286.5278373	317.2772546	11.66185005	957.6614519
r1861	308.061205	7.646950749	293.0731815	323.0492285	24.30201105	957.1632544
r1864	166.3281252	5.355090572	155.8321477	176.8241028	25.75780562	688.0077348
r1865	223.886388	6.29074787	211.5565222	236.2162539	11.65458308	773.3556675
r1867	175.4516237	4.372139603	166.8822301	184.0210173	1.514750369	539.4075462
r1874	231.4493143	7.154657187	217.4261862	245.4724424	14.03043794	893.4974697
r1876	394.596402	5.999944407	382.836511	406.3562931	108.2657634	808.8019596
r1877	147.0218467	4.830981368	137.5531232	156.4905702	0.392918479	602.7741731
r1880	373.2100449	9.721688859	354.1555347	392.264555	28.92014936	1135.615096
r1881	172.4597315	4.975650275	162.707457	182.2120061	9.784393068	496.6793313
r1882	134.9664157	3.134798163	128.8222113	141.1106201	2.408359886	375.3205567
r1885	248.2104587	5.162011479	238.0929162	258.3280012	1.609018612	700.4584093
r1887	254.2306287	6.547714973	241.3971073	267.06415	3.75639128	646.8863516
r1889	220.129865	7.096456507	206.2208103	234.0389198	2.834440289	682.675404
r1890	248.071046	6.317625286	235.6885005	260.4535916	4.353378395	802.4449032
r1892	227.8127033	7.241585081	213.6191966	242.0062101	5.697563965	961.6683974
r1893	190.0428988	5.793724053	178.6871996	201.3985979	5.453138444	733.9442318
r1898	207.7906006	5.719055563	196.5812517	218.9999495	22.23441816	653.0826112
r1899	353.2130808	8.9814938	335.6093529	370.8168086	9.563829608	885.9406164
r1900	347.7770547	12.60273605	323.075692	372.4784173	8.605833984	1242.600791
r1901	226.5139012	6.073205849	214.6104177	238.4173846	2.808390668	703.3712223
r1903	296.4233876	6.350408718	283.9765865	308.8701887	18.53910572	756.5716322
r1904	272.1579246	4.403872829	263.5263338	280.7895153	27.31041022	550.6827126
r1905	253.175526	7.227703112	239.0092279	267.3418241	3.479248799	895.7304414
r1907	208.7460283	5.035018154	198.8773927	218.6146639	9.822710651	761.0139987
r1908	339.5361918	7.071013425	325.6770055	353.3953781	25.43646624	832.7781103
r1910	289.9221299	5.723780757	278.7035196	301.1407402	15.58249991	578.4264732
r1912	273.8177032	5.49655536	263.0444547	284.5909517	17.07423782	638.4133541
r1916	165.6196578	5.474380308	154.8898724	176.3494432	3.45290648	533.4944832
r1918	160.6253351	7.882580073	145.1754782	176.0751921	2.453373454	1047.451946
r1920	280.6104665	8.244985647	264.4502946	296.7706384	23.62063843	801.3212072
r1921	167.9106098	6.86123538	154.4625884	181.3586311	3.717673469	1041.289058
r1925	278.6955354	6.027182249	266.8822582	290.5088126	27.19608434	621.5261977
r1928	109.0305402	3.86514577	101.4548545	116.6062259	4.90190297	579.2713285
r1932	134.0397628	4.371933072	125.4707739	142.6087516	1.601821132	626.6753941
r1935	83.90717015	2.633043742	78.74640441	89.06793588	2.511717671	311.3629529
r1940	153.4357459	6.210151777	141.2638484	165.6076433	9.636693007	830.9876732
r1944	198.6228921	5.451940369	187.9370889	209.3086952	33.0896143	628.0716353
r1945	238.8531215	7.632190682	223.8940278	253.8122152	23.99147272	1244.14461
r1948	125.4547745	4.338798328	116.9507297	133.9588192	1.500255612	550.9416892
r1949	288.6926214	10.35558807	268.3956688	308.989574	11.84000017	1244.318738
r1951	118.709782	3.283425399	112.2742682	125.1452958	3.773386374	402.6422496
r1954	211.2723648	4.758430797	201.9458404	220.5988891	16.52230509	481.1017173
r1957	107.4027994	3.152112947	101.224658	113.5809408	2.235198784	291.8105765
r1961	174.0262191	3.95618943	166.2720879	181.7803504	17.92751473	452.7539014
r1962	230.9425932	5.267486214	220.6183202	241.2668661	13.81719645	679.2009978
r1963	158.7539591	5.151118734	148.6577664	168.8501518	3.674732993	550.0947052
r1964	147.8959638	4.275032906	139.5168993	156.2750282	14.70856802	655.8984158
r1965	125.8837367	4.150360588	117.7490299	134.0184434	4.42626057	507.8248234
r1967	245.6168682	6.762826768	232.3617277	258.8720087	4.391926955	779.1086121
r1970	154.1926603	5.940433738	142.5494102	165.8359104	4.119996027	648.5024483
r1972	144.1297086	3.189274809	137.8787299	150.3806872	9.378273066	346.5841302
r1974	154.0514022	3.870318164	146.4655786	161.6372258	4.792448297	351.8524843
r1976	164.3229596	4.803269436	154.9085515	173.7373677	5.857668448	481.3253221
r1980	154.5400885	4.440706944	145.8363029	163.2438741	1.835811194	383.9787463
r1981	149.039016	2.984338895	143.1897118	154.8883202	20.17598797	347.4136501
r1983	103.8846721	3.088028265	97.8321367	109.9372075	5.826258716	306.8601551
r1984	254.4780046	7.416729197	239.9412154	269.0147938	4.39572692	887.6600774
r1985	144.6480734	3.800686164	137.1987286	152.0974183	24.00816332	473.6526809
r1986	193.1056513	7.169793075	179.0528569	207.1584458	5.672755375	1086.807946
r1987	271.762488	7.198443435	257.6535389	285.8714371	24.1241922	695.2256648
r1989	192.66291	5.243078019	182.3864771	202.9393429	7.961525181	522.814492
r2080	-348.20226	115.5596464	-574.6991669	-121.7053531	-6163.810476	6167.040859
r2081	164.1145117	116.1397597	-63.51941721	391.7484407	-5539.032123	5824.542458
r2084	-517.8306036	108.18686	-729.8768492	-305.7843579	-5724.04895	5799.828098
r2085	-734.8888949	111.861272	-954.136988	-515.6408019	-6149.339255	5619.904438
r2086	-1509.331555	109.6941115	-1724.332013	-1294.331096	-6200.881712	4497.922385
r2087	1249.32123	101.5434131	1050.29614	1448.34632	-6052.386383	5764.198873
r2088	-1313.374818	97.66786237	-1504.803828	-1121.945807	-6140.455242	3727.689222
r2089	-445.2566566	124.5784382	-689.4303954	-201.0829178	-6105.802367	6090.863741
r2090	1278.962149	104.1382388	1074.851201	1483.073097	-5879.458168	6233.489252
r2092	25.08092061	114.8070745	-199.9409454	250.1027867	-6268.651376	6234.832447
r2093	1708.704474	105.7548235	1501.42502	1915.983928	-4559.179278	6176.512832
r2094	786.9502767	111.2093589	568.9799333	1004.92062	-6234.432179	5438.166285
r2096	-170.7737045	109.4687456	-385.3324459	43.78503678	-5812.475374	6034.734208
r2100	280.7055712	107.9067694	69.20830322	492.2028391	-6155.596513	5459.517568
r2101	-1246.139815	97.57070528	-1437.378397	-1054.901233	-6118.070365	4341.763317
r2104	-1258.293124	123.5081804	-1500.369157	-1016.21709	-6206.809616	5918.737256
r2106	691.7910975	103.0389914	489.8346744	893.7475205	-5804.667543	5981.38794
r2108	1080.78834	120.0313871	845.5268217	1316.049859	-6222.177521	5711.486829
r2111	1712.041023	116.2222702	1484.245373	1939.836672	-5435.019643	6061.702807
r2113	412.8156635	100.9622132	214.9297255	610.7016014	-5967.451535	5845.549226
r2114	559.7968135	114.8223092	334.7450874	784.8485395	-5649.244517	5880.278513
r2115	-1224.353462	126.3227963	-1471.946143	-976.7607817	-6339.803421	6211.740744
r2120	246.8517883	122.3101915	7.123813028	486.5797636	-5310.663963	5830.113354
r2121	1558.934882	101.8046077	1359.397851	1758.471913	-4597.874381	6155.556969
r2122	-1742.968779	98.47503018	-1935.979838	-1549.95772	-5825.645953	5592.7847
r2123	-487.6073319	125.4867857	-733.5614318	-241.653232	-6087.756163	6140.022747
r2125	-848.3777034	91.85793729	-1028.419261	-668.3361464	-6193.090976	4570.934994
r2126	2483.519173	104.1788309	2279.328664	2687.709681	-5133.143913	6417.669988
r2130	-420.5557198	82.51843829	-582.2918588	-258.8195807	-5593.89189	5379.523195
r2133	1090.715762	107.508668	879.9987725	1301.432751	-6142.033858	6190.781081
r2342	0.103657449	0.017549946	0.069259554	0.138055343	-0.824849269	0.979606079
r2341	-0.012039674	0.019611563	-0.050478337	0.026398989	-0.927208496	0.917457908
RE0512X	3.95903308	0.096951749	3.769007652	4.149058508	0.672619688	13.20589382
SERt2r	0.499797014	0.009275931	0.48161619	0.517977838	0.052873634	0.959738607
r2344	0.152966803	0.012334828	0.128790539	0.177143066	-0.653508137	0.780712889
r2352	0.209659631	0.014431068	0.181374738	0.237944523	-0.888267867	0.981452247
r2472	6.199893325	0.164370029	5.877728068	6.522058581	0.337133165	19.76319943
G6Pt6er	2757.498261	45.00726497	2669.284022	2845.7125	110.1113624	5089.713006
r2355	-0.179626393	0.015847678	-0.210687841	-0.148564944	-0.956611392	0.794149483
RE0569E	62.488596	1.4704711	59.60647265	65.37071936	4.893386415	173.0799666
r2363	-0.049830629	0.011705754	-0.072773906	-0.026887352	-0.587256643	0.910004649
r2369	-0.060502216	0.019231088	-0.098195148	-0.022809284	-0.88243729	0.975739738
r2374	1086.68654	126.2089243	839.3170488	1334.056032	-5983.26775	6819.323804
r2375	1548.842516	151.5720611	1251.761276	1845.923756	-6478.088772	7098.801522
r2377	266.9202253	91.63951085	87.30678408	446.5336666	-5407.287571	5646.563489
r2382	22.35949791	0.557668172	21.26646829	23.45252752	1.927174525	73.91877289
r2502	3.95903308	0.096951749	3.769007652	4.149058508	0.672619688	13.20589382
r2509	-421.3102961	7.781200164	-436.5614484	-406.0591438	-799.1936183	-34.79803245
r2510	4.410878857	0.22168947	3.976367495	4.845390218	-10.1870074	12.95962103
r2384	14.35326003	0.413925967	13.54196514	15.16455493	1.142178368	46.55904362
r2385	26.10045395	0.70383222	24.72094279	27.4799651	0.868015572	77.65582046
r2512	188.7914699	4.908961655	179.169905	198.4130347	1.847960603	597.3149801
r2387	27.28282295	0.589270575	26.12785262	28.43779327	0.503114374	59.09978884
r2514	-143.1554656	3.303686422	-149.630691	-136.6802402	-331.017766	-3.771226213
r2388	20.10469191	0.608418986	18.91219069	21.29719312	0.60706518	75.10053365
r2515	86.31324117	2.779586474	80.86525168	91.76123066	0.860500858	383.4510911
r2516	128.1570546	3.829241992	120.6517403	135.6623689	-252.5483341	300.1034597
r2517	5.13535049	0.124098095	4.892118225	5.378582755	0.202627359	14.9064647
r2518	7.029400446	0.221119275	6.596006666	7.462794225	0.068706293	19.16789949
r2519	0.076992548	0.013524277	0.050484965	0.10350013	-0.74435733	0.985516186
r2520	547.8286226	99.43989191	352.9264344	742.7308107	-3334.335498	6483.901522
GLNt	-1234.70261	27.61331068	-1288.824699	-1180.580521	-2654.279492	306.6023638
r2532	-965.8945132	38.13931839	-1040.647577	-891.1414492	-2638.626383	1527.663631
r2534	-632.7311694	44.76589531	-720.4723242	-544.9900146	-2589.096962	2119.718898
r2538	74.93019467	21.81357459	32.17558848	117.6848009	-946.1221665	975.3188497
EX_so3_e	-218.9367238	7.535605351	-233.7065102	-204.1669373	-684.1213822	36.16037364
r2419	2420.886245	58.54307946	2306.141809	2535.63068	236.3125264	6278.740879
RE0453M	3.56E-16	2.34E-32	3.56E-16	3.56E-16	3.56E-16	3.56E-16
RE1518X	5.780068312	0.099203551	5.585629352	5.974507271	1.193251758	14.4537013
RE1519X	-645.8079018	3.591556041	-652.8473516	-638.768452	-828.848245	-424.9013706
RE1520M	10.07744807	0.151463447	9.780579712	10.37431642	3.706507366	24.03462749
RE1520X	5.780068312	0.099203551	5.585629352	5.974507271	1.193251758	14.4537013
RE1522M	10.07744807	0.151463447	9.780579712	10.37431642	3.706507366	24.03462749
RE1522X	5.780068312	0.099203551	5.585629352	5.974507271	1.193251758	14.4537013
RE1526M	0.901259347	0.334667248	0.245311541	1.557207153	-18.91430552	22.37227537
RE1526X	5.780068312	0.099203551	5.585629352	5.974507271	1.193251758	14.4537013
RE1527M	10.07744807	0.151463447	9.780579712	10.37431642	3.706507366	24.03462749
RE1527X	5.780068312	0.099203551	5.585629352	5.974507271	1.193251758	14.4537013
RE1530M	4.15E-15	1.75E-31	4.15E-15	4.15E-15	4.15E-15	4.15E-15
RE1531M	6.740659983	0.114711536	6.515825372	6.965494593	2.110680958	17.05871646
RE1533X	5.780068312	0.099203551	5.585629352	5.974507271	1.193251758	14.4537013
RE1534M	10.07744807	0.151463447	9.780579712	10.37431642	3.706507366	24.03462749
RE1534X	5.780068312	0.099203551	5.585629352	5.974507271	1.193251758	14.4537013
CYANSTm	48.24797224	1.104380193	46.08338706	50.41255741	1.669259651	107.7019539
RE1804M	-1614.273181	29.33722376	-1671.77414	-1556.772222	-4100.888774	-161.9917889
RE1834M	-5.78E-61	4.15E-77	-5.78E-61	-5.78E-61	-5.78E-61	-5.78E-61
STS3	-484.645508	6.8045402	-497.9824068	-471.3086093	-922.3628191	-144.5946351
STS4	1.850701558	0.04910245	1.754460757	1.946942359	0.041507312	4.626285811
RE1233C	740.471036	3.4423874	733.7239567	747.2181153	407.4102165	906.4938091
RE2273E	-832.7538969	4.671218373	-841.9094849	-823.5983089	-983.8448715	-475.5270112
RE2660N	-834.0178072	63.85345939	-959.1705876	-708.8650268	-3768.075101	3726.329022
RE1516X	3.95903308	0.096951749	3.769007652	4.149058508	0.672619688	13.20589382
RE1517M	6.740659983	0.114711536	6.515825372	6.965494593	2.110680958	17.05871646
RE2625M	-5.589575168	0.123975297	-5.83256675	-5.346583585	-15.34301622	-1.031288473
RE2626M	2545.795184	43.88197942	2459.786504	2631.803864	506.3096868	5296.837073
RE2649M	42.48421403	1.163525775	40.20370351	44.76472454	0.221000374	121.2482662
PYK6	-3559.440033	41.22821566	-3640.247335	-3478.63273	-5051.201809	-1494.366089
RE2972M_1	12.16799074	0.423721029	11.33749752	12.99848396	0.402672988	53.8379954
RE2985X	1.374351162	0.031662706	1.312292259	1.436410065	0.10604586	3.998447408
RE2986X	1.374351162	0.031662706	1.312292259	1.436410065	0.10604586	3.998447408
RE2991X	1.821035232	0.045473046	1.731908062	1.910162402	0.031322724	5.788042502
RE2992M	3.336788084	0.095887728	3.148848137	3.524728031	0.008351046	11.25891382
RE2998M	14.62960426	0.416015045	13.81421477	15.44499375	0.903659935	59.51109848
RE2999M	9.17618872	0.272439233	8.642207823	9.710169617	0.274737846	28.08585274
RE3000M	9.17618872	0.272439233	8.642207823	9.710169617	0.274737846	28.08585274
RE3192M	1.14E-32	1.21E-48	1.14E-32	1.14E-32	1.14E-32	1.14E-32
RE3079X	-1.38E-30	2.22E-46	-1.38E-30	-1.38E-30	-1.38E-30	-1.38E-30
RE3001M	9.17618872	0.272439233	8.642207823	9.710169617	0.274737846	28.08585274
RE3081X	1.85E-30	1.55E-46	1.85E-30	1.85E-30	1.85E-30	1.85E-30
RE3002X	-1.374351162	0.031662706	-1.436410065	-1.312292259	-3.998447408	-0.10604586
RE3005M	9.17618872	0.272439233	8.642207823	9.710169617	0.274737846	28.08585274
RE3010C	5.13E-49	2.64E-65	5.13E-49	5.13E-49	5.13E-49	5.13E-49
RE3193M	4.48E-31	2.77E-48	4.48E-31	4.48E-31	4.48E-31	4.48E-31
RE3194M	2.65E-30	9.98E-47	2.65E-30	2.65E-30	2.65E-30	2.65E-30
RE3247M	-4.06E-61	2.19E-77	-4.06E-61	-4.06E-61	-4.06E-61	-4.06E-61
RE3247X	0.3180469	0.007155558	0.304022006	0.332071794	0.039099396	0.737311172
RE3251M	3.173405665	0.125368182	2.927684028	3.419127302	0.075265794	15.10237916
RE3476C	-3.23E-46	5.54E-62	-3.23E-46	-3.23E-46	-3.23E-46	-3.23E-46
RE3273R_1	0	0	0	0	0	0
RE3346M	2548.211353	43.85656461	2462.252487	2634.17022	512.3035221	5296.875752
RE3114R	4.353472691	0.065247711	4.225587178	4.481358205	0.422035665	8.06090007
EX_CE2250_e	62.488596	1.4704711	59.60647265	65.37071936	4.893386415	173.0799666
RE3626M	7.110300862	0.157569451	6.801464737	7.419136986	0.405048609	16.12619481
RE3628M	-27.42340455	0.257712771	-27.92852158	-26.91828752	-46.13243998	-12.21918023
EX_prostgh2_e	-44.3879704	11.95414646	-67.81809746	-20.95784334	-754.8071478	678.7288669
RE3146R	1.141483416	0.03363977	1.075549467	1.207417365	0.113984174	4.049564732
EX_citr__L_e	20.1710398	0.176112293	19.8258597	20.51621989	10.587294	31.88803051
EX_HC00822_e	369.0890232	9.103230173	351.2466921	386.9313543	12.86265775	860.3468194
EX_HC02195_e	0	0	0	0	0	0
EX_HC02191_e	0	0	0	0	0	0
EX_HC02198_e	0	0	0	0	0	0
EX_HC02203_e	818.5993217	3.81311865	811.1256092	826.0730343	618.6656809	994.421614
EX_HC02204_e	0	0	0	0	0	0
EX_HC02205_e	0	0	0	0	0	0
EX_HC02206_e	0	0	0	0	0	0
EX_HC02207_e	0	0	0	0	0	0
EX_HC02213_e	0	0	0	0	0	0
EX_HC02217_e	0	0	0	0	0	0
EX_arachcoa_e	-62.488596	1.4704711	-65.37071936	-59.60647265	-173.0799666	-4.893386415
EX_coa_e	62.488596	1.4704711	59.60647265	65.37071936	4.893386415	173.0799666
EX_malthp_e	940.8941381	1.344276186	938.2593568	943.5289195	831.0058408	997.9557751
EX_CE2838_e	-761.0518842	4.607836067	-770.0832429	-752.0205255	-985.2504405	-460.2166151
EX_3ump_e	-870.3719582	3.356594542	-876.9508835	-863.7930329	-998.7937713	-672.0705254
EX_CE5786_e	761.3239663	7.659971226	746.3104227	776.3375099	188.272734	969.0989388
EX_CE5797_e	832.7538969	4.671218373	823.5983089	841.9094849	475.5270112	983.8448715
CITt4_4	0.130079271	0.018620004	0.093584064	0.166574478	-0.834625739	0.928329982
C12OHc	0.503417455	0.008857561	0.486056635	0.520778276	0.023235614	0.977695922
HCO3_NAt	-5610.163726	18.39435752	-5646.216667	-5574.110786	-6049.087992	-4441.401786
RE3156X	5.297554177	0.141841656	5.019544531	5.575563822	0.293924689	16.07871378
INSTt4_2	-0.221799102	0.018460857	-0.257982382	-0.185615822	-0.956984383	0.972677611
C14OHc	0.597593234	0.008962694	0.580026355	0.615160114	0.044821653	0.998520571
C162ACBP	-5.95E-60	3.85E-76	-5.95E-60	-5.95E-60	-5.95E-60	-5.95E-60
PIt9	-0.009942146	0.015171185	-0.039677668	0.019793376	-0.930729748	0.831286312
C16OHc	0.450292375	0.009355244	0.431956097	0.468628654	0.011247351	0.982825687
C182OHc	0.541989988	0.008453509	0.525421111	0.558558865	0.102416728	0.948170555
C18OHc	0.42924306	0.007148985	0.415231051	0.44325507	0.004280084	0.83484724
ACRNtp	-416.3012932	11.80115036	-439.4315479	-393.1710385	-1106.049982	375.229123
ADPCOACROT	0.091974042	0.002429397	0.087212425	0.09673566	0.001624127	0.271273889
ADPCOAPTE	0.085472027	0.002332088	0.080901136	0.090042919	0.001030117	0.255022117
C3DCe	1.01664895	0.024602673	0.968427711	1.064870188	0.035280077	2.744255346
C4CRNCPT2	-477.8152467	9.795126859	-497.0136954	-458.6167981	-1000.380958	-41.65164299
C4CRNe	65.88704145	0.597121514	64.71668328	67.05739962	28.22432265	94.48080737
C4DCCACT	0.081248555	0.002838025	0.075686026	0.086811084	0.00437413	0.340381684
C10DCe	0.106698981	0.002703531	0.10140006	0.111997902	0.004231662	0.318064037
C10OHc	0.642422512	0.009988864	0.622844339	0.662000686	0.001941753	0.994537105
RE3178M	7.17E-31	1.03E-46	7.17E-31	7.17E-31	7.17E-31	7.17E-31
C120CPT1	112.4458972	2.935467117	106.6923817	118.1994128	1.236485556	397.2758313
C4DCe	0.081248555	0.002838025	0.075686026	0.086811084	0.00437413	0.340381684
C4tcx	4.235942355	0.242425777	3.760787832	4.711096877	-8.739477076	22.61159575
C4tmc	-298.4032673	121.6785559	-536.8932369	-59.91329761	-6383.396722	4868.398116
C51CPT1	0.50988662	0.009187022	0.491880056	0.527893184	0.057025935	0.99631294
C12DCTD	0.181359694	0.00427786	0.172975087	0.1897443	0.002786802	0.529465144
C5DCe	0.681626663	0.008052851	0.665843074	0.697410252	0.049695813	0.970796624
C60CPT1	658.3058771	8.275412455	642.0860687	674.5256855	112.4998655	990.8014205
RE3179M	6.91E-30	4.43E-47	6.91E-30	6.91E-30	6.91E-30	6.91E-30
C6COAt	-648.3414053	8.222959866	-664.4584067	-632.224404	-974.7333762	-94.03066838
FAOXC122m	9.915690471	0.21920453	9.486049592	10.34533135	1.595830386	27.97346895
C6DCCACT	0.091974042	0.002429397	0.087212425	0.09673566	0.001624127	0.271273889
C80CPT1	-986.8859897	11.34028797	-1009.112954	-964.6590253	-1727.378447	-397.2230277
C81CRNe	0	0	0	0	0	0
DDCRNe	0.503417455	0.008857561	0.486056635	0.520778276	0.023235614	0.977695922
DOCOSACT	0.41113334	0.008171562	0.395117079	0.427149602	0.031276231	0.927580025
DOCOSACTDr	-0.41113334	0.008171562	-0.427149602	-0.395117079	-0.927580025	-0.031276231
DOCOSCOAtxc	-3.59E-30	3.99E-46	-3.59E-30	-3.59E-30	-3.59E-30	-3.59E-30
EX_3hdececrn_e	0.495624004	0.005336582	0.485164303	0.506083704	0.056807252	0.930348449
EX_3ivcrn_e	0	0	0	0	0	0
EX_c101crn_e	0	0	0	0	0	0
EX_c10crn_e	5.635363386	0.104926191	5.429708051	5.841018721	1.564121275	13.48290396
EX_c10dc_e	0.106698981	0.002703531	0.10140006	0.111997902	0.004231662	0.318064037
EX_c3dc_e	1.01664895	0.024602673	0.968427711	1.064870188	0.035280077	2.744255346
DOCO13EFATP	0.99790568	0.02326486	0.952306555	1.043504805	0.014500196	2.222768415
FAOXC16C16OHm	0.450292375	0.009355244	0.431956097	0.468628654	0.011247351	0.982825687
EX_c4dc_e	0.081248555	0.002838025	0.075686026	0.086811084	0.00437413	0.340381684
FAOXC123C102x	1.014470633	0.033239136	0.949321927	1.079619339	0.03461767	2.933238579
FAOXC16DCC14DCx	0.877005144	0.002994329	0.871136259	0.88287403	0.665513617	0.990653564
FAOXC16DCr	1.323105973	0.0105541	1.302419937	1.343792009	0.760265949	1.870355802
FAOXC170150m	9.583342773	0.153539906	9.282404557	9.884280988	0.687708803	18.18794309
FAOXC181C181OHm	-1.34E-59	1.40E-75	-1.34E-59	-1.34E-59	-1.34E-59	-1.34E-59
FAOXC123m	0.902095243	0.020205533	0.862492398	0.941698088	0.0082572	2.289704752
FAOXC182C162m	9.915690471	0.21920453	9.486049592	10.34533135	1.595830386	27.97346895
FAOXC183C163m	1.29323261	0.020985188	1.252101642	1.334363578	0.100057889	2.45128879
EX_c5dc_e	0.681626663	0.008052851	0.665843074	0.697410252	0.049695813	0.970796624
FAOXC120100x	3.266636377	0.088459535	3.093255689	3.440017065	0.19944402	8.971393642
EX_c6crn_e	9.964471756	0.296991941	9.382367551	10.54657596	0.444772001	31.0375098
EX_c8crn_e	27.36013566	0.564672997	26.25337659	28.46689474	0.761020541	64.55565477
EX_decdicrn_e	0	0	0	0	0	0
FAOXC184C163x	1.174332965	0.025082681	1.125170909	1.22349502	0.003639316	2.254044349
FAOXC184m	-1.39E-30	1.39E-46	-1.39E-30	-1.39E-30	-1.39E-30	-1.39E-30
FAOXC18C18OHm	0.42924306	0.007148985	0.415231051	0.44325507	0.004280084	0.83484724
EX_docosac_e	8.15E-33	8.66E-50	8.15E-33	8.15E-33	8.15E-33	8.15E-33
EX_dca_e	-5.438340173	0.114330159	-5.662427284	-5.214253062	-14.86881078	-0.519364704
FAOXC204C205x	1.174332965	0.025082681	1.125170909	1.22349502	0.003639316	2.254044349
FAOXC101C8x	6.537518717	0.144921239	6.253473089	6.821564346	0.221355387	16.12110068
FAOXC12DCC10DCx	0.695645451	0.004353944	0.687111721	0.70417918	0.378595955	0.914082557
FAOXC101x	6.954401276	0.101444968	6.75556914	7.153233413	3.038670665	15.52050951
FAOXC102C101m	8.987174854	0.209057526	8.577422103	9.396927605	0.253917318	24.41012894
FAOXC102C81m	0.902095243	0.020205533	0.862492398	0.941698088	0.0082572	2.289704752
FAOXC221C201x	1.887031636	0.034269058	1.819864283	1.954198989	0.255671368	3.902751923
FAOXC225C204m	-1.56E-30	2.49E-46	-1.56E-30	-1.56E-30	-1.56E-30	-1.56E-30
FAOXC225C226x	1.174332965	0.025082681	1.125170909	1.22349502	0.003639316	2.254044349
FAOXC102C81x	1.014470633	0.033239136	0.949321927	1.079619339	0.03461767	2.933238579
FAOXC102m	0.902095243	0.020205533	0.862492398	0.941698088	0.0082572	2.289704752
FAOXC102x	1.014470633	0.033239136	0.949321927	1.079619339	0.03461767	2.933238579
FAOXC103C102m	0.902095243	0.020205533	0.862492398	0.941698088	0.0082572	2.289704752
FAOXC103C102x	1.014470633	0.033239136	0.949321927	1.079619339	0.03461767	2.933238579
FAOXC10C10OHm	29.03011562	0.758366251	27.54371777	30.51651347	1.085783624	98.08300727
FAOXC10080m	23.7469509	0.648944572	22.47501954	25.01888226	1.37187323	74.27262208
FAOXC10080x	4.245728074	0.102145459	4.045522975	4.445933172	0.262918092	12.69251336
FAOXC121C101m	3.847546881	0.049259879	3.750997518	3.944096245	0.500606786	6.820856743
FAOXC3DC	1.01664895	0.024602673	0.968427711	1.064870188	0.035280077	2.744255346
FAOXC4020m	15.30935318	0.314553257	14.6928288	15.92587757	0.606334066	33.03796697
FAOXC61m	0.902095243	0.020205533	0.862492398	0.941698088	0.0082572	2.289704752
FAOXC6C4x	4.273652136	0.117755787	4.042850794	4.504453479	0.132604285	13.41944491
FAOXC6DCC4DCx	0.176411208	0.00337811	0.169790113	0.183032303	0.048442331	0.416542257
EX_dchac_e	0	0	0	0	0	0
FAOXC12DCx	0	0	0	0	0	0
FAOXC81C61m	0.902095243	0.020205533	0.862492398	0.941698088	0.0082572	2.289704752
FAOXC8C6m	21.93330114	0.627644892	20.70311715	23.16348513	0.469258098	71.59434008
FAOXC8DCC6DCx	0.353857277	0.00364257	0.346717839	0.360996715	0.177556056	0.571492352
FAOXC13BRC11BRx	-1.23E-29	1.95E-45	-1.23E-29	-1.23E-29	-1.23E-29	-1.23E-29
FAOXC9C7m	1.70914429	0.046245837	1.61850245	1.799786131	0.100271162	5.042776594
FAOXOHC16C16DCc	37.22099188	1.235570602	34.7992735	39.64271026	2.121382817	159.8326711
FAOXOHC22C22DCc	4.55E-31	4.16E-47	4.55E-31	4.55E-31	4.55E-31	4.55E-31
STCOATxc	4.187732	0.117325789	3.957773454	4.417690546	0.184386945	12.45525726
SUBERCROT	0.067326043	0.001889051	0.063623502	0.071028584	0.004308295	0.231262281
FAOXC13C11m	1.70914429	0.046245837	1.61850245	1.799786131	0.100271162	5.042776594
SUCCCROT	0.081248555	0.002838025	0.075686026	0.086811084	0.00437413	0.340381684
FAOXC141C141OHm	2.57E-50	2.25E-66	2.57E-50	2.57E-50	2.57E-50	2.57E-50
TDCRNe	180.5141825	4.3466461	171.9947562	189.0336089	18.82841664	556.7532058
FAOXC142C122m	9.915690471	0.21920453	9.486049592	10.34533135	1.595830386	27.97346895
TETDECE1CRNe	0	0	0	0	0	0
TIGCRNe	0.50988662	0.009187022	0.491880056	0.527893184	0.057025935	0.99631294
FAOXC142C122x	1.174332965	0.025082681	1.125170909	1.22349502	0.003639316	2.254044349
FAOXC143C123m	0.902095243	0.020205533	0.862492398	0.941698088	0.0082572	2.289704752
FAOXC143C123x	1.014470633	0.033239136	0.949321927	1.079619339	0.03461767	2.933238579
FAOXC140120m	26.27196212	0.685720737	24.92794947	27.61597476	1.600438715	79.15407897
FAOXC14C14OHm	21.810139	0.792683546	20.25647925	23.36379875	0.481464994	91.23911264
FAOXC15ATPx	-1.18E-30	3.33E-47	-1.18E-30	-1.18E-30	-1.18E-30	-1.18E-30
34DHPHELAT1tc	0.492659978	0.008104387	0.476775379	0.508544577	0.062847141	0.940106886
4OHPROIMINOtc	82.53530626	2.633377958	77.37388546	87.69672705	2.094539914	269.9606096
ALAALACNc	0.464403123	0.010113334	0.444580989	0.484225257	0.000125364	0.920972292
FAOXOHMC10DC10c	8.37E-31	8.87E-47	8.37E-31	8.37E-31	8.37E-31	8.37E-31
FAOXTC162TC142m	3.582719132	0.099230844	3.388226679	3.777211586	0.151525417	12.52178887
FAOXTC182TC162m	4.029800855	0.098995256	3.835770153	4.223831557	0.733124117	12.58905584
ALAALAPEPT1tc	0.464403123	0.010113334	0.444580989	0.484225257	0.000125364	0.920972292
ALAyLATthc	1012.022818	20.39532318	972.0479846	1051.997652	56.33544966	2316.267594
FAOXC15BRC13BRx	-3.28E-29	5.32E-45	-3.28E-29	-3.28E-29	-3.28E-29	-3.28E-29
ARGATB0tc	175.9031297	3.560918244	168.9237299	182.8825294	4.431192869	376.9541079
FOAXC122C101x	1.174332965	0.025082681	1.125170909	1.22349502	0.003639316	2.254044349
FAOXC15NADx	-2.57E-29	0	-2.57E-29	-2.57E-29	-2.57E-29	-2.57E-29
ASNATB0tc	95.53021081	2.223671868	91.17181395	99.88860767	9.200913338	253.1795166
BALAt2r	0.441155365	0.008975711	0.423562972	0.458747759	0.096503305	0.988350197
HDCACBP	0.642422512	0.009988864	0.622844339	0.662000686	0.001941753	0.994537105
FAOXC161C141m	3.847546881	0.049259879	3.750997518	3.944096245	0.500606786	6.820856743
FAOXC161C141x	1.887031636	0.034269058	1.819864283	1.954198989	0.255671368	3.902751923
CARPEPT1tc	0.494051638	0.009411421	0.475605253	0.512498023	0.036516787	0.973968904
CYSSNAT5tc	-0.064142196	0.018720792	-0.100834948	-0.027449445	-0.979745722	0.807610953
CYSTLEUrBATtc	0.597754654	0.007138492	0.58376321	0.611746098	0.165728607	0.936343111
HEXDIACtr	1.323105973	0.0105541	1.302419937	1.343792009	0.760265949	1.870355802
HEXDICOAACBPx	0.877005144	0.002994329	0.871136259	0.88287403	0.665513617	0.990653564
GALSGLT1le	0.517789984	0.009933045	0.498321216	0.537258752	0.064815673	0.943713637
HIVCRNe	0	0	0	0	0	0
FAOXC161C161OHm	0.495624004	0.005336582	0.485164303	0.506083704	0.056807252	0.930348449
HTDCACBP	0.597593234	0.008962694	0.580026355	0.615160114	0.044821653	0.998520571
HTDCRNe	0.597593234	0.008962694	0.580026355	0.615160114	0.044821653	0.998520571
IVCOAACBP	0.412951701	0.008979454	0.395351971	0.430551432	0.023422864	0.96177585
GLNATB0tc	129.1359992	3.855993838	121.5782513	136.6937471	2.456328601	354.7944027
IVCRNe	0.412951701	0.008979454	0.395351971	0.430551432	0.023422864	0.96177585
LGNCCOAtcx_1	7.692793446	0.195010023	7.310573801	8.07501309	0.908442738	28.34128292
NRVNCCOAtxc	6.729424833	0.13901885	6.456947887	7.00190178	0.124847648	16.36268054
OCD11COACPT1_1	8.112754531	0.130372706	7.857224027	8.368285035	0.82285996	13.97014737
FAOXC162C162OHm	-1.79E-59	1.12E-75	-1.79E-59	-1.79E-59	-1.79E-59	-1.79E-59
OCT11EFATP_1	3.245390748	0.080455607	3.087697759	3.403083737	0.086410166	9.240338916
HISSNAT5tc	0.009869799	0.01749755	-0.024425399	0.044164998	-0.893920604	0.933614629
HISyLATtc	219.1626922	6.70008034	206.0305348	232.2948497	1.202632784	686.0106243
FAOXC163C142x	1.174332965	0.025082681	1.125170909	1.22349502	0.003639316	2.254044349
LEUATB0tc	83.82869496	2.497206809	78.93416961	88.7232203	1.259067573	289.1689485
LEULEULAPc	-79.60053238	5.829622375	-91.02659223	-68.17447252	-424.9424875	398.6958133
LEULEUPEPT1tc	0.478061476	0.009271509	0.459889318	0.496233634	0.01080944	0.925610918
OCTDECE1CRNe	-7.87E-61	3.93E-77	-7.87E-61	-7.87E-61	-7.87E-61	-7.87E-61
SBCOAACOTx	0.065072718	0.001832347	0.061481318	0.068664119	0.00103371	0.159726845
SCP21cx	4.325363156	0.102757903	4.123957666	4.526768647	0.198253834	12.11019011
LINOFATPtc	2.529765648	0.056597848	2.418833866	2.64069743	0.192334587	6.898002258
METATB0tc	81.32688956	2.351501153	76.7179473	85.93583182	0.312597808	242.6053212
NACHORCTL3le	0.295570108	0.006296516	0.283228936	0.307911279	0.016351428	0.749073697
OLEICFATPtc	4.190262678	0.090909958	4.012079159	4.368446196	0.094156338	10.74281605
ORNALArBATtc	0.521334162	0.008891241	0.50390733	0.538760994	0.091851466	0.970223754
FAOXC163C164x	1.174332965	0.025082681	1.125170909	1.22349502	0.003639316	2.254044349
ORNLEUrBATtc	0.526408482	0.008829454	0.509102752	0.543714211	0.093325377	0.978887316
PHEATB0tc	81.53145696	2.377893885	76.87078494	86.19212897	0.905529244	263.2572147
EX_glysar_e	-0.534168464	0.0086499	-0.551122269	-0.51721466	-0.961572125	-0.056495294
EX_leugly_e	0	0	0	0	0	0
EX_leuleu_e	79.60053238	5.829622375	68.17447252	91.02659223	-398.6958133	424.9424875
PHEyLATthc	964.7529618	27.35096982	911.145061	1018.360863	22.49485318	3567.155231
PROIMINOtc	71.51460185	1.633171946	68.31358484	74.71561886	6.656938148	193.5925288
FAOXC163Gm	-2.74E-32	5.20E-49	-2.74E-32	-2.74E-32	-2.74E-32	-2.74E-32
TRPATB0tc	151.999607	4.151620567	143.8624306	160.1367833	2.948391982	408.442917
TYRATB0tc	79.91105078	2.256385918	75.48853438	84.33356718	0.2187868	275.0282456
VALATB0tc	109.6889113	2.051876623	105.6672331	113.7105895	14.91842954	239.0508971
VITEtl	5.527710863	0.174111151	5.186453007	5.86896872	0.204579622	19.01705311
FAOXC163x	1.174332965	0.025082681	1.125170909	1.22349502	0.003639316	2.254044349
3AIB_Dtm	-434.3249447	5.6927925	-445.482818	-423.1670714	-748.2314759	-167.5474134
EX_q10h2_e	993.0521067	0.197324259	992.6653511	993.4388622	973.589121	999.7629944
3HCO3_NAt	5319.496194	15.15359167	5289.795154	5349.197233	3974.540421	5828.985605
FAOXC164C143m	5.65E-29	6.74E-45	5.65E-29	5.65E-29	5.65E-29	5.65E-29
4HPROLTASCT1	85.84064679	2.623402457	80.69877797	90.98251561	7.000201173	270.3735406
ADNt5	0.600302975	0.007944454	0.584731846	0.615874104	0.091030391	0.958325743
FAOXC164C143x	1.014470633	0.033239136	0.949321927	1.079619339	0.03461767	2.933238579
AHCYStm	-101.5856394	20.3501776	-141.4719875	-61.69929128	-977.899179	847.2440106
FADDPle	51.50389821	1.390939056	48.77765766	54.23013876	3.789928516	184.3500597
FAOXC164C163x	1.174332965	0.025082681	1.125170909	1.22349502	0.003639316	2.254044349
FE2DMT1	2.076255553	0.037500606	2.002754366	2.14975674	0.204355481	4.963560635
FOLt2	-227.3071108	14.36611219	-255.4646907	-199.1495309	-914.5501129	894.5774082
ASPDTDe	64.37251846	1.176695112	62.06619604	66.67884088	3.451676402	165.3996057
ASPPROASCT1	689.1475626	5.027724082	679.2932234	699.0019018	392.8867618	921.7349308
BTNt3i	2.962335189	0.097514839	2.771206104	3.153464274	0.03578922	8.921514047
FRDPtcr	-98.67129977	18.49053868	-134.9127556	-62.42984396	-848.2800568	919.9577126
G6PDH2c	1.58E-30	1.33E-46	1.58E-30	1.58E-30	1.58E-30	1.58E-30
GNDc	1.05E-30	1.11E-46	1.05E-30	1.05E-30	1.05E-30	1.05E-30
GSNt5	0.488420152	0.008950356	0.470877454	0.50596285	0.06938955	0.930902648
CHSTEROLtrc	302.8010139	17.03074879	269.4207462	336.1812815	-823.5547886	983.5013355
CRNtp	-577.2451982	10.08026593	-597.0025194	-557.487877	-976.3859663	36.21742387
CYTDt5	0.484398946	0.009593217	0.46559624	0.503201652	0.026994764	0.966022994
Coqe	993.0521067	0.197324259	992.6653511	993.4388622	973.589121	999.7629944
DGTPtm_cho	1.28E-14	4.99E-31	1.28E-14	1.28E-14	1.28E-14	1.28E-14
DSREDUCr	96.34729677	3.097411768	90.2763697	102.4182238	2.199162044	375.3677724
FAOXC164m	1.88E-29	9.75E-46	1.88E-29	1.88E-29	1.88E-29	1.88E-29
Kt3r	-840.8114546	4.350177317	-849.3378022	-832.2851071	-993.7890042	-416.0579983
LACLt	167.8138641	3.610007349	160.7382497	174.8894785	15.76902446	549.9730237
DTMPKm	4.93E-15	3.49E-31	4.93E-15	4.93E-15	4.93E-15	4.93E-15
DTTPtm_cho	1.29E-14	1.45E-30	1.29E-14	1.29E-14	1.29E-14	1.29E-14
EX_4hpro_LT_e	6.878510084	0.152777643	6.579065903	7.177954265	0.295720202	21.8859004
EX_carn_e	-80.38869159	2.605892663	-85.49624121	-75.28114198	-302.4263593	-1.247447949
FAOXC164x	1.014470633	0.033239136	0.949321927	1.079619339	0.03461767	2.933238579
EX_crtn_e	0	0	0	0	0	0
TAURt	195.4785814	4.696302586	186.2738283	204.6833345	6.644971256	529.4649856
URIt5	0.440868276	0.007003661	0.4271411	0.454595452	0.011339337	0.968411646
q10h2tc	969.6141922	0.56000944	968.5165737	970.7118107	937.721318	994.8148956
34HPPte	-551.7995624	7.777927364	-567.0443	-536.5548248	-901.7321542	-100.2458166
3MOBte	673.2253099	5.709781145	662.0341388	684.4164809	341.2122286	979.7493018
EX_cyst__L_e	905.078609	1.877873296	901.3979774	908.7592407	787.9425795	989.0293456
EX_dcmp_e	-984.9666333	0.372361362	-985.6964615	-984.236805	-996.8433595	-950.8395334
4HPRO_LTte	-3.57316955	0.129955264	-3.827881867	-3.318457233	-15.64189712	-0.005333282
5MTAte	0	0	0	0	0	0
5OXPROt	-297.6606544	5.705978869	-308.844373	-286.4769358	-609.8604564	-49.01797793
AICARte	830.4100494	3.32624934	823.8906007	836.9294981	636.2866186	991.1390367
ANTHte	-29.67905032	0.792664086	-31.23267193	-28.12542871	-97.18730906	-1.843627392
NADtm	1.66E-29	1.06E-45	1.66E-29	1.66E-29	1.66E-29	1.66E-29
NADtx	14.26546809	0.337594837	13.60378221	14.92715397	0.213213846	37.03449098
CBASPte	16.52730924	0.398898305	15.74546857	17.30914992	-2.690485246	48.63058464
PHEMEt	-3.642528289	0.045987293	-3.732663384	-3.552393194	-6.295770279	-1.028561269
EX_34hpp_e	551.7995624	7.777927364	536.5548248	567.0443	100.2458166	901.7321542
EX_glyald_e	765.8984544	4.753251012	756.5820824	775.2148263	466.0736214	976.5269312
EX_3mob_e	-673.2253099	5.709781145	-684.4164809	-662.0341388	-979.7493018	-341.2122286
EX_ahcys_e	-262.0898491	12.60982695	-286.80511	-237.3745883	-958.0501558	366.6335962
PPItm	997.3980902	0.052708973	997.2947807	997.5013998	993.7351031	999.8691159
PRO_Dtde	-0.062920647	0.015007148	-0.092334657	-0.033506636	-0.917036884	0.874445576
Q10H2e	993.0521067	0.197324259	992.6653511	993.4388622	973.589121	999.7629944
RTOTAL2FATPc	2.66268429	0.078079932	2.509647623	2.815720957	0.034307433	7.092731004
RTOTALFATPc	5.284238311	0.103260092	5.08184853	5.486628092	0.588084793	10.36587614
EX_aicar_e	-830.4100494	3.32624934	-836.9294981	-823.8906007	-991.1390367	-636.2866186
EX_anth_e	29.67905032	0.792664086	28.12542871	31.23267193	1.843627392	97.18730906
IDOURte	0	0	0	0	0	0
EX_icit_e	334.113082	10.25219634	314.0187772	354.2073868	-307.7202995	897.069037
EX_idour_e	0	0	0	0	0	0
5HOXINDOAtr	-0.455872157	0.006954809	-0.469503583	-0.442240731	-0.920848901	-0.056567178
TCHOLABCtc	0.453241524	0.008052362	0.437458893	0.469024154	0.069265509	0.876589239
TYRB0AT3tc	365.4492478	11.26565661	343.3685608	387.5299347	25.69107641	1435.803881
VALB0AT3tc	224.4304558	6.162415784	212.3521208	236.5087907	5.547779217	932.6129766
CGMPt	2.759530374	0.04021735	2.680704368	2.83835638	0.122481539	4.836163954
PEPtr	-993.6783265	0.136326149	-993.9455257	-993.4111272	-999.7381338	-982.4989284
GUDACtr	133.7591682	4.640708844	124.6633789	142.8549576	15.07888986	563.0864856
GUDACtr2	-196.4082954	8.331676372	-212.7383811	-180.0782097	-868.2206808	99.51385274
LKYNRtr	-644.2427937	34.23071542	-711.3349959	-577.1505914	-1874.695193	2487.473666
CALAtr	395.7869719	9.655595206	376.8620053	414.7119385	-34.63655755	890.8817616
KYNATEtr2	-740.3853935	3.444501433	-747.1366163	-733.6341707	-906.6042042	-407.7662213
3ANTHRNtr	-50.06290935	1.110090337	-52.23868641	-47.88713229	-133.0809709	-8.108674251
GALt4	-0.1854549	0.020122482	-0.224894966	-0.146014835	-0.952574218	0.945215347
GLCt4	0.031822405	0.016959858	-0.001418916	0.065063726	-0.957953902	0.787506326
HKYNRtr	804.4754112	3.923561918	796.7852299	812.1655926	601.6862568	996.3106104
EX_Lkynr_e	-765.1960858	3.250870746	-771.5677924	-758.8243791	-923.1466769	-466.8542606
DMGLYtr	17.86141058	0.39348988	17.09017041	18.63265074	2.172814423	46.8431446
ETHAMPtr	-9.86040366	0.29312097	-10.43492076	-9.28588656	-32.70480633	-0.390140486
MANt4	-0.089376583	0.016959942	-0.122618068	-0.056135097	-0.945958237	0.977230651
TCHOLAt3	7.920772614	0.203321571	7.522262335	8.319282893	0.165432005	20.50732484
EX_quln_e	0	0	0	0	0	0
EX_xmp_e	-471.3772197	5.94315973	-483.0258128	-459.7286267	-732.4369719	-137.8620168
TRPt	-1899.492777	49.05493989	-1995.640459	-1803.345094	-3844.002075	1019.291497
FUMtr	452.8238902	6.725789101	439.6413436	466.0064369	55.28399287	823.7516529
EX_3pg_e	-272.0522468	8.516748735	-288.7450744	-255.3594193	-824.5249205	-7.367970719
G3PCt	-62.11941561	4.252849526	-70.45500068	-53.78383054	-387.484074	166.1142443
GLCURtr	-25.0854355	0.277813006	-25.62994899	-24.54092201	-41.35087805	-10.29304206
Kt1	-0.161614234	0.019306124	-0.199454238	-0.123774231	-0.984511803	0.858776566
XANt	-995.3933561	0.141858327	-995.6713985	-995.1153138	-999.7797943	-984.8398286
EX_3hanthrn_e	50.06290935	1.110090337	47.88713229	52.23868641	8.108674251	133.0809709
RETt	421.9241954	8.803765126	404.6688157	439.179575	13.41475107	956.0328068
EX_glyc3p_e	33.83056117	10.7552751	12.75022196	54.91090037	-535.9371715	566.169705
ALAPAT4te	-1972.642161	51.93505244	-2074.434864	-1870.849459	-3807.168804	1652.366335
AVITE1t	5.527710863	0.174111151	5.186453007	5.86896872	0.204579622	19.01705311
L_LACt4r	-0.06066445	0.014584643	-0.08925035	-0.03207855	-0.953376859	0.848071632
ARGSUCte	637.4771742	5.262694669	627.1622926	647.7920557	272.4946381	886.9590079
3PGtr	272.0522468	8.516748735	255.3594193	288.7450744	7.367970719	824.5249205
GLYC3tr	-33.83056117	10.7552751	-54.91090037	-12.75022196	-566.169705	535.9371715
EX_2pg_e	-8.884559364	0.330333227	-9.532012489	-8.23710624	-27.43989695	5.897378868
ACRNte	1627.915529	10.6905474	1606.962056	1648.869002	590.3826664	1970.081233
PCRNte	935.0839317	7.282585278	920.8100645	949.3577988	350.329274	1302.515778
ARACHDFATPtc	9.077664825	0.155405057	8.773070914	9.382258735	1.013012635	17.25598872
STCRNte	733.7261203	5.963988008	722.0367038	745.4155368	310.5794515	956.3930379
EX_acrn_e	925.6051115	2.297413475	921.1021811	930.1080419	793.3044721	998.5164701
BUTSMCT1	-0.223962589	0.015528515	-0.254398478	-0.1935267	-0.909890569	0.875941039
EX_pcrn_e	203.4710583	2.608213409	198.35896	208.5831565	83.03295824	342.5811928
EX_lneldccrn_e	-79.7965125	2.319969229	-84.34365219	-75.24937282	-242.5404924	3.367217127
EX_odecrn_e	31.13123865	0.335587879	30.4734864	31.78899089	8.452769226	53.83327323
EX_pmtcrn_e	963.8945586	0.804379031	962.3179757	965.4711415	905.5475231	998.0885828
PCREATte	8.620651604	0.124622993	8.376390538	8.86491267	1.897991781	17.03184983
BGLYte	0	0	0	0	0	0
15KPROSTGF2c	-728.0436168	6.791805966	-741.3555565	-714.7316771	-979.7804584	83.19567808
CRNATBtc	133.7075456	3.649267883	126.5549805	140.8601107	6.769532619	387.7083982
SMS10	13.49359021	0.240901331	13.0214236	13.96575682	2.51037509	30.85813378
DHEASABCCte	0.453733143	0.008913387	0.436262904	0.471203383	0.055743695	0.915805691
SMS11	16.30152502	0.371587428	15.57321366	17.02983638	4.992755571	50.56123514
SMS12	14.40427332	0.272327229	13.87051195	14.93803469	2.548837343	32.90828259
SMS13	15.18778143	0.342941886	14.51561533	15.85994752	1.836272591	42.52356665
DOPAENT4tc	0.252884013	0.016447434	0.220647043	0.285120983	-0.62606696	0.953428564
SMS2	13.2565107	0.245738867	12.77486252	13.73815887	0.813261488	28.14948945
SMS3	14.55877559	0.209372558	14.14840538	14.9691458	4.121780321	26.13529488
SMS4	11.72317967	0.318443243	11.09903091	12.34732842	1.731063605	36.77616349
SMS5	14.76336862	0.205751544	14.3600956	15.16664165	4.753124409	27.56784979
SMS8	15.39605019	0.263018944	14.88053306	15.91156732	2.749075315	34.60572261
XOLEST182CEH	4.713022137	0.102366633	4.512383535	4.913660738	0.329030278	9.770343208
XOLEST226CEH	4.476969859	0.098980159	4.282968748	4.670970971	0.11915487	10.929366
PCHOLOLE_HSPLA2	4.237872394	0.146040963	3.951632106	4.524112683	0.099775775	17.51877316
PEOLE_HSPLA2	8.725936743	0.143009991	8.445637161	9.006236325	0.747639884	15.23582224
PCHOLPALME_HSPLA2	4.457433544	0.117902439	4.226344763	4.688522325	0.152277136	15.91827808
PAILPALM_HSPLA2	364.2108251	5.618167419	353.199217	375.2224333	15.18659334	592.0001556
ESTRAABCtc	0.665128556	0.0062395	0.652899136	0.677357975	0.257743381	0.980900894
PCHOL2LINL_HSPLA2	3.608499808	0.086301849	3.439348183	3.777651433	0.15321431	9.111788767
PE2LINL_HSPLA2	1.300905546	0.031728733	1.238717228	1.363093863	0.051025141	3.689734166
PCHOLN225_HSPLA2	4.005801534	0.125991742	3.758857719	4.252745349	0.132450433	13.77124633
PCHOLN2254_HSPLA2	4.589229042	0.097943056	4.397260651	4.781197432	0.149786919	11.35202516
PEAR_HSPLA2	4.388769902	0.086618411	4.218997816	4.558541989	0.392487913	10.09027063
PCHOL2PALM_HSPLA2	8.504884076	0.213004762	8.087394742	8.92237341	0.391141048	23.88132659
PCHOLAR_HSPLA2	5.486484937	0.13509204	5.22170454	5.751265335	0.058972565	13.59589112
PCHOLN1836_HSPLA2	3.37336261	0.077162327	3.222124449	3.524600772	0.032059915	7.78818792
PE203_HSPLA2	1.226639472	0.026944223	1.173828794	1.27945015	0.031243529	3.208754516
PE226_HSPLA2	3.376854625	0.059399373	3.260431855	3.493277396	0.159180172	6.739679357
PE224_HSPLA2	4.781166056	0.107977298	4.569530553	4.992801559	0.299700899	13.52350992
PEDH12_HSPLA2	2.703860341	0.067011837	2.57251714	2.835203542	0.10998245	8.844588037
PEDH13_HSPLA2	3.760745766	0.085661537	3.592849153	3.928642378	0.372268201	9.704498395
PEDH15_HSPLA2	3.60817628	0.081913487	3.447625846	3.768726715	0.063692354	8.333907318
PCHOLN203_HSPLA2	4.151616486	0.129079062	3.898621524	4.404611448	0.189057427	23.12027354
ARACHETH	94.84947238	3.422117396	88.14212229	101.5568225	1.011286003	345.0822525
BILIVERDt	0.614391061	0.028518074	0.558495636	0.670286486	-0.499428694	2.510377386
PCHOLN24_HSPLA2	2.230061375	0.06664241	2.099442252	2.360680499	0.038832165	6.180187515
PCHOLN261_HSPLA2	6.809892097	0.153887349	6.508272892	7.111511302	0.126241716	17.17766064
ESTRSABCtc	0.527297183	0.007300158	0.512988874	0.541605492	0.051383769	0.941704529
PCHOLN281_HSPLA2	8.973926976	0.261439001	8.461506533	9.486347418	0.208981396	24.89108303
PCHOLDOC_HSPLA2	4.130297835	0.135956606	3.863822887	4.396772783	0.095934012	15.2807971
PCHOLDET_HSPLA2	2.948223606	0.0893342	2.773128574	3.123318639	0.056352053	8.852839256
PCHOLHEP_HSPLA2	5.601762155	0.188303931	5.232686451	5.970837859	0.024450502	19.87136972
PELINL_HSPLA2	1.964067985	0.054194422	1.857846918	2.070289052	0.133532165	5.614773
C02712te	1.07E-62	2.05E-79	1.07E-62	1.07E-62	1.07E-62	1.07E-62
FOLABCCte	14.38311633	0.283106399	13.82822779	14.93800487	0.902872497	30.58375227
FOLOAT2tc	0.244172549	0.016944161	0.210961993	0.277383105	-0.895637371	0.81633663
C04483t2	-7.848446425	0.182319464	-8.205792575	-7.491100275	-21.64706466	-1.072969279
C04717ATP	5.402029303	0.227330172	4.956462165	5.847596441	0.086109121	29.16173588
GPDDACHOL	102.9490743	2.074809587	98.88244751	107.0157011	8.21692383	229.9067683
ELAIDCRNte	-157.0766457	5.522665555	-167.9010702	-146.2522212	-622.5368054	61.25439321
LNLCCRNNAt	709.4966863	6.991817632	695.7927237	723.2006488	242.8991408	928.1294561
C04805td	885.7791083	3.776840132	878.3765016	893.1817149	571.2379138	990.916433
C05463t1	5.427477826	0.16982197	5.094626766	5.760328886	0.414437097	21.6430042
C05463t2	-5.427477826	0.16982197	-5.760328886	-5.094626766	-21.6430042	-0.414437097
C05953t	818.4196953	3.812525453	810.9471454	825.8922452	618.3894571	994.1858769
C06314t	-98.30700817	19.97775401	-137.463406	-59.15061031	-974.5585268	901.5174209
C06439t	-0.081877333	0.016847036	-0.114897523	-0.048857142	-0.937337886	0.916298254
12HPETATP	5.119458889	0.120422372	4.883431041	5.355486737	0.02812901	10.76821168
15HPETATP	14.31367913	0.330553159	13.66579493	14.96156332	0.660689448	29.99141586
21HPRGNLONEt1	7.587795082	0.267945672	7.062621566	8.112968599	0.42767433	30.45236855
C14768td	-5.031881575	0.168362748	-5.361872561	-4.70189059	-17.43633495	4.935876021
2OXOADPt	-0.681626663	0.008052851	-0.697410252	-0.665843074	-0.970796624	-0.049695813
GABABGTtc	-0.139797256	0.015090339	-0.169374319	-0.110220192	-0.764605367	0.929077531
GLUB0AT3tc	104.6516812	1.96390737	100.8024228	108.5009397	2.456425205	235.8590578
3MHISt1	838.5643303	5.062033719	828.6427442	848.4859163	275.7333185	992.6989627
3MHISt2	396.4823904	9.842329897	377.1914238	415.773357	-112.3718745	941.9185391
3MOXTYRt	145.1388657	4.338297691	136.6358023	153.6419292	3.2968549	614.2620312
56DTHMt	834.0394003	4.639777659	824.9454361	843.1333645	489.4160115	996.2024901
EX_C14769_e	4.650778393	0.170464932	4.316667126	4.984889659	0.052402983	19.10979638
C14770ATP	14.20512653	0.362773776	13.49408993	14.91616313	3.611866635	39.59686282
C14826ATP	7.568822992	0.312793044	6.955748627	8.181897358	0.042462338	35.45164152
CE0328t	4.301180593	0.11758465	4.070714679	4.531646506	0.321851426	14.48951401
56DURAtd	-797.7596417	7.393320834	-812.2505506	-783.2687329	-998.9417307	-192.7869123
7DHCHSTEROLtd	-668.9532528	5.059463484	-678.8698012	-659.0367044	-963.6980167	-285.3492355
CE1243ATP	8.50109055	0.289286136	7.934089723	9.068091377	0.068092815	30.19645738
GLYB0AT3tc	165.6603508	5.573324398	154.736635	176.5840666	1.771749795	580.1154164
ACGLUtd	0	0	0	0	0	0
ACGLYte	0	0	0	0	0	0
NRVNCt	634.1978451	10.77388922	613.0810222	655.314668	-494.5016569	994.7726379
CE4843td	-5.928440925	0.14430765	-6.211283919	-5.645597931	-14.01186731	-0.205179494
H2OGLYAQPt	-0.218154136	0.017142702	-0.251753832	-0.18455444	-0.907537572	0.973296959
ACTHRte	0	0	0	0	0	0
CE7172ATP	5.314611374	0.193915108	4.934537763	5.694684985	0.063046701	21.41691081
ILEB0AT3tc	317.2456697	9.577749108	298.4732815	336.018058	26.3226077	1014.123458
DOCOHEXETHc	54.04774236	1.245460821	51.60663915	56.48884557	1.102576794	147.2982098
DOCTETETH	73.99349895	1.9734699	70.12549794	77.86149995	1.742569343	243.5087668
LEUB0AT3tc	165.0201072	3.841253999	157.4912494	172.548965	1.806423583	421.3237956
DODECANACt	8.626313546	0.308071838	8.022492744	9.230134348	0.260684821	33.70911285
DODECANACtd	-8.444953852	0.309279073	-9.051140836	-7.838766869	-33.61483378	0.041526728
EX_56dthm_e	0	0	0	0	0	0
EX_56dura_e	-22.97062141	0.694020862	-24.3309023	-21.61034052	-76.19233036	-0.606449724
EX_5HPET_e	-891.4269833	3.793966477	-898.8631576	-883.990809	-994.573137	-580.2614949
EX_acthr__L_e	0	0	0	0	0	0
EX_amet_e	-758.0574303	5.60705407	-769.0472563	-747.0676043	-993.8527793	-473.9389444
ELAIDCRNtd	-803.5436658	5.266380224	-813.865771	-793.2215605	-992.6781054	-334.3465037
EX_15HPET_e	0	0	0	0	0	0
EX_15kprostgf2_e	-728.0436168	6.791805966	-741.3555565	-714.7316771	-979.7804584	83.19567808
EX_21hprgnlone_e	0	0	0	0	0	0
EX_3hmp_e	53.25549703	1.067218933	51.16374792	55.34724614	12.1973561	135.8715585
EX_3mhis_e	0	0	0	0	0	0
EX_aracheth_e	94.84947238	3.422117396	88.14212229	101.5568225	1.011286003	345.0822525
EX_C02712_e	5.33E-63	1.71E-79	5.33E-63	5.33E-63	5.33E-63	5.33E-63
EX_C04717_e	0	0	0	0	0	0
LGNCFATPtc	3.635811829	0.086408479	3.466451211	3.805172447	0.16833551	10.44449492
EX_C05957_e	0	0	0	0	0	0
METB0AT3tc	348.541157	7.780871779	333.2906483	363.7916657	56.71932183	952.7219162
EX_C06314_e	-98.30700817	19.97775401	-137.463406	-59.15061031	-974.5585268	901.5174209
EX_pcholet_hs_e	2.948223606	0.0893342	2.773128574	3.123318639	0.056352053	8.852839256
EX_C14771_e	1.610845045	0.048488668	1.515807255	1.705882835	0.04005996	4.146165472
NACSMCTte	-0.589653009	0.007949178	-0.605233398	-0.57407262	-0.963524985	-0.116564846
EX_CE1273_e	0	0	0	0	0	0
EX_CE2176_e	0	0	0	0	0	0
EX_pcholn201_hs_e	4.236749004	0.127220075	3.987397657	4.486100352	0.054515468	15.77023849
EX_pcholn205_hs_e	2.214142733	0.093647643	2.030593352	2.397692114	0.018395332	11.99587474
EX_pcholn226_hs_e	3.896406943	0.112513199	3.675881072	4.116932814	0.113645467	9.153477328
EX_pcholn24_hs_e	2.230061375	0.06664241	2.099442252	2.360680499	0.038832165	6.180187515
EX_eidi1114ac_e	0	0	0	0	0	0
PGLYCABCte	4.285161975	0.13224097	4.025969674	4.544354276	0.278867915	14.70167187
EX_CE6031_e	399.2559312	12.11679162	375.5070196	423.0048428	-325.2480377	943.2010588
EX_CE7082_e	0	0	0	0	0	0
EX_pcholn261_hs_e	6.809892097	0.153887349	6.508272892	7.111511302	0.126241716	17.17766064
EX_pcholpalm_hs_e	2.720072615	0.059220165	2.604001091	2.836144139	0.108416006	6.255776104
EX_pe14_hs_e	2.344283383	0.058185298	2.230240199	2.458326566	0.078072628	6.676106854
EX_pe15_hs_e	-165.3229221	3.717964787	-172.6101331	-158.0357111	-481.0038876	-19.92434068
EX_pe161_hs_e	-79.17014764	2.051623182	-83.19132907	-75.1489662	-286.1258475	-5.65252084
EX_pe203_hs_e	1.226639472	0.026944223	1.173828794	1.27945015	0.031243529	3.208754516
EX_pe226_hs_e	-50.67088774	1.242802391	-53.10678042	-48.23499505	-144.4232328	2.9736676
EX_CE7083_e	0	0	0	0	0	0
EX_docohxeth_e	54.04774236	1.245460821	51.60663915	56.48884557	1.102576794	147.2982098
EX_elaidcrn_e	-960.6203115	0.715519069	-962.0227288	-959.2178941	-996.0503191	-916.3249496
EX_HC00900_e	-918.8000115	0.454547922	-919.6909255	-917.9090976	-945.9633116	-890.8826939
EX_hexdiac_e	35.89788591	1.235444196	33.47641528	38.31935653	1.045042523	158.3606536
EX_hgentis_e	0	0	0	0	0	0
EX_leuktrB4wcooh_e	7.10E-32	1.04E-47	7.10E-32	7.10E-32	7.10E-32	7.10E-32
EX_pe2linl_hs_e	1.300905546	0.031728733	1.238717228	1.363093863	0.051025141	3.689734166
EX_pear_hs_e	-90.46070248	3.435314828	-97.19391954	-83.72748542	-343.2040762	6.380776018
EX_pendecaeth_e	86.69166426	2.305470482	82.17294212	91.2103864	2.826816394	255.7976664
EX_lineth_e	55.95299204	1.545378046	52.92405107	58.98193301	1.87184926	193.756846
PHEMEABCte	0.405080139	0.009138736	0.387168215	0.422992062	0.033519986	0.945645938
EX_lnlccrn_e	-50.57494237	0.314468812	-51.19130124	-49.9585835	-71.72965112	-33.83474904
EX_Lpipecol_e	5.33E-63	1.71E-79	5.33E-63	5.33E-63	5.33E-63	5.33E-63
EX_pepalm_hs_e	-64.41219726	1.760484263	-67.86274642	-60.96164811	-222.0422339	-0.183032529
EX_peste_hs_e	-75.98408673	1.657505755	-79.23279801	-72.73537545	-176.6098531	-4.686676835
EX_pmeth_e	67.97358449	1.801790174	64.44207575	71.50509323	1.135728305	228.8426133
EX_lthstrl_e	-579.7672393	0.454140872	-580.6573554	-578.8771232	-611.7051509	-553.6733211
EX_sebacid_e	0.102690431	0.002624029	0.097547335	0.107833527	0.010710261	0.361125297
EX_sphmyln180241_hs_e	15.18778143	0.342941886	14.51561533	15.85994752	1.836272591	42.52356665
EX_mev__R_e	-63.75999725	3.792744392	-71.19377626	-56.32621824	-491.5701906	93.34544294
EX_sphmyln18114_hs_e	12.40739525	0.215745902	11.98453328	12.83025721	1.767087743	31.7037209
EX_sphmyln18115_hs_e	13.2565107	0.245738867	12.77486252	13.73815887	0.813261488	28.14948945
EX_pailpalm_hs_e	364.2108251	5.618167419	353.199217	375.2224333	15.18659334	592.0001556
EX_sphmyln18116_hs_e	11.72317967	0.318443243	11.09903091	12.34732842	1.731063605	36.77616349
EX_pchol2linl_hs_e	3.608499808	0.086301849	3.439348183	3.777651433	0.15321431	9.111788767
EX_pchol2ole_hs_e	4.328038481	0.157198662	4.019929104	4.636147857	0.121764884	17.16063725
EX_pchol2palm_hs_e	8.504884076	0.213004762	8.087394742	8.92237341	0.391141048	23.88132659
EX_pcholar_hs_e	5.486484937	0.13509204	5.22170454	5.751265335	0.058972565	13.59589112
EX_sphmyln181181_hs_e	11.27182516	0.219396546	10.84180793	11.70184239	2.511448223	24.54555024
EX_sphmyln18120_hs_e	6.649123749	0.128825314	6.396626134	6.901621365	0.393209477	14.43658247
EX_sphmyln18121_hs_e	13.49359021	0.240901331	13.0214236	13.96575682	2.51037509	30.85813378
EX_sphmyln18122_hs_e	14.40427332	0.272327229	13.87051195	14.93803469	2.548837343	32.90828259
EX_sphmyln181221_hs_e	16.30152502	0.371587428	15.57321366	17.02983638	4.992755571	50.56123514
EX_subeac_e	0.065072718	0.001832347	0.061481318	0.068664119	0.00103371	0.159726845
GALTt	-472.2808385	16.55100309	-504.7208046	-439.8408725	-965.7651264	329.8076144
EX_tetdeca511ac_e	0	0	0	0	0	0
PPASMCT1	-0.017138439	0.018911964	-0.054205888	0.019929011	-0.892094378	0.785167882
EX_thrnt_e	0	0	0	0	0	0
GLYC2Pte	102.9490743	2.074809587	98.88244751	107.0157011	8.21692383	229.9067683
GLYCLTt	8.93E-30	1.46E-45	8.93E-30	8.93E-30	8.93E-30	8.93E-30
HC00319t2	656.6748711	10.57462433	635.9486074	677.4011348	21.29159819	996.4443764
HC00900t1	218.9367238	7.535605351	204.1669373	233.7065102	-36.16037364	684.1213822
EX_ttdcrn_e	470.9602066	4.456743401	462.2249895	479.6954237	210.9992813	728.1720285
EX_txb2_e	0	0	0	0	0	0
EX_wharachd_e	0	0	0	0	0	0
HC00900t2	-888.8507413	4.719987319	-898.1019164	-879.5995662	-995.6119857	-314.4816489
HC00900t3	-196.3976616	7.723744399	-211.5362007	-181.2591226	-677.0379803	68.25889163
PROPAT4te	-2597.392174	48.54558177	-2692.541514	-2502.242833	-3955.332339	3058.387665
EX_xolest182_hs_e	-4.713022137	0.102366633	-4.913660738	-4.512383535	-9.770343208	-0.329030278
HC00900t4	-52.48833236	4.802485543	-61.90120403	-43.0754607	-640.2136055	57.85218939
HEXDECEETH	81.25433466	2.061788607	77.21322899	85.29544033	7.357503361	289.3218162
HEXDIACATP	4.131892166	0.148340771	3.841144255	4.422640077	0.047904444	21.28349142
PYRSMCT1	0.002283277	0.014919016	-0.026957994	0.031524548	-0.860554009	0.843962819
RETABCtc	0.475247153	0.009104425	0.45740248	0.493091825	0.006176787	0.968209106
LCYSTt	879.8188568	3.459813052	873.0376232	886.6000904	666.303209	995.5234239
LEUKTRB4WCOOHt	1.42E-31	2.29E-47	1.42E-31	1.42E-31	1.42E-31	1.42E-31
LEUKTRB4WOHt	-1.42E-31	2.36E-47	-1.42E-31	-1.42E-31	-1.42E-31	-1.42E-31
EX_achom__L_e	0	0	0	0	0	0
EX_phacgly_e	0	0	0	0	0	0
ESTRIOLATP	0	0	0	0	0	0
EX_3moxtyr_e	145.1388657	4.338297691	136.6358023	153.6419292	3.2968549	614.2620312
EX_glyc2p_e	102.9490743	2.074809587	98.88244751	107.0157011	8.21692383	229.9067683
LNLCCRNtd	-760.0716286	6.945514356	-773.6848368	-746.4584205	-982.9631526	-300.8899325
LPIPECOLt	1.07E-62	2.05E-79	1.07E-62	1.07E-62	1.07E-62	1.07E-62
EX_glyclt_e	-4.46E-30	6.65E-46	-4.46E-30	-4.46E-30	-4.46E-30	-4.46E-30
SERB0AT3tc	586.2806106	15.2685343	556.3542833	616.2069378	8.693521347	1449.369182
EX_oaa_e	262.4152487	9.261346383	244.2630098	280.5674876	-163.9400799	888.1107939
EX_phlac_e	0	0	0	0	0	0
EX_ttdcea_e	58.15696002	1.890104611	54.45235498	61.86156506	-2.118459188	222.1857032
LTHSTRLABCt	6.756465168	0.214897259	6.335266542	7.177663795	0.249637926	21.06076621
MI1Pt	-988.9632578	0.346732626	-989.6428537	-988.2836618	-999.6296876	-956.6209236
NWHARGtd	3.053053208	0.755060955	1.573133736	4.532972681	-25.4584133	52.13036771
TTDCEAt	52.57951492	1.880350296	48.89402834	56.2650015	-16.17869093	217.7265818
SRTNENT4tc	0.455872157	0.006954809	0.442240731	0.469503583	0.056567178	0.920848901
EX_alaargcys_e	0	0	0	0	0	0
PEPALM	67.97358449	1.801790174	64.44207575	71.50509323	1.135728305	228.8426133
[truncated: 4,040 more rows]
