# Supplementary material for: Polyploid cancer cells surviving cisplatin reallocate central carbon sources to fuel antioxidant metabolism for survival
Source: Mol Metab. 2026 Apr 18;108:102370. doi: 10.1016/j.molmet.2026.102370 (PMC13158425; doi:10.1016/j.molmet.2026.102370)
Supplement: Multimedia component 13 [file mmc13.zip › Supplementary Data 3_metabolic map escher.json]

[{"map_name":"RECON1.Glycolysis TCA PPP","map_id":"3f685e1b934e33e5471b1a56540bbabe","map_description":"\nLast Modified Wed Dec 10 2025 13:50:57 GMT-0500 (Eastern Standard Time)","homepage":"https://escher.github.io","schema":"https://escher.github.io/escher/jsonschema/1-0-0#"},{"reactions":{"1955628":{"name":"Pyruvate kinase","bigg_id":"PYK","reversibility":false,"label_x":2394.876601170972,"label_y":1394.5365530497243,"gene_reaction_rule":"5315_AT2 or 5313_AT2 or 5315_AT3 or 5313_AT1 or 5315_AT1","genes":[{"name":"PKM","notes":{"original_bigg_ids":["5315.2"]},"annotation":{"ccds":["CCDS55972.1","CCDS32285.1","CCDS73752.1","CCDS32284.1"],"ncbigene":["5315"],"omim":["179050"],"refseq_name":["PKM"],"refseq_synonym":["PK3","TCB","PKM2","THBP1","CTHBP","HEL-S-30","OIP3"],"sbo":"SBO:0000243"},"bigg_id":"5315_AT2"},{"name":"PKLR","notes":{"original_bigg_ids":["5313.2"]},"annotation":{"ccds":["CCDS44240.1","CCDS1109.1"],"hprd":["11841"],"ncbigene":["5313"],"omim":["609712"],"refseq_name":["PKLR"],"refseq_synonym":["PKL","PK1","PKRL","PKR","RPK"],"sbo":"SBO:0000243"},"bigg_id":"5313_AT2"},{"name":"PKM","notes":{"original_bigg_ids":["5315.3"]},"annotation":{"ccds":["CCDS55972.1","CCDS32285.1","CCDS73752.1","CCDS32284.1"],"ncbigene":["5315"],"omim":["179050"],"refseq_name":["PKM"],"refseq_synonym":["PK3","TCB","PKM2","THBP1","CTHBP","HEL-S-30","OIP3"],"sbo":"SBO:0000243"},"bigg_id":"5315_AT3"},{"name":"PKLR","notes":{"original_bigg_ids":["5313.1"]},"annotation":{"ccds":["CCDS44240.1","CCDS1109.1"],"hprd":["11841"],"ncbigene":["5313"],"omim":["609712"],"refseq_name":["PKLR"],"refseq_synonym":["PKL","PK1","PKRL","PKR","RPK"],"sbo":"SBO:0000243"},"bigg_id":"5313_AT1"},{"name":"PKM","notes":{"original_bigg_ids":["5315.1"]},"annotation":{"ccds":["CCDS55972.1","CCDS32285.1","CCDS73752.1","CCDS32284.1"],"ncbigene":["5315"],"omim":["179050"],"refseq_name":["PKM"],"refseq_synonym":["PK3","TCB","PKM2","THBP1","CTHBP","HEL-S-30","OIP3"],"sbo":"SBO:0000243"},"bigg_id":"5315_AT1"}],"metabolites":[{"coefficient":1,"bigg_id":"pyr_c"},{"coefficient":-1,"bigg_id":"adp_c"},{"coefficient":1,"bigg_id":"atp_c"},{"coefficient":-1,"bigg_id":"pep_c"},{"coefficient":-1,"bigg_id":"h_c"}],"segments":{"6":{"from_node_id":"1955677","to_node_id":"1955679","b1":null,"b2":null},"7":{"from_node_id":"1955679","to_node_id":"1955678","b1":null,"b2":null},"8":{"from_node_id":"1955504","to_node_id":"1955677","b1":{"x":2371.4669585352176,"y":1394.283776218352},"b2":{"x":2372.1176758421193,"y":1335.9005863401107}},"11":{"from_node_id":"1955678","to_node_id":"1955507","b1":{"x":2371.4936736903846,"y":1426.900141772638},"b2":{"x":2372.0449975829397,"y":1404.0716956752951}}}},"1955632":{"name":"Glyceraldehyde-3-phosphate dehydrogenase","bigg_id":"GAPD","reversibility":true,"label_x":2401.074295729656,"label_y":544.3426632074517,"gene_reaction_rule":"2597_AT1 or 26330_AT1","genes":[{"name":"GAPDH","notes":{"original_bigg_ids":["2597.1"]},"annotation":{"ccds":["CCDS8549.1","CCDS58201.1"],"hprd":["00713"],"ncbigene":["2597"],"omim":["138400"],"refseq_name":["GAPDH"],"refseq_synonym":["G3PD","HEL-S-162eP","GAPD"],"sbo":"SBO:0000243"},"bigg_id":"2597_AT1"},{"name":"GAPDHS","notes":{"original_bigg_ids":["26330.1"]},"annotation":{"ccds":["CCDS12465.1"],"hprd":["13566"],"ncbigene":["26330"],"omim":["609169"],"refseq_name":["GAPDHS"],"refseq_synonym":["GAPDH-2","HSD-35","GAPD2","GAPDS","HEL-S-278"],"sbo":"SBO:0000243"},"bigg_id":"26330_AT1"}],"metabolites":[{"coefficient":-1,"bigg_id":"nad_c"},{"coefficient":1,"bigg_id":"h_c"},{"coefficient":1,"bigg_id":"nadh_c"},{"coefficient":-1,"bigg_id":"g3p_c"},{"coefficient":1,"bigg_id":"13dpg_c"},{"coefficient":-1,"bigg_id":"pi_c"}],"segments":{"208":{"from_node_id":"1955687","to_node_id":"1955688","b1":null,"b2":null},"209":{"from_node_id":"1955688","to_node_id":"1955689","b1":null,"b2":null},"210":{"from_node_id":"1955521","to_node_id":"1955687","b1":{"x":2372.988881104989,"y":506.9639031749284},"b2":{"x":2373.105402668161,"y":489.38384452878927}},"214":{"from_node_id":"1955689","to_node_id":"1955525","b1":{"x":2372.5122688127185,"y":575.8818109339568},"b2":{"x":2373.5728109948127,"y":551.2657016594754}}}},"1955635":{"name":"Hexokinase (D-glucose:ATP)","bigg_id":"HEX1","reversibility":false,"label_x":2195.9941998413024,"label_y":-605.6314661411761,"gene_reaction_rule":"3098_AT3 or 80201_AT1 or 2645_AT3 or 3098_AT4 or 3099_AT1 or 2645_AT2 or 3098_AT5 or 2645_AT1 or 3098_AT1 or 3101_AT1 or 3098_AT2","genes":[{"name":"HK1","notes":{"original_bigg_ids":["3098.3"]},"annotation":{"ccds":["CCDS7291.1","CCDS7292.1","CCDS7290.1","CCDS7289.1"],"ncbigene":["3098"],"omim":["142600"],"refseq_name":["HK1"],"refseq_synonym":["HKI","HMSNR","HK1-ta","HXK1","HK1-tb","HK1-tc","HKD"],"sbo":"SBO:0000243"},"bigg_id":"3098_AT3"},{"name":"HKDC1","notes":{"original_bigg_ids":["80201.1"]},"annotation":{"ccds":["CCDS7288.1"],"ncbigene":["80201"],"refseq_name":["HKDC1"],"sbo":"SBO:0000243"},"bigg_id":"80201_AT1"},{"name":"GCK","notes":{"original_bigg_ids":["2645.3"]},"annotation":{"ccds":["CCDS5480.1","CCDS5481.1","CCDS5479.1"],"hprd":["00680"],"ncbigene":["2645"],"ncbigi":["1034654899","15967161","4503951","15967159"],"omim":["138079"],"refseq_name":["GCK"],"refseq_synonym":["HK4","GLK","MODY2","HXKP","HHF3","LGLK","FGQTL3","GK","HKIV"],"sbo":"SBO:0000243"},"bigg_id":"2645_AT3"},{"name":"HK1","notes":{"original_bigg_ids":["3098.4"]},"annotation":{"ccds":["CCDS7291.1","CCDS7292.1","CCDS7290.1","CCDS7289.1"],"ncbigene":["3098"],"omim":["142600"],"refseq_name":["HK1"],"refseq_synonym":["HKI","HMSNR","HK1-ta","HXK1","HK1-tb","HK1-tc","HKD"],"sbo":"SBO:0000243"},"bigg_id":"3098_AT4"},{"name":"HK2","notes":{"original_bigg_ids":["3099.1"]},"annotation":{"ccds":["CCDS1956.1"],"hprd":["03080"],"ncbigene":["3099"],"omim":["601125"],"refseq_name":["HK2"],"refseq_synonym":["HKII","HXK2"],"sbo":"SBO:0000243"},"bigg_id":"3099_AT1"},{"name":"GCK","notes":{"original_bigg_ids":["2645.2"]},"annotation":{"ccds":["CCDS5480.1","CCDS5481.1","CCDS5479.1"],"hprd":["00680"],"ncbigene":["2645"],"ncbigi":["1034654899","15967161","4503951","15967159"],"omim":["138079"],"refseq_name":["GCK"],"refseq_synonym":["HK4","GLK","MODY2","HXKP","HHF3","LGLK","FGQTL3","GK","HKIV"],"sbo":"SBO:0000243"},"bigg_id":"2645_AT2"},{"name":"HK1","notes":{"original_bigg_ids":["3098.5"]},"annotation":{"ccds":["CCDS7291.1","CCDS7292.1","CCDS7290.1","CCDS7289.1"],"ncbigene":["3098"],"omim":["142600"],"refseq_name":["HK1"],"refseq_synonym":["HKI","HMSNR","HK1-ta","HXK1","HK1-tb","HK1-tc","HKD"],"sbo":"SBO:0000243"},"bigg_id":"3098_AT5"},{"name":"GCK","notes":{"original_bigg_ids":["2645.1"]},"annotation":{"ccds":["CCDS5480.1","CCDS5481.1","CCDS5479.1"],"hprd":["00680"],"ncbigene":["2645"],"ncbigi":["1034654899","15967161","4503951","15967159"],"omim":["138079"],"refseq_name":["GCK"],"refseq_synonym":["HK4","GLK","MODY2","HXKP","HHF3","LGLK","FGQTL3","GK","HKIV"],"sbo":"SBO:0000243"},"bigg_id":"2645_AT1"},{"name":"HK1","notes":{"original_bigg_ids":["3098.1"]},"annotation":{"ccds":["CCDS7291.1","CCDS7292.1","CCDS7290.1","CCDS7289.1"],"ncbigene":["3098"],"omim":["142600"],"refseq_name":["HK1"],"refseq_synonym":["HKI","HMSNR","HK1-ta","HXK1","HK1-tb","HK1-tc","HKD"],"sbo":"SBO:0000243"},"bigg_id":"3098_AT1"},{"name":"HK3","notes":{"original_bigg_ids":["3101.1"]},"annotation":{"ccds":["CCDS4407.1"],"ncbigene":["3101"],"omim":["142570"],"refseq_name":["HK3"],"refseq_synonym":["HKIII","HXK3"],"sbo":"SBO:0000243"},"bigg_id":"3101_AT1"},{"name":"HK1","notes":{"original_bigg_ids":["3098.2"]},"annotation":{"ccds":["CCDS7291.1","CCDS7292.1","CCDS7290.1","CCDS7289.1"],"ncbigene":["3098"],"omim":["142600"],"refseq_name":["HK1"],"refseq_synonym":["HKI","HMSNR","HK1-ta","HXK1","HK1-tb","HK1-tc","HKD"],"sbo":"SBO:0000243"},"bigg_id":"3098_AT2"}],"metabolites":[{"coefficient":1,"bigg_id":"g6p_c"},{"coefficient":1,"bigg_id":"adp_c"},{"coefficient":1,"bigg_id":"h_c"},{"coefficient":-1,"bigg_id":"glc__D_c"},{"coefficient":-1,"bigg_id":"atp_c"}],"segments":{"226":{"from_node_id":"1955694","to_node_id":"1955696","b1":null,"b2":null},"227":{"from_node_id":"1955696","to_node_id":"1955695","b1":null,"b2":null},"229":{"from_node_id":"1955535","to_node_id":"1955694","b1":{"x":2378.2399270054716,"y":-652.927103929316},"b2":{"x":2379.390417586626,"y":-687.5480345972198}},"230":{"from_node_id":"1955695","to_node_id":"1955536","b1":{"x":2379.190988038551,"y":-527.4050729510095},"b2":{"x":2379.5567186262174,"y":-580.7403391729367}}}},"1955637":{"name":"Pyruvate mitochondrial transport via proton symport","bigg_id":"PYRt2m","reversibility":true,"label_x":2393.853130065449,"label_y":1574.473255657489,"gene_reaction_rule":"6566_AT1","genes":[{"name":"SLC16A1","notes":{"original_bigg_ids":["6566.1"]},"annotation":{"ccds":["CCDS858.1"],"ncbigene":["6566"],"omim":["600682"],"refseq_name":["SLC16A1"],"refseq_synonym":["MCT","MCT1","HHF7","MCT1D"],"sbo":"SBO:0000243"},"bigg_id":"6566_AT1"}],"metabolites":[{"coefficient":1,"bigg_id":"h_m"},{"coefficient":-1,"bigg_id":"pyr_c"},{"coefficient":1,"bigg_id":"pyr_m"},{"coefficient":-1,"bigg_id":"h_c"}],"segments":{"241":{"from_node_id":"1955700","to_node_id":"1955701","b1":null,"b2":null},"242":{"from_node_id":"1955701","to_node_id":"1955702","b1":null,"b2":null},"244":{"from_node_id":"1955507","to_node_id":"1955700","b1":{"x":2370.992533610908,"y":1557.554745849966},"b2":{"x":2370.6762450144533,"y":1546.1074969089436}},"246":{"from_node_id":"1955702","to_node_id":"1955528","b1":{"x":2370.155094243317,"y":1622.1080176681867},"b2":{"x":2369.4759885440694,"y":1624.7801816485146}}}},"1955638":{"name":"Phosphofructokinase","bigg_id":"PFK","reversibility":false,"label_x":2152.7104697010523,"label_y":-90.85915204762796,"gene_reaction_rule":"5214_AT1 or 5211_AT2 or (5214_AT1 and 5211_AT1) or (5214_AT1 and 5213_AT1) or 5213_AT1 or (5214_AT1 and 5211_AT2) or 5211_AT1 or (5211_AT1 and 5213_AT1) or (5213_AT1 and 5211_AT2)","genes":[{"name":"PFKP","notes":{"original_bigg_ids":["5214.1"]},"annotation":{"ccds":["CCDS7059.1","CCDS55698.1"],"ncbigene":["5214"],"omim":["171840"],"refseq_name":["PFKP"],"refseq_synonym":["PFK-P","PFK-C","PFKF","ATP-PFK"],"sbo":"SBO:0000243"},"bigg_id":"5214_AT1"},{"name":"PFKL","notes":{"original_bigg_ids":["5211.2"]},"annotation":{"ccds":["CCDS33582.1"],"ncbigene":["5211"],"omim":["171860"],"refseq_name":["PFKL"],"refseq_synonym":["PFK-B","PFK-L","ATP-PFK"],"sbo":"SBO:0000243"},"bigg_id":"5211_AT2"},{"name":"PFKL","notes":{"original_bigg_ids":["5211.1"]},"annotation":{"ccds":["CCDS33582.1"],"ncbigene":["5211"],"omim":["171860"],"refseq_name":["PFKL"],"refseq_synonym":["PFK-B","PFK-L","ATP-PFK"],"sbo":"SBO:0000243"},"bigg_id":"5211_AT1"},{"name":"PFKM","notes":{"original_bigg_ids":["5213.1"]},"annotation":{"ccds":["CCDS8760.1","CCDS53786.1"],"ncbigene":["5213"],"omim":["610681"],"refseq_name":["PFKM"],"refseq_synonym":["PFK-1","ATP-PFK","PFKX","GSD7","PFKA","PPP1R122","PFK1"],"sbo":"SBO:0000243"},"bigg_id":"5213_AT1"}],"metabolites":[{"coefficient":1,"bigg_id":"h_c"},{"coefficient":-1,"bigg_id":"atp_c"},{"coefficient":1,"bigg_id":"fdp_c"},{"coefficient":1,"bigg_id":"adp_c"},{"coefficient":-1,"bigg_id":"f6p_c"}],"segments":{"247":{"from_node_id":"1955703","to_node_id":"1955704","b1":null,"b2":null},"248":{"from_node_id":"1955704","to_node_id":"1955705","b1":null,"b2":null},"249":{"from_node_id":"1955545","to_node_id":"1955703","b1":{"x":2377.190142226245,"y":-105.10962998080481},"b2":{"x":2377.5022393658073,"y":-151.22869135449173}},"251":{"from_node_id":"1955705","to_node_id":"1955547","b1":{"x":2376.6757435385866,"y":-30.699054341650935},"b2":{"x":2377.1410708794483,"y":-98.5587260289285}}}},"1955639":{"name":"Fumarase  mitochondrial","bigg_id":"FUMm","reversibility":true,"label_x":2073.3222312912126,"label_y":2391.434148480345,"gene_reaction_rule":"2271_AT1","genes":[{"name":"FH","notes":{"original_bigg_ids":["2271.1"]},"annotation":{"ccds":["CCDS1617.1"],"hprd":["00652"],"ncbigene":["2271"],"omim":["136850"],"refseq_name":["FH"],"refseq_synonym":["HLRCC","MCUL1","FMRD","LRCC","MCL"],"sbo":"SBO:0000243"},"bigg_id":"2271_AT1"}],"metabolites":[{"coefficient":-1,"bigg_id":"fum_m"},{"coefficient":-1,"bigg_id":"h2o_m"},{"coefficient":1,"bigg_id":"mal__L_m"}],"segments":{"254":{"from_node_id":"1955707","to_node_id":"1955706","b1":null,"b2":null},"255":{"from_node_id":"1955706","to_node_id":"1955552","b1":{"x":2064.9517853654625,"y":2293.647816909802},"b2":{"x":2085.2155853668355,"y":2252.8521871254225}},"256":{"from_node_id":"1955550","to_node_id":"1955707","b1":{"x":1998.469530795943,"y":2468.542096524614},"b2":{"x":2025.3435308501284,"y":2395.3515874330105}}}},"1955640":{"name":"Succinate dehydrogenase","bigg_id":"SUCD1m","reversibility":true,"label_x":2054.5000997137718,"label_y":2783.245641944487,"gene_reaction_rule":"6389_AT1 and 6392_AT1 and 6391_AT1 and 6390_AT1","genes":[{"name":"SDHA","notes":{"original_bigg_ids":["6389.1"]},"annotation":{"ccds":["CCDS3853.1","CCDS77992.1"],"ncbigene":["6389"],"omim":["600857"],"refseq_name":["SDHA"],"refseq_synonym":["PGL5","SDH1","SDHF","FP","SDH2","CMD1GG"],"sbo":"SBO:0000243"},"bigg_id":"6389_AT1"},{"name":"SDHD","notes":{"original_bigg_ids":["6392.1"]},"annotation":{"ccds":["CCDS60960.1","CCDS60959.1","CCDS60958.1","CCDS31678.1"],"hprd":["04069"],"ncbigene":["6392"],"ncbigi":["452406068","452405465","4506865","452405678"],"omim":["602690"],"refseq_name":["SDHD"],"refseq_synonym":["QPs3","cybS","PGL1","CII-4","CBT1","CWS3","PGL","SDH4"],"sbo":"SBO:0000243"},"bigg_id":"6392_AT1"},{"name":"SDHC","notes":{"original_bigg_ids":["6391.1"]},"annotation":{"ccds":["CCDS60330.1","CCDS1230.1","CCDS41431.1","CCDS41432.1","CCDS44263.1"],"ncbigene":["6391"],"omim":["602413"],"refseq_name":["SDHC"],"refseq_synonym":["CYB560","SDH3","PGL3","CYBL","QPS1"],"sbo":"SBO:0000243"},"bigg_id":"6391_AT1"},{"name":"SDHB","notes":{"original_bigg_ids":["6390.1"]},"annotation":{"ccds":["CCDS176.1"],"ncbigene":["6390"],"omim":["185470"],"refseq_name":["SDHB"],"refseq_synonym":["SDH1","SDH","PGL4","SDH2","CWS2","SDHIP","IP"],"sbo":"SBO:0000243"},"bigg_id":"6390_AT1"}],"metabolites":[{"coefficient":-1,"bigg_id":"fad_m"},{"coefficient":1,"bigg_id":"fum_m"},{"coefficient":-1,"bigg_id":"succ_m"},{"coefficient":1,"bigg_id":"fadh2_m"}],"segments":{"258":{"from_node_id":"1955710","to_node_id":"1955708","b1":null,"b2":null},"259":{"from_node_id":"1955708","to_node_id":"1955709","b1":null,"b2":null},"261":{"from_node_id":"1955540","to_node_id":"1955710","b1":{"x":2081.0856634575202,"y":2969.6644148271166},"b2":{"x":2066.7881312738286,"y":2928.7274746207886}},"263":{"from_node_id":"1955709","to_node_id":"1955550","b1":{"x":2003.30754959296,"y":2695.4620047934804},"b2":{"x":1994.3021623480033,"y":2650.417965225867}}}},"1955646":{"name":"Fructose-bisphosphate aldolase","bigg_id":"FBA","reversibility":true,"label_x":2394.515423921752,"label_y":194.5680319087719,"gene_reaction_rule":"226_AT2 or 226_AT1 or 226_AT3 or 230_AT1 or 229_AT1","genes":[{"name":"ALDOA","notes":{"original_bigg_ids":["226.2"]},"annotation":{"ccds":["CCDS58450.1","CCDS10668.1"],"hprd":["00070"],"ncbigene":["226"],"omim":["103850"],"refseq_name":["ALDOA"],"refseq_synonym":["HEL-S-87p","GSD12","ALDA"],"sbo":"SBO:0000243"},"bigg_id":"226_AT2"},{"name":"ALDOA","notes":{"original_bigg_ids":["226.1"]},"annotation":{"ccds":["CCDS58450.1","CCDS10668.1"],"hprd":["00070"],"ncbigene":["226"],"omim":["103850"],"refseq_name":["ALDOA"],"refseq_synonym":["HEL-S-87p","GSD12","ALDA"],"sbo":"SBO:0000243"},"bigg_id":"226_AT1"},{"name":"ALDOA","notes":{"original_bigg_ids":["226.3"]},"annotation":{"ccds":["CCDS58450.1","CCDS10668.1"],"hprd":["00070"],"ncbigene":["226"],"omim":["103850"],"refseq_name":["ALDOA"],"refseq_synonym":["HEL-S-87p","GSD12","ALDA"],"sbo":"SBO:0000243"},"bigg_id":"226_AT3"},{"name":"ALDOC","notes":{"original_bigg_ids":["230.1"]},"annotation":{"ccds":["CCDS11236.1"],"hprd":["02386"],"ncbigene":["230"],"omim":["103870"],"refseq_name":["ALDOC"],"refseq_synonym":["ALDC"],"sbo":"SBO:0000243"},"bigg_id":"230_AT1"},{"name":"ALDOB","notes":{"original_bigg_ids":["229.1"]},"annotation":{"ccds":["CCDS6756.1"],"ncbigene":["229"],"omim":["612724"],"refseq_name":["ALDOB"],"refseq_synonym":["ALDO2","ALDB"],"sbo":"SBO:0000243"},"bigg_id":"229_AT1"}],"metabolites":[{"coefficient":1,"bigg_id":"g3p_c"},{"coefficient":1,"bigg_id":"dhap_c"},{"coefficient":-1,"bigg_id":"fdp_c"}],"segments":{"52":{"from_node_id":"1955547","to_node_id":"1955724","b1":{"x":2376.0130879982835,"y":65.93740661442621},"b2":{"x":2375.54047714631,"y":134.85924815396857}},"53":{"from_node_id":"1955724","to_node_id":"1955725","b1":null,"b2":null},"54":{"from_node_id":"1955725","to_node_id":"1955521","b1":{"x":2374.521209133091,"y":283.50126134523725},"b2":{"x":2374.188862893462,"y":331.9680173841268}},"55":{"from_node_id":"1955725","to_node_id":"1955570","b1":{"x":2374.5932080403986,"y":273.00150819778855},"b2":{"x":2363.496237011689,"y":261.73716273359355}}}},"1955651":{"name":"Glucose-6-phosphate isomerase","bigg_id":"PGI","reversibility":true,"label_x":2148.7424428047552,"label_y":-319.4052136216678,"gene_reaction_rule":"2821_AT1","genes":[{"name":"GPI","notes":{"original_bigg_ids":["2821.1"]},"annotation":{"ccds":["CCDS12437.1","CCDS54246.1"],"ncbigene":["2821"],"omim":["172400"],"refseq_name":["GPI"],"refseq_synonym":["PGI","AMF","SA-36","NLK","PHI","GNPI","SA36"],"sbo":"SBO:0000243"},"bigg_id":"2821_AT1"}],"metabolites":[{"coefficient":-1,"bigg_id":"g6p_c"},{"coefficient":1,"bigg_id":"f6p_c"}],"segments":{"79":{"from_node_id":"1955536","to_node_id":"1955736","b1":{"x":2379.079473748387,"y":-387.1824932402358},"b2":{"x":2379.5264639313846,"y":-372.9204015065095}},"80":{"from_node_id":"1955736","to_node_id":"1955545","b1":{"x":2378.5769967934975,"y":-307.3753710911228},"b2":{"x":2378.345553262575,"y":-273.6056685850915}}}},"1955653":{"name":"Enolase","bigg_id":"ENO","reversibility":true,"label_x":2397.351418219162,"label_y":1205.7646567082159,"gene_reaction_rule":"2023_AT1 or 2027_AT1 or 2027_AT2 or 2026_AT1","genes":[{"name":"ENO1","notes":{"original_bigg_ids":["2023.1"]},"annotation":{"ccds":["CCDS97.1"],"hprd":["01400"],"ncbigene":["2023"],"omim":["172430"],"refseq_name":["ENO1"],"refseq_synonym":["HEL-S-17","PPH","ENO1L1","MPB1","NNE"],"sbo":"SBO:0000243"},"bigg_id":"2023_AT1"},{"name":"ENO3","notes":{"original_bigg_ids":["2027.1"]},"annotation":{"ccds":["CCDS54070.1","CCDS11062.1"],"ncbigene":["2027"],"omim":["131370"],"refseq_name":["ENO3"],"refseq_synonym":["GSD13","MSE"],"sbo":"SBO:0000243"},"bigg_id":"2027_AT1"},{"name":"ENO3","notes":{"original_bigg_ids":["2027.2"]},"annotation":{"ccds":["CCDS54070.1","CCDS11062.1"],"ncbigene":["2027"],"omim":["131370"],"refseq_name":["ENO3"],"refseq_synonym":["GSD13","MSE"],"sbo":"SBO:0000243"},"bigg_id":"2027_AT2"},{"name":"ENO2","notes":{"original_bigg_ids":["2026.1"]},"annotation":{"ccds":["CCDS8570.1"],"hprd":["00573"],"ncbigene":["2026"],"omim":["131360"],"refseq_name":["ENO2"],"refseq_synonym":["NSE","HEL-S-279"],"sbo":"SBO:0000243"},"bigg_id":"2026_AT1"}],"metabolites":[{"coefficient":1,"bigg_id":"h2o_c"},{"coefficient":1,"bigg_id":"pep_c"},{"coefficient":-1,"bigg_id":"2pg_c"}],"segments":{"87":{"from_node_id":"1955585","to_node_id":"1955740","b1":{"x":2373.164284226641,"y":1146.7591756789377},"b2":{"x":2373.323081452914,"y":1123.6192420276072}},"88":{"from_node_id":"1955740","to_node_id":"1955741","b1":null,"b2":null},"89":{"from_node_id":"1955741","to_node_id":"1955504","b1":{"x":2372.4930369072326,"y":1244.6663961703305},"b2":{"x":2372.6326551297334,"y":1224.287772878716}}}},"1955654":{"name":"Isocitrate dehydrogenase  NAD ","bigg_id":"ICDHxm","reversibility":false,"label_x":3607.8523332992695,"label_y":2500.9193870935815,"gene_reaction_rule":"(3421_AT2 and 3420_AT3 and 3419_AT1) or (3420_AT1 and 3421_AT1 and 3419_AT1) or (3420_AT1 and 3421_AT1 and 3419_AT1) or (3420_AT3 and 3421_AT1 and 3419_AT1) or (3421_AT1 and 3419_AT1 and 3420_AT2) or (3421_AT2 and 3419_AT1 and 3420_AT2)","genes":[{"name":"IDH3G","notes":{"original_bigg_ids":["3421.2"]},"annotation":{"ccds":["CCDS44019.1","CCDS14730.1"],"hprd":["02100"],"ncbigene":["3421"],"omim":["300089"],"refseq_name":["IDH3G"],"refseq_synonym":["H-IDHG"],"sbo":"SBO:0000243"},"bigg_id":"3421_AT2"},{"name":"IDH3B","notes":{"original_bigg_ids":["3420.3"]},"annotation":{"ccds":["CCDS13032.1","CCDS13031.1","CCDS74696.1"],"hprd":["05163"],"ncbigene":["3420"],"omim":["604526"],"refseq_name":["IDH3B"],"refseq_synonym":["RP46"],"sbo":"SBO:0000243"},"bigg_id":"3420_AT3"},{"name":"IDH3A","notes":{"original_bigg_ids":["3419.1"]},"annotation":{"ccds":["CCDS10297.1"],"hprd":["03094"],"ncbigene":["3419"],"omim":["601149"],"refseq_name":["IDH3A"],"sbo":"SBO:0000243"},"bigg_id":"3419_AT1"},{"name":"IDH3B","notes":{"original_bigg_ids":["3420.1"]},"annotation":{"ccds":["CCDS13032.1","CCDS13031.1","CCDS74696.1"],"hprd":["05163"],"ncbigene":["3420"],"omim":["604526"],"refseq_name":["IDH3B"],"refseq_synonym":["RP46"],"sbo":"SBO:0000243"},"bigg_id":"3420_AT1"},{"name":"IDH3G","notes":{"original_bigg_ids":["3421.1"]},"annotation":{"ccds":["CCDS44019.1","CCDS14730.1"],"hprd":["02100"],"ncbigene":["3421"],"omim":["300089"],"refseq_name":["IDH3G"],"refseq_synonym":["H-IDHG"],"sbo":"SBO:0000243"},"bigg_id":"3421_AT1"},{"name":"IDH3B","notes":{"original_bigg_ids":["3420.2"]},"annotation":{"ccds":["CCDS13032.1","CCDS13031.1","CCDS74696.1"],"hprd":["05163"],"ncbigene":["3420"],"omim":["604526"],"refseq_name":["IDH3B"],"refseq_synonym":["RP46"],"sbo":"SBO:0000243"},"bigg_id":"3420_AT2"}],"metabolites":[{"coefficient":-1,"bigg_id":"nad_m"},{"coefficient":1,"bigg_id":"co2_m"},{"coefficient":-1,"bigg_id":"icit_m"},{"coefficient":1,"bigg_id":"akg_m"},{"coefficient":1,"bigg_id":"nadh_m"}],"segments":{"91":{"from_node_id":"1955744","to_node_id":"1955743","b1":null,"b2":null},"92":{"from_node_id":"1955743","to_node_id":"1955742","b1":null,"b2":null},"93":{"from_node_id":"1955587","to_node_id":"1955744","b1":{"x":3548.641136492393,"y":2306.750235449148},"b2":{"x":3569.7665310349635,"y":2435.205703273919}},"97":{"from_node_id":"1955742","to_node_id":"1955576","b1":{"x":3567.2714149147746,"y":2739.1855091833163},"b2":{"x":3564.101240241662,"y":2800.9585687424037}}}},"1955657":{"name":"Triose-phosphate isomerase","bigg_id":"TPI","reversibility":true,"label_x":2094.268691110269,"label_y":380.6278352656227,"gene_reaction_rule":"7167_AT1 or 286016_AT1","genes":[{"name":"TPI1","notes":{"original_bigg_ids":["7167.1"]},"annotation":{"ccds":["CCDS8566.1","CCDS58206.1","CCDS53740.1"],"hprd":["01833"],"ncbigene":["7167"],"omim":["190450"],"refseq_name":["TPI1"],"refseq_synonym":["TPID","TPI","TIM","HEL-S-49"],"sbo":"SBO:0000243"},"bigg_id":"7167_AT1"},{"name":"","notes":{"original_bigg_ids":["286016.1"]},"annotation":{"sbo":"SBO:0000243"},"bigg_id":"286016_AT1"}],"metabolites":[{"coefficient":1,"bigg_id":"g3p_c"},{"coefficient":-1,"bigg_id":"dhap_c"}],"segments":{"267":{"from_node_id":"1955570","to_node_id":"1955751","b1":{"x":2252.33427766482,"y":284.97546719335764},"b2":{"x":2284.977304832638,"y":346.7064902835607}},"268":{"from_node_id":"1955751","to_node_id":"1955521","b1":{"x":2323.6986778806836,"y":387.4729626508629},"b2":{"x":2343.675290277123,"y":406.7605429878744}}}},"1955661":{"name":"Phosphoglycerate kinase","bigg_id":"PGK","reversibility":true,"label_x":2408.7734688355295,"label_y":757.8513583359046,"gene_reaction_rule":"5230_AT1 or 375056_AT1 or 5232_AT1","genes":[{"name":"PGK1","notes":{"original_bigg_ids":["5230.1"]},"annotation":{"ccds":["CCDS14438.1"],"hprd":["02412"],"ncbigene":["5230"],"omim":["311800"],"refseq_name":["PGK1"],"refseq_synonym":["MIG10","PGKA","HEL-S-68p"],"sbo":"SBO:0000243"},"bigg_id":"5230_AT1"},{"name":"MIA3","notes":{"original_bigg_ids":["375056.1"]},"annotation":{"ccds":["CCDS41470.1","CCDS73035.1"],"ncbigene":["375056"],"omim":["613455"],"refseq_name":["MIA3"],"refseq_synonym":["TANGO1","UNQ6077","D320","ARNT","TANGO"],"sbo":"SBO:0000243"},"bigg_id":"375056_AT1"},{"name":"PGK2","notes":{"original_bigg_ids":["5232.1"]},"annotation":{"ccds":["CCDS4930.1"],"hprd":["01393"],"ncbigene":["5232"],"omim":["172270"],"refseq_name":["PGK2"],"refseq_synonym":["dJ417L20.2","PGKB","PGKPS","HEL-S-272"],"sbo":"SBO:0000243"},"bigg_id":"5232_AT1"}],"metabolites":[{"coefficient":-1,"bigg_id":"atp_c"},{"coefficient":1,"bigg_id":"adp_c"},{"coefficient":-1,"bigg_id":"3pg_c"},{"coefficient":1,"bigg_id":"13dpg_c"}],"segments":{"284":{"from_node_id":"1955761","to_node_id":"1955762","b1":null,"b2":null},"285":{"from_node_id":"1955762","to_node_id":"1955760","b1":null,"b2":null},"287":{"from_node_id":"1955603","to_node_id":"1955761","b1":{"x":2375.917401904344,"y":776.8828843598841},"b2":{"x":2374.41360267888,"y":800.4500232481713}},"289":{"from_node_id":"1955760","to_node_id":"1955525","b1":{"x":2375.0305931218822,"y":710.4730001512139},"b2":{"x":2375.3625622932905,"y":727.7691188049951}}}},"1955662":{"name":"Phosphoglycerate mutase","bigg_id":"PGM","reversibility":true,"label_x":2395.7864286214653,"label_y":981.9730267326589,"gene_reaction_rule":"669_AT1 or 5223_AT1 or 5224_AT2 or 5224_AT1 or 669_AT2","genes":[{"name":"BPGM","notes":{"original_bigg_ids":["669.1"]},"annotation":{"ccds":["CCDS5833.1"],"ncbigene":["669"],"ncbigi":["40353764","641386940","4502445","767948600"],"omim":["613896"],"refseq_name":["BPGM"],"refseq_synonym":["DPGM"],"sbo":"SBO:0000243"},"bigg_id":"669_AT1"},{"name":"PGAM1","notes":{"original_bigg_ids":["5223.1"]},"annotation":{"ccds":["CCDS7458.1"],"hprd":["01392"],"ncbigene":["5223"],"omim":["172250"],"refseq_name":["PGAM1"],"refseq_synonym":["PGAMA","PGAM-B","HEL-S-35"],"sbo":"SBO:0000243"},"bigg_id":"5223_AT1"},{"name":"PGAM2","notes":{"original_bigg_ids":["5224.2"]},"annotation":{"ccds":["CCDS34624.1"],"ncbigene":["5224"],"ncbigi":["50593010"],"omim":["612931"],"refseq_name":["PGAM2"],"refseq_synonym":["PGAMM","GSD10","PGAM-M"],"sbo":"SBO:0000243"},"bigg_id":"5224_AT2"},{"name":"PGAM2","notes":{"original_bigg_ids":["5224.1"]},"annotation":{"ccds":["CCDS34624.1"],"ncbigene":["5224"],"ncbigi":["50593010"],"omim":["612931"],"refseq_name":["PGAM2"],"refseq_synonym":["PGAMM","GSD10","PGAM-M"],"sbo":"SBO:0000243"},"bigg_id":"5224_AT1"},{"name":"BPGM","notes":{"original_bigg_ids":["669.2"]},"annotation":{"ccds":["CCDS5833.1"],"ncbigene":["669"],"ncbigi":["40353764","641386940","4502445","767948600"],"omim":["613896"],"refseq_name":["BPGM"],"refseq_synonym":["DPGM"],"sbo":"SBO:0000243"},"bigg_id":"669_AT2"}],"metabolites":[{"coefficient":-1,"bigg_id":"2pg_c"},{"coefficient":1,"bigg_id":"3pg_c"}],"segments":{"290":{"from_node_id":"1955585","to_node_id":"1955763","b1":{"x":2373.6756164217663,"y":1072.190518655643},"b2":{"x":2373.258795356493,"y":1002.9492162443039}},"291":{"from_node_id":"1955763","to_node_id":"1955603","b1":{"x":2373.7936443822105,"y":924.9510500061165},"b2":{"x":2372.8649301370233,"y":930.3602142181393}}}},"1955667":{"name":"Citrate synthase","bigg_id":"CSm","reversibility":false,"label_x":2922.8840695455106,"label_y":1801.5708665438024,"gene_reaction_rule":"1431_AT1 or 1431_AT2","genes":[{"name":"CS","notes":{"original_bigg_ids":["1431.1"]},"annotation":{"ccds":["CCDS8913.1"],"hprd":["00349"],"ncbigene":["1431"],"omim":["118950"],"refseq_name":["CS"],"sbo":"SBO:0000243"},"bigg_id":"1431_AT1"},{"name":"CS","notes":{"original_bigg_ids":["1431.2"]},"annotation":{"ccds":["CCDS8913.1"],"hprd":["00349"],"ncbigene":["1431"],"omim":["118950"],"refseq_name":["CS"],"sbo":"SBO:0000243"},"bigg_id":"1431_AT2"}],"metabolites":[{"coefficient":-1,"bigg_id":"oaa_m"},{"coefficient":-1,"bigg_id":"h2o_m"},{"coefficient":1,"bigg_id":"coa_m"},{"coefficient":-1,"bigg_id":"accoa_m"},{"coefficient":1,"bigg_id":"cit_m"},{"coefficient":1,"bigg_id":"h_m"}],"segments":{"117":{"from_node_id":"1955773","to_node_id":"1955772","b1":null,"b2":null},"118":{"from_node_id":"1955772","to_node_id":"1955774","b1":null,"b2":null},"119":{"from_node_id":"1955533","to_node_id":"1955773","b1":{"x":2665.002990448072,"y":1803.7901405836192},"b2":{"x":2830.73916940353,"y":1816.5697220754591}},"121":{"from_node_id":"1955593","to_node_id":"1955773","b1":{"x":2627.682489157063,"y":1810.433986201691},"b2":{"x":2817.3110365943503,"y":1816.0828586710327}},"124":{"from_node_id":"1955774","to_node_id":"1955616","b1":{"x":3049.492744023125,"y":1832.6088529338235},"b2":{"x":3162.292324410947,"y":1885.7922128968207}}}},"1955668":{"name":"Aconitate hydratase","bigg_id":"ACONTm","reversibility":true,"label_x":3402.18570635539,"label_y":2078.577273747488,"gene_reaction_rule":"50_AT1 or 48_AT1","genes":[{"name":"ACO2","notes":{"original_bigg_ids":["50.1"]},"annotation":{"ccds":["CCDS14017.1"],"hprd":["00012"],"ncbigene":["50"],"omim":["100850"],"refseq_name":["ACO2"],"refseq_synonym":["OPA9","ICRD","OCA8","ACONM","HEL-S-284"],"sbo":"SBO:0000243"},"bigg_id":"50_AT1"},{"name":"ACO1","notes":{"original_bigg_ids":["48.1"]},"annotation":{"ccds":["CCDS6525.1"],"hprd":["00013"],"ncbigene":["48"],"omim":["100880"],"refseq_name":["ACO1"],"refseq_synonym":["IRP1","IREBP1","HEL60","IREB1","ACONS","IREBP"],"sbo":"SBO:0000243"},"bigg_id":"48_AT1"}],"metabolites":[{"coefficient":-1,"bigg_id":"cit_m"},{"coefficient":1,"bigg_id":"icit_m"}],"segments":{"125":{"from_node_id":"1955616","to_node_id":"1955775","b1":{"x":3253.6863436540557,"y":1961.5643749401347},"b2":{"x":3294.729854214901,"y":1995.1304700487685}},"126":{"from_node_id":"1955775","to_node_id":"1955587","b1":{"x":3370.3005605731914,"y":2064.3626940525364},"b2":{"x":3409.8205068730763,"y":2114.017566365881}}}},"1955669":{"name":"Malate dehydrogenase  mitochondrial","bigg_id":"MDHm","reversibility":true,"label_x":2300.195908584084,"label_y":2033.8372594482921,"gene_reaction_rule":"4191_AT1 or 4190_AT1","genes":[{"name":"MDH2","notes":{"original_bigg_ids":["4191.1"]},"annotation":{"ccds":["CCDS75622.1","CCDS64691.1","CCDS5581.1"],"hprd":["01099"],"ncbigene":["4191"],"ncbigi":["538919685","21735621","538919948"],"omim":["154100"],"refseq_name":["MDH2"],"refseq_synonym":["MOR1","MDH","M-MDH","MGC:3559"],"sbo":"SBO:0000243"},"bigg_id":"4191_AT1"},{"name":"MDH1","notes":{"original_bigg_ids":["4190.1"]},"annotation":{"ccds":["CCDS56122.1","CCDS56121.1","CCDS1874.1"],"hprd":["01100"],"ncbigene":["4190"],"omim":["154200"],"refseq_name":["MDH1"],"refseq_synonym":["MOR2","MGC:1375","MDHA","HEL-S-32","MDH-s"],"sbo":"SBO:0000243"},"bigg_id":"4190_AT1"}],"metabolites":[{"coefficient":-1,"bigg_id":"nad_m"},{"coefficient":1,"bigg_id":"nadh_m"},{"coefficient":-1,"bigg_id":"mal__L_m"},{"coefficient":1,"bigg_id":"h_m"},{"coefficient":1,"bigg_id":"oaa_m"}],"segments":{"127":{"from_node_id":"1955778","to_node_id":"1955776","b1":null,"b2":null},"128":{"from_node_id":"1955776","to_node_id":"1955777","b1":null,"b2":null},"130":{"from_node_id":"1955552","to_node_id":"1955778","b1":{"x":2154.250344353845,"y":2124.1228647948415},"b2":{"x":2193.3757448124024,"y":2084.3509458198005}},"131":{"from_node_id":"1955777","to_node_id":"1955593","b1":{"x":2305.694261182006,"y":1976.1791721614768},"b2":{"x":2380.5390729076116,"y":1907.084116927701}}}},"1956133":{"name":"Glucose 6-phosphate dehydrogenase","bigg_id":"G6PDH2r","reversibility":true,"label_x":2424.3871891528,"label_y":-378.1477067330584,"gene_reaction_rule":"2539_AT1","genes":[{"name":"G6PD","notes":{"original_bigg_ids":["2539.1"]},"annotation":{"ccds":["CCDS14756.2","CCDS44023.1"],"ncbigene":["2539"],"omim":["305900"],"refseq_name":["G6PD"],"refseq_synonym":["G6PD1"],"sbo":"SBO:0000243"},"bigg_id":"2539_AT1"}],"metabolites":[{"coefficient":-1,"bigg_id":"g6p_c"},{"coefficient":-1,"bigg_id":"nadp_c"},{"coefficient":1,"bigg_id":"h_c"},{"coefficient":1,"bigg_id":"nadph_c"},{"coefficient":1,"bigg_id":"6pgl_c"}],"segments":{"151":{"from_node_id":"1956092","to_node_id":"1956093","b1":null,"b2":null},"152":{"from_node_id":"1956093","to_node_id":"1956094","b1":null,"b2":null},"153":{"from_node_id":"1955536","to_node_id":"1956092","b1":{"x":2481.5044329590255,"y":-428.5385432607968},"b2":{"x":2539.008702992634,"y":-429.7288264427759}},"154":{"from_node_id":"1956047","to_node_id":"1956092","b1":{"x":2517.4109868619444,"y":-429.8769263018803},"b2":{"x":2553.95120057103,"y":-429.6263627483445}},"155":{"from_node_id":"1956094","to_node_id":"1956085","b1":{"x":2629.1098933295107,"y":-429.11098456017885},"b2":{"x":2674.608823635118,"y":-428.79898929517367}},"156":{"from_node_id":"1956094","to_node_id":"1956051","b1":{"x":2625.27044335957,"y":-429.1373124365207},"b2":{"x":2661.810657068653,"y":-428.8867488829851}},"157":{"from_node_id":"1956094","to_node_id":"1956061","b1":{"x":2628.8192728743875,"y":-429.1129774027638},"b2":{"x":2673.6400887847117,"y":-428.80563210379387}}}},"1956140":{"name":"Phosphogluconate dehydrogenase","bigg_id":"GND","reversibility":false,"label_x":3123.6523711247355,"label_y":-378.8124115122223,"gene_reaction_rule":"5226_AT1","genes":[{"name":"PGD","notes":{"original_bigg_ids":["5226.1"]},"annotation":{"ccds":["CCDS113.1"],"ncbigene":["5226"],"omim":["172200"],"refseq_name":["PGD"],"refseq_synonym":["6PGD"],"sbo":"SBO:0000243"},"bigg_id":"5226_AT1"}],"metabolites":[{"coefficient":1,"bigg_id":"nadph_c"},{"coefficient":-1,"bigg_id":"nadp_c"},{"coefficient":1,"bigg_id":"co2_c"},{"coefficient":1,"bigg_id":"ru5p__D_c"},{"coefficient":-1,"bigg_id":"6pgc_c"}],"segments":{"158":{"from_node_id":"1956095","to_node_id":"1956096","b1":null,"b2":null},"159":{"from_node_id":"1956096","to_node_id":"1956097","b1":null,"b2":null},"160":{"from_node_id":"1956056","to_node_id":"1956095","b1":{"x":3084.5991846307084,"y":-425.98760339075284},"b2":{"x":3137.0979503679496,"y":-425.6276088542104}},"161":{"from_node_id":"1956045","to_node_id":"1956095","b1":{"x":3107.397116099503,"y":-425.8312734150293},"b2":{"x":3143.9373298085875,"y":-425.58070986149414}},"162":{"from_node_id":"1956097","to_node_id":"1956050","b1":{"x":3215.2565725971313,"y":-425.091659549669},"b2":{"x":3251.7967863062163,"y":-424.8410959961345}},"163":{"from_node_id":"1956097","to_node_id":"1956039","b1":{"x":3218.8054021119474,"y":-425.06732451591097},"b2":{"x":3263.6262180222707,"y":-424.75997921694216}},"164":{"from_node_id":"1956097","to_node_id":"1956065","b1":{"x":3244.5954230680145,"y":-424.8904771841487},"b2":{"x":3349.5929545424947,"y":-424.1704881110645}}}},"1956147":{"name":"6-phosphogluconolactonase","bigg_id":"PGL","reversibility":false,"label_x":2762.2788359492833,"label_y":-376.8955624741484,"gene_reaction_rule":"25796_AT1","genes":[{"name":"PGLS","notes":{"original_bigg_ids":["25796.1"]},"annotation":{"ccds":["CCDS12361.1"],"hprd":["12001"],"ncbigene":["25796"],"omim":["604951"],"refseq_name":["PGLS"],"refseq_synonym":["HEL-S-304","6PGL"],"sbo":"SBO:0000243"},"bigg_id":"25796_AT1"}],"metabolites":[{"coefficient":-1,"bigg_id":"h2o_c"},{"coefficient":1,"bigg_id":"6pgc_c"},{"coefficient":1,"bigg_id":"h_c"},{"coefficient":-1,"bigg_id":"6pgl_c"}],"segments":{"165":{"from_node_id":"1956098","to_node_id":"1956099","b1":null,"b2":null},"166":{"from_node_id":"1956099","to_node_id":"1956100","b1":null,"b2":null},"167":{"from_node_id":"1956085","to_node_id":"1956098","b1":{"x":2814.6055322677585,"y":-427.83900386439586},"b2":{"x":2867.104298004998,"y":-427.4790093278541}},"169":{"from_node_id":"1956100","to_node_id":"1956056","b1":{"x":2941.6025465273683,"y":-426.96815993790506},"b2":{"x":2969.6018882538965,"y":-426.7761628517487}}}},"1956153":{"name":"Phosphopentomutase","bigg_id":"PPM","reversibility":true,"label_x":3647.049032357339,"label_y":-62.190645475328665,"gene_reaction_rule":"5236_AT1 or 55276_AT1","genes":[{"name":"PGM1","notes":{"original_bigg_ids":["5236.1"]},"annotation":{"ccds":["CCDS53323.1","CCDS625.1","CCDS53324.1"],"hprd":["01389"],"ncbigene":["5236"],"omim":["171900"],"refseq_name":["PGM1"],"refseq_synonym":["CDG1T","GSD14"],"sbo":"SBO:0000243"},"bigg_id":"5236_AT1"},{"name":"PGM2","notes":{"original_bigg_ids":["55276.1"]},"annotation":{"ccds":["CCDS3443.1"],"ncbigene":["55276"],"omim":["172000"],"refseq_name":["PGM2"],"refseq_synonym":["MSTP006"],"sbo":"SBO:0000243"},"bigg_id":"55276_AT1"}],"metabolites":[{"coefficient":-1,"bigg_id":"r1p_c"},{"coefficient":1,"bigg_id":"r5p_c"}],"segments":{"171":{"from_node_id":"1956086","to_node_id":"1956101","b1":{"x":3636.46618406008,"y":32.80735619448956},"b2":{"x":3636.7061804177765,"y":-2.191820963670807}},"172":{"from_node_id":"1956101","to_node_id":"1956042","b1":{"x":3637.265029079265,"y":-83.68990491767295},"b2":{"x":3637.769021430422,"y":-157.18817694980908}}}},"1956163":{"name":"Ribulose 5-phosphate 3-epimerase","bigg_id":"RPE","reversibility":true,"label_x":3215.777343219859,"label_y":-336.2526741403899,"gene_reaction_rule":"6120_AT1 or 6120_AT2","genes":[{"name":"RPE","notes":{"original_bigg_ids":["6120.1"]},"annotation":{"ccds":["CCDS63108.1","CCDS42810.1","CCDS63107.1","CCDS2388.1"],"hprd":["01608"],"ncbigene":["6120"],"omim":["180480"],"refseq_name":["RPE"],"refseq_synonym":["RPE2-1"],"sbo":"SBO:0000243"},"bigg_id":"6120_AT1"},{"name":"RPE","notes":{"original_bigg_ids":["6120.2"]},"annotation":{"ccds":["CCDS63108.1","CCDS42810.1","CCDS63107.1","CCDS2388.1"],"hprd":["01608"],"ncbigene":["6120"],"omim":["180480"],"refseq_name":["RPE"],"refseq_synonym":["RPE2-1"],"sbo":"SBO:0000243"},"bigg_id":"6120_AT2"}],"metabolites":[{"coefficient":-1,"bigg_id":"ru5p__D_c"},{"coefficient":1,"bigg_id":"xu5p__D_c"}],"segments":{"180":{"from_node_id":"1956065","to_node_id":"1956105","b1":{"x":3488.8666509933587,"y":-412.56521013451743},"b2":{"x":3463.8468377971003,"y":-387.88619176618727}},"181":{"from_node_id":"1956105","to_node_id":"1956078","b1":{"x":3416.1732701977944,"y":-340.86198574041487},"b2":{"x":3388.33432312027,"y":-313.402232908046}}}},"1956166":{"name":"Ribose-5-phosphate isomerase","bigg_id":"RPI","reversibility":true,"label_x":3608.2660702626536,"label_y":-352.8749524152324,"gene_reaction_rule":"22934_AT1","genes":[{"name":"RPIA","notes":{"original_bigg_ids":["22934.1"]},"annotation":{"ccds":["CCDS2004.2"],"ncbigene":["22934"],"omim":["180430"],"refseq_name":["RPIA"],"refseq_synonym":["RPI","RPIAD"],"sbo":"SBO:0000243"},"bigg_id":"22934_AT1"}],"metabolites":[{"coefficient":1,"bigg_id":"ru5p__D_c"},{"coefficient":-1,"bigg_id":"r5p_c"}],"segments":{"182":{"from_node_id":"1956042","to_node_id":"1956106","b1":{"x":3628.2307952974556,"y":-275.60636492039293},"b2":{"x":3604.294959816674,"y":-306.92123007796454}},"183":{"from_node_id":"1956106","to_node_id":"1956065","b1":{"x":3559.524186971986,"y":-362.3795288157496},"b2":{"x":3534.845168603655,"y":-387.3993420120071}}}},"1956168":{"name":"Transaldolase","bigg_id":"TALA","reversibility":true,"label_x":3173.6672560699244,"label_y":215.81545922707323,"gene_reaction_rule":"6888_AT1","genes":[{"name":"TALDO1","notes":{"original_bigg_ids":["6888.1"]},"annotation":{"ccds":["CCDS7712.1"],"hprd":["03640"],"ncbigene":["6888"],"ncbigi":["5803187"],"omim":["602063"],"refseq_name":["TALDO1"],"refseq_synonym":["TAL-H","TALDOR","TALH","TAL"],"sbo":"SBO:0000243"},"bigg_id":"6888_AT1"}],"metabolites":[{"coefficient":1,"bigg_id":"e4p_c"},{"coefficient":-1,"bigg_id":"s7p_c"},{"coefficient":1,"bigg_id":"f6p_c"},{"coefficient":-1,"bigg_id":"g3p_c"}],"segments":{"184":{"from_node_id":"1956107","to_node_id":"1956108","b1":null,"b2":null},"185":{"from_node_id":"1956108","to_node_id":"1956109","b1":null,"b2":null},"186":{"from_node_id":"1956084","to_node_id":"1956107","b1":{"x":3281.725722429721,"y":165.37800379327064},"b2":{"x":3214.403460981755,"y":164.9163615819043}},"187":{"from_node_id":"1956074","to_node_id":"1956107","b1":{"x":3386.1080592605854,"y":166.09377435364217},"b2":{"x":3245.718162031013,"y":165.13109275001648}},"188":{"from_node_id":"1956109","to_node_id":"1956081","b1":{"x":3122.6560356168284,"y":164.2872311364672},"b2":{"x":3069.2321103017257,"y":163.92089259566796}},"189":{"from_node_id":"1956109","to_node_id":"1955545","b1":{"x":3014.7343526049513,"y":163.54719057145462},"b2":{"x":2724.261449905418,"y":167.27665517734567}}}},"1956175":{"name":"Transketolase","bigg_id":"TKT1","reversibility":true,"label_x":3307.6988773992343,"label_y":-47.22421018454611,"gene_reaction_rule":"7086_AT1 or 84076_AT1 or 8277_AT1","genes":[{"name":"TKT","notes":{"original_bigg_ids":["7086.1"]},"annotation":{"ccds":["CCDS58834.1","CCDS2871.1"],"hprd":["06001"],"ncbigene":["7086"],"omim":["606781"],"refseq_name":["TKT"],"refseq_synonym":["TKT1","HEL-S-48","TK","HEL107"],"sbo":"SBO:0000243"},"bigg_id":"7086_AT1"},{"name":"TKTL2","notes":{"original_bigg_ids":["84076.1"]},"annotation":{"ccds":["CCDS3805.1"],"ncbigene":["84076"],"refseq_name":["TKTL2"],"sbo":"SBO:0000243"},"bigg_id":"84076_AT1"},{"name":"TKTL1","notes":{"original_bigg_ids":["8277.1"]},"annotation":{"ccds":["CCDS55541.1","CCDS35448.1"],"ncbigene":["8277"],"omim":["300044"],"refseq_name":["TKTL1"],"refseq_synonym":["TKT2","TKR"],"sbo":"SBO:0000243"},"bigg_id":"8277_AT1"}],"metabolites":[{"coefficient":1,"bigg_id":"g3p_c"},{"coefficient":-1,"bigg_id":"r5p_c"},{"coefficient":-1,"bigg_id":"xu5p__D_c"},{"coefficient":1,"bigg_id":"s7p_c"}],"segments":{"190":{"from_node_id":"1956110","to_node_id":"1956111","b1":null,"b2":null},"191":{"from_node_id":"1956111","to_node_id":"1956112","b1":null,"b2":null},"192":{"from_node_id":"1956042","to_node_id":"1956110","b1":{"x":3537.886593965017,"y":-174.6768846599373},"b2":{"x":3537.3499457948597,"y":-96.4163453777328}},"193":{"from_node_id":"1956078","to_node_id":"1956110","b1":{"x":3538.090896855569,"y":-204.4708079053553},"b2":{"x":3537.411236662026,"y":-105.35452235135745}},"194":{"from_node_id":"1956112","to_node_id":"1956084","b1":{"x":3536.633879564515,"y":8.009109631906767},"b2":{"x":3536.139696817712,"y":80.07682628376688}},"195":{"from_node_id":"1956112","to_node_id":"1956074","b1":{"x":3536.673254796661,"y":2.266936130639806},"b2":{"x":3536.270947591534,"y":60.9362479462111}}}},"1956182":{"name":"Transketolase","bigg_id":"TKT2","reversibility":true,"label_x":3166.2495902405785,"label_y":-169.53419575591647,"gene_reaction_rule":"7086_AT1 or 84076_AT1 or 8277_AT1","genes":[{"name":"TKT","notes":{"original_bigg_ids":["7086.1"]},"annotation":{"ccds":["CCDS58834.1","CCDS2871.1"],"hprd":["06001"],"ncbigene":["7086"],"omim":["606781"],"refseq_name":["TKT"],"refseq_synonym":["TKT1","HEL-S-48","TK","HEL107"],"sbo":"SBO:0000243"},"bigg_id":"7086_AT1"},{"name":"TKTL2","notes":{"original_bigg_ids":["84076.1"]},"annotation":{"ccds":["CCDS3805.1"],"ncbigene":["84076"],"refseq_name":["TKTL2"],"sbo":"SBO:0000243"},"bigg_id":"84076_AT1"},{"name":"TKTL1","notes":{"original_bigg_ids":["8277.1"]},"annotation":{"ccds":["CCDS55541.1","CCDS35448.1"],"ncbigene":["8277"],"omim":["300044"],"refseq_name":["TKTL1"],"refseq_synonym":["TKT2","TKR"],"sbo":"SBO:0000243"},"bigg_id":"8277_AT1"}],"metabolites":[{"coefficient":-1,"bigg_id":"xu5p__D_c"},{"coefficient":-1,"bigg_id":"e4p_c"},{"coefficient":1,"bigg_id":"f6p_c"},{"coefficient":1,"bigg_id":"g3p_c"}],"segments":{"196":{"from_node_id":"1956113","to_node_id":"1956114","b1":null,"b2":null},"197":{"from_node_id":"1956114","to_node_id":"1956115","b1":null,"b2":null},"198":{"from_node_id":"1956073","to_node_id":"1956113","b1":{"x":3165.1167346491866,"y":-222.34276143472698},"b2":{"x":3139.101726561663,"y":-196.68210372284966}},"199":{"from_node_id":"1956078","to_node_id":"1956113","b1":{"x":3212.565399720835,"y":-269.1451283297454},"b2":{"x":3153.3363260831593,"y":-210.72281379135552}},"200":{"from_node_id":"1956115","to_node_id":"1955545","b1":{"x":3020.812917954855,"y":-80.0045067529361},"b2":{"x":2851.368779499367,"y":107.52132210250215}},"201":{"from_node_id":"1956115","to_node_id":"1956084","b1":{"x":3062.7079147645472,"y":-121.32885189082481},"b2":{"x":2976.2504858883963,"y":-36.04905948884084}}}},"1956222":{"name":"2-oxoglutarate dehydrogenase","bigg_id":"AKGDm","reversibility":false,"label_x":3005.830823362537,"label_y":3258.5805944524154,"gene_reaction_rule":"(4967_AT2 and 1738_AT1 and 8050_AT1 and 1743_AT1) or (4967_AT1 and 1738_AT1 and 8050_AT1 and 1743_AT1)","genes":[{"name":"OGDH","notes":{"original_bigg_ids":["4967.2"]},"annotation":{"ccds":["CCDS34627.1","CCDS47580.1","CCDS55107.1"],"hprd":["08938"],"ncbigene":["4967"],"ncbigi":["530384797","767945521","259013553","530384793","51873038","51873036"],"omim":["613022"],"refseq_name":["OGDH"],"refseq_synonym":["E1k","OGDC","AKGDH"],"sbo":"SBO:0000243"},"bigg_id":"4967_AT2"},{"name":"DLD","notes":{"original_bigg_ids":["1738.1"]},"annotation":{"ccds":["CCDS5749.1","CCDS78269.1","CCDS78268.1"],"ncbigene":["1738"],"ncbigi":["576583544","576583534","576583539","91199540"],"omim":["238331"],"refseq_name":["DLD"],"refseq_synonym":["E3","LAD","DLDH","GCSL","DLDD","PHE3"],"sbo":"SBO:0000243"},"bigg_id":"1738_AT1"},{"name":"PDHX","notes":{"original_bigg_ids":["8050.1"]},"annotation":{"ccds":["CCDS44569.1","CCDS53616.1","CCDS7896.1"],"ncbigene":["8050"],"ncbigi":["260898739","203098753","767966618","203098816"],"omim":["608769"],"refseq_name":["PDHX"],"refseq_synonym":["DLDBP","E3BP","OPDX","PDX1","proX"],"sbo":"SBO:0000243"},"bigg_id":"8050_AT1"},{"name":"DLST","notes":{"original_bigg_ids":["1743.1"]},"annotation":{"ccds":["CCDS9833.1"],"hprd":["00520"],"ncbigene":["1743"],"omim":["126063"],"refseq_name":["DLST"],"refseq_synonym":["DLTS"],"sbo":"SBO:0000243"},"bigg_id":"1743_AT1"},{"name":"OGDH","notes":{"original_bigg_ids":["4967.1"]},"annotation":{"ccds":["CCDS34627.1","CCDS47580.1","CCDS55107.1"],"hprd":["08938"],"ncbigene":["4967"],"ncbigi":["530384797","767945521","259013553","530384793","51873038","51873036"],"omim":["613022"],"refseq_name":["OGDH"],"refseq_synonym":["E1k","OGDC","AKGDH"],"sbo":"SBO:0000243"},"bigg_id":"4967_AT1"}],"metabolites":[{"coefficient":1,"bigg_id":"co2_m"},{"coefficient":-1,"bigg_id":"akg_m"},{"coefficient":-1,"bigg_id":"coa_m"},{"coefficient":-1,"bigg_id":"nad_m"},{"coefficient":1,"bigg_id":"nadh_m"},{"coefficient":1,"bigg_id":"succoa_m"}],"segments":{"335":{"from_node_id":"1956138","to_node_id":"1956139","b1":null,"b2":null},"336":{"from_node_id":"1956140","to_node_id":"1956139","b1":null,"b2":null},"337":{"from_node_id":"1956140","to_node_id":"1955541","b1":{"x":3140.0871542865834,"y":3320.6571304130002},"b2":{"x":3018.345926793089,"y":3428.923579595052}},"338":{"from_node_id":"1956138","to_node_id":"1955576","b1":{"x":3231.6926565009894,"y":3271.4186092730765},"b2":{"x":3410.284095128919,"y":3143.2482621349154}}}},"1956224":{"name":"Isocitrate dehydrogenase  NADP ","bigg_id":"ICDHym","reversibility":true,"label_x":3198.363543213801,"label_y":2495.004878272771,"gene_reaction_rule":"3418_AT1","genes":[{"name":"IDH2","notes":{"original_bigg_ids":["3418.1"]},"annotation":{"ccds":["CCDS10359.1","CCDS76792.1"],"ncbigene":["3418"],"omim":["147650"],"refseq_name":["IDH2"],"refseq_synonym":["D2HGA2","IDHM","ICD-M","IDH","IDP","IDPM","mNADP-IDH"],"sbo":"SBO:0000243"},"bigg_id":"3418_AT1"}],"metabolites":[{"bigg_id":"nadp_m","coefficient":-1},{"bigg_id":"nadph_m","coefficient":1},{"bigg_id":"co2_m","coefficient":1},{"bigg_id":"akg_m","coefficient":1},{"bigg_id":"icit_m","coefficient":-1}],"segments":{"350":{"from_node_id":"1956154","to_node_id":"1956153","b1":null,"b2":null},"351":{"from_node_id":"1956155","to_node_id":"1956154","b1":null,"b2":null},"355":{"from_node_id":"1956155","to_node_id":"1956159","b1":{"x":3413.6147815552786,"y":2680.409467564734},"b2":{"x":3537.3434866645143,"y":2865.630235664516}},"356":{"from_node_id":"1955587","to_node_id":"1956153","b1":{"x":3436.9576898810333,"y":2294.083041213602},"b2":{"x":3452.236888631097,"y":2262.0958682884884}}}},"1956233":{"name":"Succinate  CoA ligase  ADP forming ","bigg_id":"SUCOASm","reversibility":true,"label_x":2272.260107919489,"label_y":3214.373095227752,"gene_reaction_rule":"8802_AT1 and 8803_AT1","genes":[{"name":"SUCLG1","notes":{"original_bigg_ids":["8802.1"]},"annotation":{"ccds":["CCDS1967.2"],"ncbigene":["8802"],"omim":["611224"],"refseq_name":["SUCLG1"],"refseq_synonym":["SUCLA1","MTDPS9","GALPHA"],"sbo":"SBO:0000243"},"bigg_id":"8802_AT1"},{"name":"SUCLA2","notes":{"original_bigg_ids":["8803.1"]},"annotation":{"ccds":["CCDS9406.1"],"hprd":["06798"],"ncbigene":["8803"],"omim":["603921"],"refseq_name":["SUCLA2"],"refseq_synonym":["MTDPS5","A-BETA","SCS-betaA"],"sbo":"SBO:0000243"},"bigg_id":"8803_AT1"}],"metabolites":[{"bigg_id":"adp_m","coefficient":1},{"bigg_id":"atp_m","coefficient":-1},{"bigg_id":"coa_m","coefficient":-1},{"bigg_id":"pi_m","coefficient":1},{"bigg_id":"succ_m","coefficient":-1},{"bigg_id":"succoa_m","coefficient":1}],"segments":{"404":{"from_node_id":"1956208","to_node_id":"1956207","b1":null,"b2":null},"405":{"from_node_id":"1956209","to_node_id":"1956208","b1":null,"b2":null},"410":{"from_node_id":"1956214","to_node_id":"1956207","b1":{"x":2154.0777901860265,"y":3128.613750977676},"b2":{"x":2187.8392883289825,"y":3224.554965696445}},"411":{"from_node_id":"1956209","to_node_id":"1955541","b1":{"x":2456.3664866882764,"y":3341.375466548667},"b2":{"x":2523.826691539266,"y":3343.6033994861814}}}},"1956236":{"name":"Glutamate dehydrogenase (NADP), mitochondrial","bigg_id":"GLUDym","reversibility":true,"label_x":3568.3841357265455,"label_y":2897.251033821593,"gene_reaction_rule":"2747_AT1 or 2746_AT1","genes":[{"name":"GLUD2","notes":{"original_bigg_ids":["2747.1"]},"annotation":{"ccds":["CCDS14603.1"],"hprd":["02143"],"ncbigene":["2747"],"omim":["300144"],"refseq_name":["GLUD2"],"refseq_synonym":["GDH2","GLUDP1"],"sbo":"SBO:0000243"},"bigg_id":"2747_AT1"},{"name":"GLUD1","notes":{"original_bigg_ids":["2746.1"]},"annotation":{"ccds":["CCDS7382.1"],"hprd":["11748"],"ncbigene":["2746"],"omim":["138130"],"refseq_name":["GLUD1"],"refseq_synonym":["GDH1","GDH","GLUD"],"sbo":"SBO:0000243"},"bigg_id":"2746_AT1"}],"metabolites":[{"bigg_id":"akg_m","coefficient":1},{"bigg_id":"glu__L_m","coefficient":-1},{"bigg_id":"h2o_m","coefficient":-1},{"bigg_id":"h_m","coefficient":1},{"bigg_id":"nadp_m","coefficient":-1},{"bigg_id":"nadph_m","coefficient":1},{"bigg_id":"nh4_m","coefficient":1}],"segments":{"421":{"from_node_id":"1956225","to_node_id":"1956224","b1":null,"b2":null},"422":{"from_node_id":"1956226","to_node_id":"1956225","b1":null,"b2":null},"423":{"from_node_id":"1956226","to_node_id":"1956159","b1":{"x":3596.9121630105915,"y":2922.7571281176706},"b2":{"x":3580.848671611962,"y":2922.7228073257447}},"424":{"from_node_id":"1956227","to_node_id":"1956224","b1":{"x":3681.856611195947,"y":2923.205849551916},"b2":{"x":3775.1589150607074,"y":2923.8331781092484}},"427":{"from_node_id":"1956230","to_node_id":"1956224","b1":{"x":3686.6444153487128,"y":2933.6509032528716},"b2":{"x":3730.0510735902812,"y":2941.5611965512203}},"428":{"from_node_id":"1956226","to_node_id":"1956231","b1":{"x":3592.912235895863,"y":2922.732981133292},"b2":{"x":3625.7391902229388,"y":2940.994132916344}}}},"1956237":{"name":"Glutaminase (mitochondrial)","bigg_id":"GLUNm","reversibility":false,"label_x":3863.4457236381204,"label_y":2900.42837824785,"gene_reaction_rule":"2744_AT1 or 27165_AT2 or 27165_AT1","genes":[{"name":"GLS","notes":{"original_bigg_ids":["2744.1"]},"annotation":{"ccds":["CCDS2308.1","CCDS58744.1"],"ncbigene":["2744"],"omim":["138280"],"refseq_name":["GLS"],"refseq_synonym":["GAM","GLS1","GAC","KGA","AAD20"],"sbo":"SBO:0000243"},"bigg_id":"2744_AT1"},{"name":"GLS2","notes":{"original_bigg_ids":["27165.2"]},"annotation":{"ccds":["CCDS8921.1","CCDS73482.1"],"hprd":["05901"],"ncbigene":["27165"],"omim":["606365"],"refseq_name":["GLS2"],"refseq_synonym":["hLGA","GLS","GA","LGA"],"sbo":"SBO:0000243"},"bigg_id":"27165_AT2"},{"name":"GLS2","notes":{"original_bigg_ids":["27165.1"]},"annotation":{"ccds":["CCDS8921.1","CCDS73482.1"],"hprd":["05901"],"ncbigene":["27165"],"omim":["606365"],"refseq_name":["GLS2"],"refseq_synonym":["hLGA","GLS","GA","LGA"],"sbo":"SBO:0000243"},"bigg_id":"27165_AT1"}],"metabolites":[{"bigg_id":"gln__L_m","coefficient":-1},{"bigg_id":"glu__L_m","coefficient":1},{"bigg_id":"h2o_m","coefficient":-1},{"bigg_id":"nh4_m","coefficient":1}],"segments":{"430":{"from_node_id":"1956234","to_node_id":"1956233","b1":null,"b2":null},"431":{"from_node_id":"1956235","to_node_id":"1956234","b1":null,"b2":null},"432":{"from_node_id":"1956236","to_node_id":"1956233","b1":{"x":3941.593585939271,"y":2924.625757346138},"b2":{"x":4018.4067822691613,"y":2925.1264893323855}},"433":{"from_node_id":"1956235","to_node_id":"1956227","b1":{"x":3840.160030219045,"y":2924.050439340805},"b2":{"x":3853.6034816846236,"y":2924.242660693873}}}},"1956238":{"name":"L-glutamine transport via electroneutral transporter","bigg_id":"GLNtm","reversibility":false,"label_x":4112.12344575801,"label_y":2898.915505726731,"gene_reaction_rule":"","genes":[],"metabolites":[{"bigg_id":"gln__L_c","coefficient":-1},{"bigg_id":"gln__L_m","coefficient":1}],"segments":{"436":{"from_node_id":"1956240","to_node_id":"1956239","b1":null,"b2":null},"437":{"from_node_id":"1956241","to_node_id":"1956240","b1":null,"b2":null},"438":{"from_node_id":"1956242","to_node_id":"1956239","b1":{"x":4186.577096879662,"y":2925.932394126441},"b2":{"x":4264.258088373429,"y":2926.439788686267}},"439":{"from_node_id":"1956241","to_node_id":"1956236","b1":{"x":4086.0113363233095,"y":2925.363738694685},"b2":{"x":4113.340456427948,"y":2925.6625684880933}}}},"1956241":{"name":"Mitochondrial Carrier (MC) TCDB:2.A.29.7.2","bigg_id":"r0915","reversibility":true,"label_x":3361.4570505470774,"label_y":1922.85777123779,"gene_reaction_rule":"6576_AT1","genes":[{"name":"SLC25A1","notes":{"original_bigg_ids":["6576.1"]},"annotation":{"ccds":["CCDS13758.1","CCDS74817.1"],"ncbigene":["6576"],"omim":["190315"],"refseq_name":["SLC25A1"],"refseq_synonym":["CTP","SLC20A3","D2L2AD","SEA"],"sbo":"SBO:0000243"},"bigg_id":"6576_AT1"}],"metabolites":[{"bigg_id":"cit_c","coefficient":-1},{"bigg_id":"cit_m","coefficient":1},{"bigg_id":"succ_c","coefficient":1},{"bigg_id":"succ_m","coefficient":-1}],"segments":{"449":{"from_node_id":"1956253","to_node_id":"1956252","b1":null,"b2":null},"450":{"from_node_id":"1956254","to_node_id":"1956253","b1":null,"b2":null},"451":{"from_node_id":"1956255","to_node_id":"1956252","b1":{"x":3473.0919492471085,"y":1948.6096144325734},"b2":{"x":3527.3409607406197,"y":1948.937107908267}},"452":{"from_node_id":"1956254","to_node_id":"1955616","b1":{"x":3349.0942086905047,"y":1947.861057916687},"b2":{"x":3294.8451971969926,"y":1947.5335644409906}},"453":{"from_node_id":"1956254","to_node_id":"1956256","b1":{"x":3345.0942815757753,"y":1947.8369109323066},"b2":{"x":3327.0151696219873,"y":1921.1774088549628}},"454":{"from_node_id":"1956257","to_node_id":"1956252","b1":{"x":3477.091876361838,"y":1948.633761416953},"b2":{"x":3482.233119270198,"y":1966.6651263502358}}}},"1956242":{"name":"ATP-Citrate lyase","bigg_id":"ACITL","reversibility":false,"label_x":3683.7490129296225,"label_y":1924.4677026838253,"gene_reaction_rule":"47_AT1 or 47_AT2","genes":[{"name":"ACLY","notes":{"original_bigg_ids":["47.1"]},"annotation":{"ccds":["CCDS11412.1","CCDS11413.1"],"hprd":["00155"],"ncbigene":["47"],"omim":["108728"],"refseq_name":["ACLY"],"refseq_synonym":["ACL","CLATP","ATPCL"],"sbo":"SBO:0000243"},"bigg_id":"47_AT1"},{"name":"ACLY","notes":{"original_bigg_ids":["47.2"]},"annotation":{"ccds":["CCDS11412.1","CCDS11413.1"],"hprd":["00155"],"ncbigene":["47"],"omim":["108728"],"refseq_name":["ACLY"],"refseq_synonym":["ACL","CLATP","ATPCL"],"sbo":"SBO:0000243"},"bigg_id":"47_AT2"}],"metabolites":[{"bigg_id":"accoa_c","coefficient":1},{"bigg_id":"adp_c","coefficient":1},{"bigg_id":"atp_c","coefficient":-1},{"bigg_id":"cit_c","coefficient":-1},{"bigg_id":"coa_c","coefficient":-1},{"bigg_id":"oaa_c","coefficient":1},{"bigg_id":"pi_c","coefficient":1}],"segments":{"455":{"from_node_id":"1956259","to_node_id":"1956258","b1":null,"b2":null},"456":{"from_node_id":"1956260","to_node_id":"1956259","b1":null,"b2":null},"457":{"from_node_id":"1956260","to_node_id":"1956261","b1":{"x":3823.0855717859095,"y":1950.7224755661032},"b2":{"x":3877.3345832794216,"y":1951.0499690417982}},"460":{"from_node_id":"1956255","to_node_id":"1956258","b1":{"x":3699.087831229306,"y":1949.9739190502232},"b2":{"x":3644.838819735789,"y":1949.6464255745223}},"462":{"from_node_id":"1956260","to_node_id":"1956265","b1":{"x":3827.0854989006384,"y":1950.7466225504877},"b2":{"x":3832.2267418089923,"y":1968.7779874837715}}}},"1956243":{"name":"Fatty acyl CoA synthase  n C80CoA   lumped reaction","bigg_id":"FAS80COA_L","reversibility":false,"label_x":3983.8131921090517,"label_y":1923.7543919423629,"gene_reaction_rule":"2194_AT1","genes":[{"name":"FASN","notes":{"original_bigg_ids":["2194.1"]},"annotation":{"ccds":["CCDS11801.1"],"ncbigene":["2194"],"omim":["600212"],"refseq_name":["FASN"],"refseq_synonym":["FAS","OA-519","SDR27X1"],"sbo":"SBO:0000243"},"bigg_id":"2194_AT1"}],"metabolites":[{"bigg_id":"accoa_c","coefficient":-1},{"bigg_id":"co2_c","coefficient":3},{"bigg_id":"coa_c","coefficient":3},{"bigg_id":"h2o_c","coefficient":3},{"bigg_id":"h_c","coefficient":-9},{"bigg_id":"malcoa_c","coefficient":-3},{"bigg_id":"nadp_c","coefficient":6},{"bigg_id":"nadph_c","coefficient":-6},{"bigg_id":"occoa_c","coefficient":1}],"segments":{"464":{"from_node_id":"1956268","to_node_id":"1956267","b1":null,"b2":null},"465":{"from_node_id":"1956269","to_node_id":"1956268","b1":null,"b2":null},"466":{"from_node_id":"1956261","to_node_id":"1956267","b1":{"x":4049.081453768103,"y":1952.0867801837558},"b2":{"x":3994.8324422745873,"y":1951.7592867080584}},"472":{"from_node_id":"1956269","to_node_id":"1956275","b1":{"x":4177.079121439435,"y":1952.859483684022},"b2":{"x":4167.1119762378285,"y":1988.7999694421478}},"473":{"from_node_id":"1956276","to_node_id":"1956267","b1":{"x":4045.0815266533727,"y":1952.0626331993726},"b2":{"x":4054.614026136073,"y":1988.12083550637}},"474":{"from_node_id":"1956269","to_node_id":"1956277","b1":{"x":4173.079194324704,"y":1952.8353366996357},"b2":{"x":4227.328205818219,"y":1953.1628301753326}}}},"1956266":{"name":"Pyruvate dehydrogenase","bigg_id":"PDHm","reversibility":false,"label_x":2463.7260349520857,"label_y":1656.598762573238,"gene_reaction_rule":"((1738_AT1 and 8050_AT1) and (5161_AT1 and 5162_AT1) and 1737_AT1) or ((1738_AT1 and 8050_AT1) and (5160_AT1 and 5162_AT1) and 1737_AT1)","genes":[{"name":"DLD","notes":{"original_bigg_ids":["1738.1"]},"annotation":{"ccds":["CCDS5749.1","CCDS78269.1","CCDS78268.1"],"ncbigene":["1738"],"ncbigi":["576583544","576583534","576583539","91199540"],"omim":["238331"],"refseq_name":["DLD"],"refseq_synonym":["E3","LAD","DLDH","GCSL","DLDD","PHE3"],"sbo":"SBO:0000243"},"bigg_id":"1738_AT1"},{"name":"PDHX","notes":{"original_bigg_ids":["8050.1"]},"annotation":{"ccds":["CCDS44569.1","CCDS53616.1","CCDS7896.1"],"ncbigene":["8050"],"ncbigi":["260898739","203098753","767966618","203098816"],"omim":["608769"],"refseq_name":["PDHX"],"refseq_synonym":["DLDBP","E3BP","OPDX","PDX1","proX"],"sbo":"SBO:0000243"},"bigg_id":"8050_AT1"},{"name":"PDHA2","notes":{"original_bigg_ids":["5161.1"]},"annotation":{"ccds":["CCDS3644.1"],"hprd":["01531"],"ncbigene":["5161"],"omim":["179061"],"refseq_name":["PDHA2"],"refseq_synonym":["PDHAL"],"sbo":"SBO:0000243"},"bigg_id":"5161_AT1"},{"name":"PDHB","notes":{"original_bigg_ids":["5162.1"]},"annotation":{"ccds":["CCDS54602.1","CCDS2890.1"],"ncbigene":["5162"],"omim":["179060"],"refseq_name":["PDHB"],"refseq_synonym":["PDHBD","PHE1B","PDHE1-B"],"sbo":"SBO:0000243"},"bigg_id":"5162_AT1"},{"name":"DLAT","notes":{"original_bigg_ids":["1737.1"]},"annotation":{"ccds":["CCDS8354.1"],"hprd":["10578"],"ncbigene":["1737"],"ncbigi":["31711992","767969704"],"omim":["608770"],"refseq_name":["DLAT"],"refseq_synonym":["DLTA","PDCE2","PDC-E2"],"sbo":"SBO:0000243"},"bigg_id":"1737_AT1"},{"name":"PDHA1","notes":{"original_bigg_ids":["5160.1"]},"annotation":{"ccds":["CCDS55381.1","CCDS55380.1","CCDS55382.1","CCDS14192.1"],"ncbigene":["5160"],"omim":["300502"],"refseq_name":["PDHA1"],"refseq_synonym":["PHE1A","PDHA","PDHCE1A","PDHAD"],"sbo":"SBO:0000243"},"bigg_id":"5160_AT1"}],"metabolites":[{"bigg_id":"accoa_m","coefficient":1},{"bigg_id":"co2_m","coefficient":1},{"bigg_id":"coa_m","coefficient":-1},{"bigg_id":"nad_m","coefficient":-1},{"bigg_id":"nadh_m","coefficient":1},{"bigg_id":"pyr_m","coefficient":-1}],"segments":{"628":{"from_node_id":"1956434","to_node_id":"1956433","b1":null,"b2":null},"629":{"from_node_id":"1956435","to_node_id":"1956434","b1":null,"b2":null},"630":{"from_node_id":"1956435","to_node_id":"1956436","b1":{"x":2606.141187079012,"y":1680.1361636290665},"b2":{"x":2659.564412231088,"y":1679.4210563009635}},"635":{"from_node_id":"1956425","to_node_id":"1956433","b1":{"x":2482.1414492314098,"y":1679.8811857361593},"b2":{"x":2427.8915639230836,"y":1679.7696329080125}}}},"1956273":{"name":"Malate transport  mitochondrial","bigg_id":"MALtm","reversibility":true,"label_x":1908.697480894737,"label_y":2018.7366536575441,"gene_reaction_rule":"1468_AT1","genes":[{"name":"SLC25A10","notes":{"original_bigg_ids":["1468.1"]},"annotation":{"ccds":["CCDS59301.1","CCDS11786.1","CCDS74176.1"],"ncbigene":["1468"],"omim":["606794"],"refseq_name":["SLC25A10"],"refseq_synonym":["DIC"],"sbo":"SBO:0000243"},"bigg_id":"1468_AT1"}],"metabolites":[{"bigg_id":"mal__L_c","coefficient":-1},{"bigg_id":"mal__L_m","coefficient":1},{"bigg_id":"pi_c","coefficient":1},{"bigg_id":"pi_m","coefficient":-1}],"segments":{"672":{"from_node_id":"1956478","to_node_id":"1956477","b1":null,"b2":null},"673":{"from_node_id":"1956479","to_node_id":"1956478","b1":null,"b2":null},"674":{"from_node_id":"1956480","to_node_id":"1956477","b1":{"x":2115.2179836695077,"y":1957.5750602218416},"b2":{"x":2115.459273153953,"y":1903.325596820028}},"675":{"from_node_id":"1956479","to_node_id":"1955552","b1":{"x":2114.6664648479186,"y":2081.573833711701},"b2":{"x":2114.4251753634735,"y":2135.8232971135144}}}},"1956274":{"name":"Malic enzyme (NADP)","bigg_id":"ME2","reversibility":false,"label_x":2050.1651419220384,"label_y":1668.4644364920534,"gene_reaction_rule":"4199_AT1","genes":[{"name":"ME1","notes":{"original_bigg_ids":["4199.1"]},"annotation":{"ccds":["CCDS34492.1"],"hprd":["01102"],"ncbigene":["4199"],"omim":["154250"],"refseq_name":["ME1"],"refseq_synonym":["HUMNDME","MES"],"sbo":"SBO:0000243"},"bigg_id":"4199_AT1"}],"metabolites":[{"bigg_id":"co2_c","coefficient":1},{"bigg_id":"mal__L_c","coefficient":-1},{"bigg_id":"nadp_c","coefficient":-1},{"bigg_id":"nadph_c","coefficient":1},{"bigg_id":"pyr_c","coefficient":1}],"segments":{"678":{"from_node_id":"1956484","to_node_id":"1956483","b1":null,"b2":null},"679":{"from_node_id":"1956485","to_node_id":"1956484","b1":null,"b2":null},"681":{"from_node_id":"1956480","to_node_id":"1956483","b1":{"x":2176.0908162287856,"y":1749.0542732789863},"b2":{"x":2147.1077591084445,"y":1794.9132407767295}},"682":{"from_node_id":"1956487","to_node_id":"1956483","b1":{"x":2154.615143283446,"y":1760.2515718110055},"b2":{"x":2186.3648832628173,"y":1766.4900424498667}},"683":{"from_node_id":"1956485","to_node_id":"1956488","b1":{"x":2247.2396961138897,"y":1638.0874551335696},"b2":{"x":2223.768570882765,"y":1621.2679776735324}},"684":{"from_node_id":"1956485","to_node_id":"1956489","b1":{"x":2245.1026965105466,"y":1641.4687614928503},"b2":{"x":2337.6814567558877,"y":1543.0742715341696}}}},"1956275":{"name":"Malic enzyme  NAD   mitochondrial","bigg_id":"ME1m","reversibility":false,"label_x":2302.0476464638086,"label_y":1856.4599666334707,"gene_reaction_rule":"4200_AT1","genes":[{"name":"ME2","notes":{"original_bigg_ids":["4200.1"]},"annotation":{"ccds":["CCDS54187.1","CCDS11948.1"],"hprd":["01103"],"ncbigene":["4200"],"omim":["154270"],"refseq_name":["ME2"],"refseq_synonym":["ODS1"],"sbo":"SBO:0000243"},"bigg_id":"4200_AT1"}],"metabolites":[{"bigg_id":"co2_m","coefficient":1},{"bigg_id":"mal__L_m","coefficient":-1},{"bigg_id":"nad_m","coefficient":-1},{"bigg_id":"nadh_m","coefficient":1},{"bigg_id":"pyr_m","coefficient":1}],"segments":{"685":{"from_node_id":"1956491","to_node_id":"1956490","b1":null,"b2":null},"686":{"from_node_id":"1956492","to_node_id":"1956491","b1":null,"b2":null},"688":{"from_node_id":"1955552","to_node_id":"1956490","b1":{"x":2160.6685571937096,"y":2091.5857548410886},"b2":{"x":2138.342192401661,"y":2141.0286100900767}},"691":{"from_node_id":"1956492","to_node_id":"1956496","b1":{"x":2211.700248146963,"y":1978.573514271973},"b2":{"x":2344.6276871577616,"y":1733.9402293354851}}}},"1956276":{"name":"Malate dehydrogenase","bigg_id":"MDH","reversibility":true,"label_x":1940.7257082545887,"label_y":1775.969526753965,"gene_reaction_rule":"130752_AT1 or 4190_AT1","genes":[{"name":"MDH1B","notes":{"original_bigg_ids":["130752.1"]},"annotation":{"ccds":["CCDS33365.1","CCDS63102.1"],"ncbigene":["130752"],"refseq_name":["MDH1B"],"refseq_synonym":["RP11-95H11"],"sbo":"SBO:0000243"},"bigg_id":"130752_AT1"},{"name":"MDH1","notes":{"original_bigg_ids":["4190.1"]},"annotation":{"ccds":["CCDS56122.1","CCDS56121.1","CCDS1874.1"],"hprd":["01100"],"ncbigene":["4190"],"omim":["154200"],"refseq_name":["MDH1"],"refseq_synonym":["MOR2","MGC:1375","MDHA","HEL-S-32","MDH-s"],"sbo":"SBO:0000243"},"bigg_id":"4190_AT1"}],"metabolites":[{"bigg_id":"h_c","coefficient":1},{"bigg_id":"mal__L_c","coefficient":-1},{"bigg_id":"nad_c","coefficient":-1},{"bigg_id":"nadh_c","coefficient":1},{"bigg_id":"oaa_c","coefficient":1}],"segments":{"692":{"from_node_id":"1956498","to_node_id":"1956497","b1":null,"b2":null},"693":{"from_node_id":"1956499","to_node_id":"1956498","b1":null,"b2":null},"695":{"from_node_id":"1956480","to_node_id":"1956497","b1":{"x":2002.7205935866375,"y":1844.515759236714},"b2":{"x":2056.9705858321067,"y":1844.5447655556366}},"698":{"from_node_id":"1956499","to_node_id":"1956503","b1":{"x":1878.7206113112795,"y":1844.4494590791767},"b2":{"x":1824.4706190658103,"y":1844.4204527602542}}}},"1956280":{"name":"5 10 methylenetetrahydrofolatereductase  NADPH ","bigg_id":"MTHFR3","reversibility":false,"label_x":4236.1455078125,"label_y":674.2740478515625,"gene_reaction_rule":"4524_AT1","genes":[{"name":"MTHFR","notes":{"original_bigg_ids":["4524.1"]},"annotation":{"ccds":["CCDS137.1"],"ncbigene":["4524"],"omim":["607093"],"refseq_name":["MTHFR"],"sbo":"SBO:0000243"},"bigg_id":"4524_AT1"}],"metabolites":[{"bigg_id":"nadp_c","coefficient":1},{"bigg_id":"nadph_c","coefficient":-1},{"bigg_id":"h_c","coefficient":-2},{"bigg_id":"mlthf_c","coefficient":-1},{"bigg_id":"5mthf_c","coefficient":1}],"segments":{"720":{"from_node_id":"1956528","to_node_id":"1956527","b1":null,"b2":null},"721":{"from_node_id":"1956529","to_node_id":"1956528","b1":null,"b2":null},"722":{"from_node_id":"1956529","to_node_id":"1956530","b1":{"x":4515.63037109375,"y":743.1212158203125},"b2":{"x":4515.63037109375,"y":797.3712158203125}},"723":{"from_node_id":"1956526","to_node_id":"1956527","b1":{"x":4515.63037109375,"y":619.1212158203125},"b2":{"x":4515.63037109375,"y":564.8712158203125}},"725":{"from_node_id":"1956532","to_node_id":"1956527","b1":{"x":4515.630859375,"y":600.3560180664062},"b2":{"x":4497.63037109375,"y":609.8712158203125}},"726":{"from_node_id":"1956529","to_node_id":"1956533","b1":{"x":4515.63037109375,"y":747.1212158203125},"b2":{"x":4607.696676041682,"y":717.7192950005842}}}},"1956281":{"name":"Folate reductase","bigg_id":"FOLR2","reversibility":false,"label_x":4530.63037109375,"label_y":1041.1212158203125,"gene_reaction_rule":"1719_AT1","genes":[{"name":"DHFR","notes":{"original_bigg_ids":["1719.1"]},"annotation":{"ccds":["CCDS78028.1","CCDS47240.1","CCDS78029.1"],"ncbigene":["1719"],"omim":["126060"],"refseq_name":["DHFR"],"refseq_synonym":["DHFRP1","DYR"],"sbo":"SBO:0000243"},"bigg_id":"1719_AT1"}],"metabolites":[{"bigg_id":"dhf_c","coefficient":1},{"bigg_id":"fol_c","coefficient":-1},{"bigg_id":"nadp_c","coefficient":1},{"bigg_id":"nadph_c","coefficient":-1}],"segments":{"727":{"from_node_id":"1956535","to_node_id":"1956534","b1":null,"b2":null},"728":{"from_node_id":"1956536","to_node_id":"1956535","b1":null,"b2":null},"729":{"from_node_id":"1956536","to_node_id":"1956537","b1":{"x":4515.63037109375,"y":965.1212158203125},"b2":{"x":4491.30224609375,"y":987.2922973632812}},"730":{"from_node_id":"1956538","to_node_id":"1956534","b1":{"x":4515.63037109375,"y":1088.6839599609375},"b2":{"x":4497.63037109375,"y":1102.3712158203125}},"731":{"from_node_id":"1956536","to_node_id":"1956530","b1":{"x":4515.63037109375,"y":969.1212158203125},"b2":{"x":4515.63037109375,"y":914.8712158203125}},"732":{"from_node_id":"1956539","to_node_id":"1956534","b1":{"x":4515.63037109375,"y":1093.1212158203125},"b2":{"x":4515.63037109375,"y":1147.3712158203125}}}},"1956284":{"name":"Aldose reductase (methylglyoxal)","bigg_id":"ALR2","reversibility":false,"label_x":4227.678955078125,"label_y":902.5758666992188,"gene_reaction_rule":"10327_AT2 or 8574_AT1 or 10327_AT1 or 231_AT1","genes":[{"name":"AKR1A1","notes":{"original_bigg_ids":["10327.2"]},"annotation":{"ccds":["CCDS523.1"],"ncbigene":["10327"],"omim":["103830"],"refseq_name":["AKR1A1"],"refseq_synonym":["DD3","HEL-S-6","ALDR1","ARM","ALR"],"sbo":"SBO:0000243"},"bigg_id":"10327_AT2"},{"name":"AKR7A2","notes":{"original_bigg_ids":["8574.1"]},"annotation":{"ccds":["CCDS194.1"],"ncbigene":["8574"],"omim":["603418"],"refseq_name":["AKR7A2"],"refseq_synonym":["AKR7","AFAR1","AFB1-AR1","AFAR"],"sbo":"SBO:0000243"},"bigg_id":"8574_AT1"},{"name":"AKR1A1","notes":{"original_bigg_ids":["10327.1"]},"annotation":{"ccds":["CCDS523.1"],"ncbigene":["10327"],"omim":["103830"],"refseq_name":["AKR1A1"],"refseq_synonym":["DD3","HEL-S-6","ALDR1","ARM","ALR"],"sbo":"SBO:0000243"},"bigg_id":"10327_AT1"},{"name":"AKR1B1","notes":{"original_bigg_ids":["231.1"]},"annotation":{"ccds":["CCDS5831.1"],"hprd":["00071"],"ncbigene":["231"],"ncbigi":["530385669","4502049"],"omim":["103880"],"refseq_name":["AKR1B1"],"refseq_synonym":["ALDR1","AR","ALR2","ADR"],"sbo":"SBO:0000243"},"bigg_id":"231_AT1"}],"metabolites":[{"bigg_id":"acetol_c","coefficient":1},{"bigg_id":"h_c","coefficient":-1},{"bigg_id":"mthgxl_c","coefficient":-1},{"bigg_id":"nadp_c","coefficient":1},{"bigg_id":"nadph_c","coefficient":-1}],"segments":{"747":{"from_node_id":"1956555","to_node_id":"1956554","b1":null,"b2":null},"748":{"from_node_id":"1956556","to_node_id":"1956555","b1":null,"b2":null},"749":{"from_node_id":"1956556","to_node_id":"1956557","b1":{"x":4406.63037109375,"y":856.1212158203125},"b2":{"x":4382.35009765625,"y":857.1050415039062}},"751":{"from_node_id":"1956559","to_node_id":"1956554","b1":{"x":4299.9423828125,"y":877.21435546875},"b2":{"x":4269.38037109375,"y":838.1212158203125}},"752":{"from_node_id":"1956556","to_node_id":"1956530","b1":{"x":4402.63037109375,"y":856.1212158203125},"b2":{"x":4456.88037109375,"y":856.1212158203125}},"753":{"from_node_id":"1956560","to_node_id":"1956554","b1":{"x":4278.63037109375,"y":856.1212158203125},"b2":{"x":4224.38037109375,"y":856.1212158203125}}}},"1956286":{"name":"Thioredoxin reductase (NADPH)","bigg_id":"TRDR","reversibility":false,"label_x":3266.47705078125,"label_y":540.4340515136719,"gene_reaction_rule":"7296_AT3 or 7296_AT1 or 7296_AT4 or 7296_AT2","genes":[{"name":"TXNRD1","notes":{"original_bigg_ids":["7296.3"]},"annotation":{"ccds":["CCDS53820.1","CCDS58274.1","CCDS53821.1","CCDS53823.1"],"ncbigene":["7296"],"omim":["601112"],"refseq_name":["TXNRD1"],"refseq_synonym":["TR1","GRIM-12","TXNR","TR","TRXR1"],"sbo":"SBO:0000243"},"bigg_id":"7296_AT3"},{"name":"TXNRD1","notes":{"original_bigg_ids":["7296.1"]},"annotation":{"ccds":["CCDS53820.1","CCDS58274.1","CCDS53821.1","CCDS53823.1"],"ncbigene":["7296"],"omim":["601112"],"refseq_name":["TXNRD1"],"refseq_synonym":["TR1","GRIM-12","TXNR","TR","TRXR1"],"sbo":"SBO:0000243"},"bigg_id":"7296_AT1"},{"name":"TXNRD1","notes":{"original_bigg_ids":["7296.4"]},"annotation":{"ccds":["CCDS53820.1","CCDS58274.1","CCDS53821.1","CCDS53823.1"],"ncbigene":["7296"],"omim":["601112"],"refseq_name":["TXNRD1"],"refseq_synonym":["TR1","GRIM-12","TXNR","TR","TRXR1"],"sbo":"SBO:0000243"},"bigg_id":"7296_AT4"},{"name":"TXNRD1","notes":{"original_bigg_ids":["7296.2"]},"annotation":{"ccds":["CCDS53820.1","CCDS58274.1","CCDS53821.1","CCDS53823.1"],"ncbigene":["7296"],"omim":["601112"],"refseq_name":["TXNRD1"],"refseq_synonym":["TR1","GRIM-12","TXNR","TR","TRXR1"],"sbo":"SBO:0000243"},"bigg_id":"7296_AT2"}],"metabolites":[{"bigg_id":"h_c","coefficient":-1},{"bigg_id":"nadp_c","coefficient":1},{"bigg_id":"nadph_c","coefficient":-1},{"bigg_id":"trdox_c","coefficient":-1},{"bigg_id":"trdrd_c","coefficient":1}],"segments":{"761":{"from_node_id":"1956570","to_node_id":"1956569","b1":null,"b2":null},"762":{"from_node_id":"1956571","to_node_id":"1956570","b1":null,"b2":null},"764":{"from_node_id":"1956571","to_node_id":"1956572","b1":{"x":3363.756103515625,"y":574.1250610351562},"b2":{"x":3418.006103515625,"y":574.1250610351562}},"765":{"from_node_id":"1956573","to_node_id":"1956569","b1":{"x":3239.756103515625,"y":574.1250610351562},"b2":{"x":3185.506103515625,"y":574.1250610351562}},"766":{"from_node_id":"1956574","to_node_id":"1956569","b1":{"x":3235.756103515625,"y":574.1250610351562},"b2":{"x":3230.506103515625,"y":556.1250610351562}},"767":{"from_node_id":"1956571","to_node_id":"1956575","b1":{"x":3367.756103515625,"y":574.1250610351562},"b2":{"x":3405.435676387649,"y":550.0022358616445}}}},"1956287":{"name":"Glutathione oxidoreductase","bigg_id":"GTHOr","reversibility":false,"label_x":3141.756103515625,"label_y":733.8890991210938,"gene_reaction_rule":"2936_AT1","genes":[{"name":"GSR","notes":{"original_bigg_ids":["2936.1"]},"annotation":{"ccds":["CCDS34877.1","CCDS56532.1","CCDS56530.1","CCDS56531.1"],"ncbigene":["2936"],"omim":["138300"],"refseq_name":["GSR"],"refseq_synonym":["HEL-S-122m","HEL-75"],"sbo":"SBO:0000243"},"bigg_id":"2936_AT1"}],"metabolites":[{"bigg_id":"gthox_c","coefficient":-1},{"bigg_id":"gthrd_c","coefficient":2},{"bigg_id":"h_c","coefficient":-1},{"bigg_id":"nadp_c","coefficient":1},{"bigg_id":"nadph_c","coefficient":-1}],"segments":{"768":{"from_node_id":"1956577","to_node_id":"1956576","b1":null,"b2":null},"769":{"from_node_id":"1956578","to_node_id":"1956577","b1":null,"b2":null},"770":{"from_node_id":"1956579","to_node_id":"1956576","b1":{"x":3095.83474408008,"y":638.5408676606618},"b2":{"x":3144.756103515625,"y":635.8151245117188}},"771":{"from_node_id":"1956578","to_node_id":"1956580","b1":{"x":3126.756103515625,"y":796.404052734375},"b2":{"x":3126.756103515625,"y":831.72705078125}},"773":{"from_node_id":"1956578","to_node_id":"1956582","b1":{"x":3126.756103515625,"y":800.404052734375},"b2":{"x":3081.5003748957297,"y":797.8782550852877}},"774":{"from_node_id":"1956573","to_node_id":"1956576","b1":{"x":3126.756103515625,"y":687.1250610351562},"b2":{"x":3126.756103515625,"y":590.8151245117188}}}},"1956288":{"name":"Glutathione transport into mitochondria","bigg_id":"GTHRDt","reversibility":false,"label_x":3251.756103515625,"label_y":850.47705078125,"gene_reaction_rule":"","genes":[],"metabolites":[{"bigg_id":"adp_c","coefficient":1},{"bigg_id":"atp_c","coefficient":-1},{"bigg_id":"gthrd_c","coefficient":-1},{"bigg_id":"gthrd_m","coefficient":1},{"bigg_id":"h2o_c","coefficient":-1},{"bigg_id":"h_c","coefficient":1},{"bigg_id":"pi_c","coefficient":1}],"segments":{"775":{"from_node_id":"1956584","to_node_id":"1956583","b1":null,"b2":null},"776":{"from_node_id":"1956585","to_node_id":"1956584","b1":null,"b2":null},"779":{"from_node_id":"1956580","to_node_id":"1956583","b1":{"x":3239.756103515625,"y":890.47705078125},"b2":{"x":3185.506103515625,"y":890.47705078125}},"780":{"from_node_id":"1956585","to_node_id":"1956588","b1":{"x":3363.756103515625,"y":890.47705078125},"b2":{"x":3418.006103515625,"y":890.47705078125}}}},"1956289":{"name":"Glutathione peroxidase  mitochondria","bigg_id":"GTHPm","reversibility":false,"label_x":3601.756103515625,"label_y":850.47705078125,"gene_reaction_rule":"10935_AT1 or 10935_AT2 or 2879_AT1 or 2876_AT1","genes":[{"name":"PRDX3","notes":{"original_bigg_ids":["10935.1"]},"annotation":{"ccds":["CCDS7611.1"],"hprd":["05305"],"ncbigene":["10935"],"omim":["604769"],"refseq_name":["PRDX3"],"refseq_synonym":["MER5","HBC189","AOP1","AOP-1","prx-III","PRO1748","SP-22"],"sbo":"SBO:0000243"},"bigg_id":"10935_AT1"},{"name":"PRDX3","notes":{"original_bigg_ids":["10935.2"]},"annotation":{"ccds":["CCDS7611.1"],"hprd":["05305"],"ncbigene":["10935"],"omim":["604769"],"refseq_name":["PRDX3"],"refseq_synonym":["MER5","HBC189","AOP1","AOP-1","prx-III","PRO1748","SP-22"],"sbo":"SBO:0000243"},"bigg_id":"10935_AT2"},{"name":"GPX4","notes":{"original_bigg_ids":["2879.1"]},"annotation":{"ccds":["CCDS42457.1"],"ncbigene":["2879"],"omim":["138322"],"refseq_name":["GPX4"],"refseq_synonym":["GSHPx-4","snPHGPx","SMDS","MCSP","GPx-4","snGPx","PHGPx"],"sbo":"SBO:0000243"},"bigg_id":"2879_AT1"},{"name":"GPX1","notes":{"original_bigg_ids":["2876.1"]},"annotation":{"ccds":["CCDS54582.1","CCDS43091.1"],"hprd":["11749"],"ncbigene":["2876"],"omim":["138320"],"refseq_name":["GPX1"],"refseq_synonym":["GPXD","GSHPX1"],"sbo":"SBO:0000243"},"bigg_id":"2876_AT1"}],"metabolites":[{"bigg_id":"gthox_m","coefficient":1},{"bigg_id":"gthrd_m","coefficient":-2},{"bigg_id":"h2o2_m","coefficient":-1},{"bigg_id":"h2o_m","coefficient":2}],"segments":{"784":{"from_node_id":"1956593","to_node_id":"1956592","b1":null,"b2":null},"785":{"from_node_id":"1956594","to_node_id":"1956593","b1":null,"b2":null},"786":{"from_node_id":"1956594","to_node_id":"1956595","b1":{"x":3713.756103515625,"y":890.47705078125},"b2":{"x":3768.006103515625,"y":890.47705078125}},"787":{"from_node_id":"1956588","to_node_id":"1956592","b1":{"x":3589.756103515625,"y":890.47705078125},"b2":{"x":3535.506103515625,"y":890.47705078125}}}},"1956290":{"name":"Glutathione oxidoreductase","bigg_id":"GTHOm","reversibility":false,"label_x":3674.61809122473,"label_y":1051.8368269537648,"gene_reaction_rule":"2936_AT1","genes":[{"name":"GSR","notes":{"original_bigg_ids":["2936.1"]},"annotation":{"ccds":["CCDS34877.1","CCDS56532.1","CCDS56530.1","CCDS56531.1"],"ncbigene":["2936"],"omim":["138300"],"refseq_name":["GSR"],"refseq_synonym":["HEL-S-122m","HEL-75"],"sbo":"SBO:0000243"},"bigg_id":"2936_AT1"}],"metabolites":[{"bigg_id":"gthox_m","coefficient":-1},{"bigg_id":"gthrd_m","coefficient":2},{"bigg_id":"h_m","coefficient":-1},{"bigg_id":"nadp_m","coefficient":1},{"bigg_id":"nadph_m","coefficient":-1}],"segments":{"790":{"from_node_id":"1956599","to_node_id":"1956598","b1":null,"b2":null},"791":{"from_node_id":"1956600","to_node_id":"1956599","b1":null,"b2":null},"792":{"from_node_id":"1956595","to_node_id":"1956598","b1":{"x":3737.98412506053,"y":960.3951159802253},"b2":{"x":3780.6025306462725,"y":926.828257245319}},"793":{"from_node_id":"1956600","to_node_id":"1956601","b1":{"x":3637.4282556600688,"y":1039.5943402764099},"b2":{"x":3542.2524404125393,"y":919.3461197947431}},"795":{"from_node_id":"1956600","to_node_id":"1956603","b1":{"x":3640.570626578833,"y":1037.119364517154},"b2":{"x":3597.9522209930906,"y":1070.6862232520602}},"796":{"from_node_id":"1956604","to_node_id":"1956598","b1":{"x":3818.9991657078394,"y":948.445919889114},"b2":{"x":3734.113466893522,"y":940.5310654025064}}}},"1956291":{"name":"Glutathione peridoxase","bigg_id":"GTHPi","reversibility":false,"label_x":3141.756103515625,"label_y":1075.47705078125,"gene_reaction_rule":"7001_AT3 or 5052_AT3 or 2877_AT1 or 2876_AT2 or 5052_AT2 or 2876_AT1 or 5052_AT1 or 7001_AT1 or 2879_AT1 or 7001_AT2","genes":[{"name":"PRDX2","notes":{"original_bigg_ids":["7001.3"]},"annotation":{"ccds":["CCDS12281.1"],"hprd":["02763"],"ncbigene":["7001"],"omim":["600538"],"refseq_name":["PRDX2"],"refseq_synonym":["NKEF-B","PRX2","PRP","HEL-S-2a","PRXII","TDPX1","NKEFB","PTX1","TSA","TPX1"],"sbo":"SBO:0000243"},"bigg_id":"7001_AT3"},{"name":"PRDX1","notes":{"original_bigg_ids":["5052.3"]},"annotation":{"ccds":["CCDS522.1"],"hprd":["01458"],"ncbigene":["5052"],"omim":["176763"],"refseq_name":["PRDX1"],"refseq_synonym":["PAG","PAGA","NKEFA","PRX1","PAGB","NKEF-A","PRXI","MSP23","TDPX2"],"sbo":"SBO:0000243"},"bigg_id":"5052_AT3"},{"name":"GPX2","notes":{"original_bigg_ids":["2877.1"]},"annotation":{"ccds":["CCDS41964.1"],"hprd":["11818"],"ncbigene":["2877"],"omim":["138319"],"refseq_name":["GPX2"],"refseq_synonym":["GPRP-2","GPx-GI","GI-GPx","GPRP","GSHPx-2","GPx-2","GSHPX-GI"],"sbo":"SBO:0000243"},"bigg_id":"2877_AT1"},{"name":"GPX1","notes":{"original_bigg_ids":["2876.2"]},"annotation":{"ccds":["CCDS54582.1","CCDS43091.1"],"hprd":["11749"],"ncbigene":["2876"],"omim":["138320"],"refseq_name":["GPX1"],"refseq_synonym":["GPXD","GSHPX1"],"sbo":"SBO:0000243"},"bigg_id":"2876_AT2"},{"name":"PRDX1","notes":{"original_bigg_ids":["5052.2"]},"annotation":{"ccds":["CCDS522.1"],"hprd":["01458"],"ncbigene":["5052"],"omim":["176763"],"refseq_name":["PRDX1"],"refseq_synonym":["PAG","PAGA","NKEFA","PRX1","PAGB","NKEF-A","PRXI","MSP23","TDPX2"],"sbo":"SBO:0000243"},"bigg_id":"5052_AT2"},{"name":"GPX1","notes":{"original_bigg_ids":["2876.1"]},"annotation":{"ccds":["CCDS54582.1","CCDS43091.1"],"hprd":["11749"],"ncbigene":["2876"],"omim":["138320"],"refseq_name":["GPX1"],"refseq_synonym":["GPXD","GSHPX1"],"sbo":"SBO:0000243"},"bigg_id":"2876_AT1"},{"name":"PRDX1","notes":{"original_bigg_ids":["5052.1"]},"annotation":{"ccds":["CCDS522.1"],"hprd":["01458"],"ncbigene":["5052"],"omim":["176763"],"refseq_name":["PRDX1"],"refseq_synonym":["PAG","PAGA","NKEFA","PRX1","PAGB","NKEF-A","PRXI","MSP23","TDPX2"],"sbo":"SBO:0000243"},"bigg_id":"5052_AT1"},{"name":"PRDX2","notes":{"original_bigg_ids":["7001.1"]},"annotation":{"ccds":["CCDS12281.1"],"hprd":["02763"],"ncbigene":["7001"],"omim":["600538"],"refseq_name":["PRDX2"],"refseq_synonym":["NKEF-B","PRX2","PRP","HEL-S-2a","PRXII","TDPX1","NKEFB","PTX1","TSA","TPX1"],"sbo":"SBO:0000243"},"bigg_id":"7001_AT1"},{"name":"GPX4","notes":{"original_bigg_ids":["2879.1"]},"annotation":{"ccds":["CCDS42457.1"],"ncbigene":["2879"],"omim":["138322"],"refseq_name":["GPX4"],"refseq_synonym":["GSHPx-4","snPHGPx","SMDS","MCSP","GPx-4","snGPx","PHGPx"],"sbo":"SBO:0000243"},"bigg_id":"2879_AT1"},{"name":"PRDX2","notes":{"original_bigg_ids":["7001.2"]},"annotation":{"ccds":["CCDS12281.1"],"hprd":["02763"],"ncbigene":["7001"],"omim":["600538"],"refseq_name":["PRDX2"],"refseq_synonym":["NKEF-B","PRX2","PRP","HEL-S-2a","PRXII","TDPX1","NKEFB","PTX1","TSA","TPX1"],"sbo":"SBO:0000243"},"bigg_id":"7001_AT2"}],"metabolites":[{"bigg_id":"gthox_c","coefficient":1},{"bigg_id":"gthrd_c","coefficient":-2},{"bigg_id":"h2o2_c","coefficient":-1},{"bigg_id":"h2o_c","coefficient":2}],"segments":{"797":{"from_node_id":"1956606","to_node_id":"1956605","b1":null,"b2":null},"798":{"from_node_id":"1956607","to_node_id":"1956606","b1":null,"b2":null},"799":{"from_node_id":"1956607","to_node_id":"1956608","b1":{"x":3126.756103515625,"y":1127.47705078125},"b2":{"x":3126.756103515625,"y":1181.72705078125}},"800":{"from_node_id":"1956580","to_node_id":"1956605","b1":{"x":3126.756103515625,"y":1003.47705078125},"b2":{"x":3126.756103515625,"y":949.22705078125}},"801":{"from_node_id":"1956609","to_node_id":"1956605","b1":{"x":3126.756103515625,"y":999.47705078125},"b2":{"x":3108.756103515625,"y":994.22705078125}},"802":{"from_node_id":"1956607","to_node_id":"1956610","b1":{"x":3126.756103515625,"y":1131.47705078125},"b2":{"x":3108.756103515625,"y":1136.72705078125}}}},"1956292":{"name":"Catalase A  peroxisomal","bigg_id":"CATp","reversibility":false,"label_x":2821.84228515625,"label_y":921.0767211914062,"gene_reaction_rule":"847_AT1","genes":[{"name":"CAT","notes":{"original_bigg_ids":["847.1"]},"annotation":{"ccds":["CCDS7891.1"],"hprd":["00282"],"ncbigene":["847"],"ncbigi":["4557014"],"omim":["115500"],"refseq_name":["CAT"],"sbo":"SBO:0000243"},"bigg_id":"847_AT1"}],"metabolites":[{"bigg_id":"h2o2_x","coefficient":-2},{"bigg_id":"h2o_x","coefficient":2},{"bigg_id":"o2_x","coefficient":1}],"segments":{"803":{"from_node_id":"1956613","to_node_id":"1956612","b1":null,"b2":null},"804":{"from_node_id":"1956614","to_node_id":"1956613","b1":null,"b2":null},"805":{"from_node_id":"1956611","to_node_id":"1956612","b1":{"x":2933.84228515625,"y":961.0767211914062},"b2":{"x":2988.09228515625,"y":961.0767211914062}},"806":{"from_node_id":"1956614","to_node_id":"1956615","b1":{"x":2809.84228515625,"y":961.0767211914062},"b2":{"x":2755.59228515625,"y":961.0767211914062}}}},"1956315":{"name":"L-lactate dehydrogenase","bigg_id":"LDH_L","reversibility":true,"label_x":2494.0669609359106,"label_y":1452.6450967471126,"gene_reaction_rule":"(3945_AT1 and 3939_AT1) or 160287_AT1 or 3948_AT2 or 3939_AT1 or 3948_AT1 or 55293_AT1 or 3945_AT1 or 92483_AT1","genes":[{"name":"LDHB","notes":{"original_bigg_ids":["3945.1"]},"annotation":{"ccds":["CCDS8691.1"],"hprd":["01026"],"ncbigene":["3945"],"omim":["150100"],"refseq_name":["LDHB"],"refseq_synonym":["LDHBD","LDH-H","LDH-B","TRG-5","HEL-S-281"],"sbo":"SBO:0000243"},"bigg_id":"3945_AT1"},{"name":"LDHA","notes":{"original_bigg_ids":["3939.1"]},"annotation":{"ccds":["CCDS7839.1","CCDS44549.1","CCDS53611.1","CCDS53610.1","CCDS53609.1"],"hprd":["01025"],"ncbigene":["3939"],"ncbigi":["260099727","260099723","207028494","260099725","5031857"],"omim":["150000"],"refseq_name":["LDHA"],"refseq_synonym":["PIG19","GSD11","LDHM","HEL-S-133P"],"sbo":"SBO:0000243"},"bigg_id":"3939_AT1"},{"name":"LDHAL6A","notes":{"original_bigg_ids":["160287.1"]},"annotation":{"ccds":["CCDS7841.1"],"ncbigene":["160287"],"ncbigi":["767965461","47059044","767965456","767965463","767965459","221136809","578820358"],"refseq_name":["LDHAL6A"],"refseq_synonym":["LDH6A"],"sbo":"SBO:0000243"},"bigg_id":"160287_AT1"},{"name":"LDHC","notes":{"original_bigg_ids":["3948.2"]},"annotation":{"ccds":["CCDS7840.1"],"hprd":["01027"],"ncbigene":["3948"],"ncbigi":["1034573603","1034573605","9257228","4504973"],"omim":["150150"],"refseq_name":["LDHC"],"refseq_synonym":["LDHX","LDH3","CT32"],"sbo":"SBO:0000243"},"bigg_id":"3948_AT2"},{"name":"LDHC","notes":{"original_bigg_ids":["3948.1"]},"annotation":{"ccds":["CCDS7840.1"],"hprd":["01027"],"ncbigene":["3948"],"ncbigi":["1034573603","1034573605","9257228","4504973"],"omim":["150150"],"refseq_name":["LDHC"],"refseq_synonym":["LDHX","LDH3","CT32"],"sbo":"SBO:0000243"},"bigg_id":"3948_AT1"},{"name":"UEVLD","notes":{"original_bigg_ids":["55293.1"]},"annotation":{"ccds":["CCDS58122.1","CCDS58123.1","CCDS41624.1","CCDS73266.1","CCDS7843.1","CCDS58124.1","CCDS58125.1"],"ncbigene":["55293"],"ncbigi":["386869247","767966122","663071119","386869257","1034574436","578820620","386869260","386869251","386869263","1034574438","103472015","103472011"],"omim":["610985"],"refseq_name":["UEVLD"],"refseq_synonym":["UEV3","ATTP"],"sbo":"SBO:0000243"},"bigg_id":"55293_AT1"},{"name":"LDHAL6B","notes":{"original_bigg_ids":["92483.1"]},"annotation":{"ccds":["CCDS10171.1"],"hprd":["13981"],"ncbigene":["92483"],"refseq_name":["LDHAL6B"],"refseq_synonym":["LDH6B","LDHL","LDHAL6"],"sbo":"SBO:0000243"},"bigg_id":"92483_AT1"}],"metabolites":[{"bigg_id":"h_c","coefficient":1},{"bigg_id":"lac__L_c","coefficient":-1},{"bigg_id":"nad_c","coefficient":-1},{"bigg_id":"nadh_c","coefficient":1},{"bigg_id":"pyr_c","coefficient":1}],"segments":{"930":{"from_node_id":"1956740","to_node_id":"1956739","b1":null,"b2":null},"931":{"from_node_id":"1956741","to_node_id":"1956740","b1":null,"b2":null},"933":{"from_node_id":"1956743","to_node_id":"1956739","b1":{"x":2606.066366623723,"y":1492.3736296992404},"b2":{"x":2660.315846600559,"y":1492.136096032352}},"936":{"from_node_id":"1956741","to_node_id":"1956489","b1":{"x":2482.0675552480984,"y":1492.9165637949848},"b2":{"x":2427.818075271263,"y":1493.154097461873}}}},"1956316":{"name":"L lactate reversible transport via proton symport","bigg_id":"L_LACt2r","reversibility":true,"label_x":2844.065201310354,"label_y":1451.7093126264435,"gene_reaction_rule":"9194_AT1 or 23539_AT1 or 6566_AT1 or 9123_AT1 or 682_AT1","genes":[{"name":"SLC16A7","notes":{"original_bigg_ids":["9194.1"]},"annotation":{"ccds":["CCDS8961.1"],"hprd":["06791"],"ncbigene":["9194"],"omim":["603654"],"refseq_name":["SLC16A7"],"refseq_synonym":["MCT2"],"sbo":"SBO:0000243"},"bigg_id":"9194_AT1"},{"name":"SLC16A8","notes":{"original_bigg_ids":["23539.1"]},"annotation":{"ccds":["CCDS13966.1"],"ncbigene":["23539"],"omim":["610409"],"refseq_name":["SLC16A8"],"refseq_synonym":["REMP","MCT3"],"sbo":"SBO:0000243"},"bigg_id":"23539_AT1"},{"name":"SLC16A1","notes":{"original_bigg_ids":["6566.1"]},"annotation":{"ccds":["CCDS858.1"],"ncbigene":["6566"],"omim":["600682"],"refseq_name":["SLC16A1"],"refseq_synonym":["MCT","MCT1","HHF7","MCT1D"],"sbo":"SBO:0000243"},"bigg_id":"6566_AT1"},{"name":"SLC16A3","notes":{"original_bigg_ids":["9123.1"]},"annotation":{"ccds":["CCDS11804.1"],"hprd":["04854"],"ncbigene":["9123"],"omim":["603877"],"refseq_name":["SLC16A3"],"refseq_synonym":["MCT 3","MCT 4","MCT-4","MCT-3","MCT4","MCT3"],"sbo":"SBO:0000243"},"bigg_id":"9123_AT1"},{"name":"BSG","notes":{"original_bigg_ids":["682.1"]},"annotation":{"ccds":["CCDS58635.1","CCDS12032.1","CCDS12033.1","CCDS12034.1"],"ncbigene":["682"],"omim":["109480"],"refseq_name":["BSG"],"refseq_synonym":["TCSF","CD147","EMMPRIN","5F7","OK"],"sbo":"SBO:0000243"},"bigg_id":"682_AT1"}],"metabolites":[{"bigg_id":"h_c","coefficient":1},{"bigg_id":"h_e","coefficient":-1},{"bigg_id":"lac__L_c","coefficient":1},{"bigg_id":"lac__L_e","coefficient":-1}],"segments":{"937":{"from_node_id":"1956747","to_node_id":"1956746","b1":null,"b2":null},"938":{"from_node_id":"1956748","to_node_id":"1956747","b1":null,"b2":null},"941":{"from_node_id":"1956748","to_node_id":"1956743","b1":{"x":2832.0652304083633,"y":1491.7693805241797},"b2":{"x":2777.8152558691218,"y":1491.8219399346988}},"942":{"from_node_id":"1956751","to_node_id":"1956746","b1":{"x":2956.0651722123444,"y":1491.6492447287071},"b2":{"x":3010.315146751586,"y":1491.596685318188}}}},"1956317":{"name":"L-Lactate exchange","bigg_id":"EX_lac__L_e","reversibility":true,"label_x":3194.065042597094,"label_y":1451.3760480368387,"gene_reaction_rule":"","genes":[],"metabolites":[{"bigg_id":"lac__L_e","coefficient":-1}],"segments":{"943":{"from_node_id":"1956753","to_node_id":"1956752","b1":null,"b2":null},"944":{"from_node_id":"1956754","to_node_id":"1956753","b1":null,"b2":null},"945":{"from_node_id":"1956751","to_node_id":"1956752","b1":{"x":3182.0650697289248,"y":1491.434051022277},"b2":{"x":3127.815093469277,"y":1491.484803634535}}}},"1956320":{"name":"L-cysteine/L-glutamine Na-dependent exchange (Gln-L in)","bigg_id":"GLNCYSNaEx","reversibility":false,"label_x":4357.688807402008,"label_y":2889.4407183102685,"gene_reaction_rule":"6510_AT1","genes":[{"name":"SLC1A5","notes":{"original_bigg_ids":["6510.1"]},"annotation":{"ccds":["CCDS46125.1","CCDS12692.1","CCDS46126.1"],"hprd":["00173"],"ncbigene":["6510"],"omim":["109190"],"refseq_name":["SLC1A5"],"refseq_synonym":["R16","ATBO","M7V1","ASCT2","AAAT","RDRC","M7VS1"],"sbo":"SBO:0000243"},"bigg_id":"6510_AT1"}],"metabolites":[{"bigg_id":"cys__L_c","coefficient":-1},{"bigg_id":"cys__L_e","coefficient":1},{"bigg_id":"gln__L_c","coefficient":1},{"bigg_id":"gln__L_e","coefficient":-1},{"bigg_id":"na1_c","coefficient":1},{"bigg_id":"na1_e","coefficient":-1}],"segments":{"957":{"from_node_id":"1956767","to_node_id":"1956766","b1":null,"b2":null},"958":{"from_node_id":"1956768","to_node_id":"1956767","b1":null,"b2":null},"961":{"from_node_id":"1956768","to_node_id":"1956242","b1":{"x":4412.575037870758,"y":2926.6145464352685},"b2":{"x":4358.325037870758,"y":2926.6145464352685}},"962":{"from_node_id":"1956771","to_node_id":"1956766","b1":{"x":4536.575037870758,"y":2926.6145464352685},"b2":{"x":4590.825037870758,"y":2926.6145464352685}}}},"1956321":{"name":"L-Glutamine exchange","bigg_id":"EX_gln__L_e","reversibility":true,"label_x":4659.643397245758,"label_y":2891.3249956540185,"gene_reaction_rule":"","genes":[],"metabolites":[{"bigg_id":"gln__L_e","coefficient":-1}],"segments":{"965":{"from_node_id":"1956775","to_node_id":"1956774","b1":null,"b2":null},"966":{"from_node_id":"1956776","to_node_id":"1956775","b1":null,"b2":null},"967":{"from_node_id":"1956771","to_node_id":"1956774","b1":{"x":4762.575037870758,"y":2926.6145464352685},"b2":{"x":4708.325037870758,"y":2926.6145464352685}}}},"1956322":{"name":"Aldose reductase (acetol)","bigg_id":"ALR3","reversibility":false,"label_x":4570.0458984375,"label_y":801.063232421875,"gene_reaction_rule":"10327_AT2 or 8574_AT1 or 10327_AT1 or 231_AT1","genes":[{"name":"AKR1A1","notes":{"original_bigg_ids":["10327.2"]},"annotation":{"ccds":["CCDS523.1"],"ncbigene":["10327"],"omim":["103830"],"refseq_name":["AKR1A1"],"refseq_synonym":["DD3","HEL-S-6","ALDR1","ARM","ALR"],"sbo":"SBO:0000243"},"bigg_id":"10327_AT2"},{"name":"AKR7A2","notes":{"original_bigg_ids":["8574.1"]},"annotation":{"ccds":["CCDS194.1"],"ncbigene":["8574"],"omim":["603418"],"refseq_name":["AKR7A2"],"refseq_synonym":["AKR7","AFAR1","AFB1-AR1","AFAR"],"sbo":"SBO:0000243"},"bigg_id":"8574_AT1"},{"name":"AKR1A1","notes":{"original_bigg_ids":["10327.1"]},"annotation":{"ccds":["CCDS523.1"],"ncbigene":["10327"],"omim":["103830"],"refseq_name":["AKR1A1"],"refseq_synonym":["DD3","HEL-S-6","ALDR1","ARM","ALR"],"sbo":"SBO:0000243"},"bigg_id":"10327_AT1"},{"name":"AKR1B1","notes":{"original_bigg_ids":["231.1"]},"annotation":{"ccds":["CCDS5831.1"],"hprd":["00071"],"ncbigene":["231"],"ncbigi":["530385669","4502049"],"omim":["103880"],"refseq_name":["AKR1B1"],"refseq_synonym":["ALDR1","AR","ALR2","ADR"],"sbo":"SBO:0000243"},"bigg_id":"231_AT1"}],"metabolites":[{"bigg_id":"12ppd__S_c","coefficient":1},{"bigg_id":"acetol_c","coefficient":-1},{"bigg_id":"h_c","coefficient":-1},{"bigg_id":"nadp_c","coefficient":1},{"bigg_id":"nadph_c","coefficient":-1}],"segments":{"968":{"from_node_id":"1956778","to_node_id":"1956777","b1":null,"b2":null},"969":{"from_node_id":"1956779","to_node_id":"1956778","b1":null,"b2":null},"970":{"from_node_id":"1956779","to_node_id":"1956780","b1":{"x":4624.63037109375,"y":856.1212158203125},"b2":{"x":4619.38037109375,"y":874.1212158203125}},"971":{"from_node_id":"1956781","to_node_id":"1956777","b1":{"x":4756.63037109375,"y":856.1212158203125},"b2":{"x":4761.88037109375,"y":838.1212158203125}},"973":{"from_node_id":"1956779","to_node_id":"1956530","b1":{"x":4628.63037109375,"y":856.1212158203125},"b2":{"x":4574.38037109375,"y":856.1212158203125}},"974":{"from_node_id":"1956783","to_node_id":"1956777","b1":{"x":4752.63037109375,"y":856.1212158203125},"b2":{"x":4806.88037109375,"y":856.1212158203125}}}}},"nodes":{"1955504":{"node_type":"metabolite","x":2372.025807196708,"y":1312.785692264349,"bigg_id":"pep_c","name":"Phosphoenolpyruvate","label_x":2277.433033759208,"label_y":1317.6913319127866,"node_is_primary":true},"1955507":{"node_type":"metabolite","x":2369.438235408542,"y":1492.5502515789753,"bigg_id":"pyr_c","name":"Pyruvate","label_x":2291.906497127292,"label_y":1471.6413160321003,"node_is_primary":true},"1955521":{"node_type":"metabolite","x":2373.4345886264214,"y":441.9654313097741,"bigg_id":"g3p_c","name":"Glyceraldehyde 3-phosphate","label_x":2282.991595462359,"label_y":444.97138223750846,"node_is_primary":true},"1955525":{"node_type":"metabolite","x":2372.9556775036,"y":641.2635857804594,"bigg_id":"13dpg_c","name":"3-Phospho-D-glyceroyl phosphate","label_x":2256.5014538707874,"label_y":646.8617913468656,"node_is_primary":true},"1955528":{"node_type":"metabolite","x":2369.098851410548,"y":1679.7788886113394,"bigg_id":"pyr_m","name":"Pyruvate","label_x":2379.338841644923,"label_y":1716.146442322277,"node_is_primary":true},"1955533":{"node_type":"metabolite","x":2718.621465469466,"y":1680.988858592783,"bigg_id":"accoa_m","name":"Acetyl-CoA","label_x":2717.621465469466,"label_y":1646.988858592783,"node_is_primary":true},"1955535":{"node_type":"metabolite","x":2379.9015988569467,"y":-749.4166829003836,"bigg_id":"glc__D_c","name":"D-Glucose","label_x":2261.5787572126596,"label_y":-707.1537434472586,"node_is_primary":true},"1955536":{"node_type":"metabolite","x":2379.5384306278493,"y":-432.2378150631903,"bigg_id":"g6p_c","name":"D-Glucose 6-phosphate","label_x":2286.4796537723805,"label_y":-423.3158179928778,"node_is_primary":true},"1955539":{"node_type":"metabolite","x":2119.798984705246,"y":3023.6404125740155,"bigg_id":"coa_m","name":"Coenzyme A","label_x":2641.8619729864963,"label_y":3343.477448706828,"node_is_primary":false},"1955540":{"node_type":"metabolite","x":2116.8144278424616,"y":3021.617439432136,"bigg_id":"succ_m","name":"Succinate","label_x":2004.140721787774,"label_y":3032.801765604011,"node_is_primary":true},"1955541":{"node_type":"metabolite","x":2578.218501148628,"y":3365.8091092793616,"bigg_id":"succoa_m","name":"Succinyl-CoA","label_x":2606.930659351753,"label_y":3343.1103788106116,"node_is_primary":true},"1955545":{"node_type":"metabolite","x":2377.9444164932866,"y":-215.10704390645128,"bigg_id":"f6p_c","name":"D-Fructose 6-phosphate","label_x":2287.649860829224,"label_y":-203.94565169453722,"node_is_primary":true},"1955547":{"node_type":"metabolite","x":2376.146800254716,"y":46.43786505487901,"bigg_id":"fdp_c","name":"D-Fructose 1,6-bisphosphate","label_x":2396.146800254716,"label_y":26.437865054879012,"node_is_primary":true},"1955550":{"node_type":"metabolite","x":2000.1729714028427,"y":2583.7090350372814,"bigg_id":"fum_m","name":"Fumarate","label_x":1894.2488991372177,"label_y":2589.2251483185314,"node_is_primary":true},"1955552":{"node_type":"metabolite","x":2114.1638710830834,"y":2194.572716004879,"bigg_id":"mal__L_m","name":"L-Malate","label_x":2169.908988270583,"label_y":2184.915489442379,"node_is_primary":true},"1955570":{"node_type":"metabolite","x":2243.396202601844,"y":275.9139654321382,"bigg_id":"dhap_c","name":"Dihydroxyacetone phosphate","label_x":2131.643028773719,"label_y":306.5713140649507,"node_is_primary":true},"1955576":{"node_type":"metabolite","x":3521.6175598027808,"y":2922.399696893409,"bigg_id":"akg_m","name":"2-Oxoglutarate","label_x":3423.7367004277808,"label_y":2929.253456659034,"node_is_primary":true},"1955585":{"node_type":"metabolite","x":2373.552189723522,"y":1090.1900954798402,"bigg_id":"2pg_c","name":"D-Glycerate 2-phosphate","label_x":2271.649357692272,"label_y":1097.7152419642152,"node_is_primary":true},"1955587":{"node_type":"metabolite","x":3466.277573015767,"y":2184.9530982420824,"bigg_id":"icit_m","name":"Isocitrate","label_x":3499.501938250142,"label_y":2178.457675878801,"node_is_primary":true},"1955593":{"node_type":"metabolite","x":2524.754472326291,"y":1858.7150703114376,"bigg_id":"oaa_m","name":"Oxaloacetate","label_x":2516.517655920041,"label_y":1817.93784863175,"node_is_primary":true},"1955603":{"node_type":"metabolite","x":2373.276352464502,"y":870.3616248041513,"bigg_id":"3pg_c","name":"3-Phospho-D-glycerate","label_x":2282.650375902002,"label_y":872.7620154291513,"node_is_primary":true},"1955616":{"node_type":"metabolite","x":3236.096267699407,"y":1947.1789056078592,"bigg_id":"cit_m","name":"Citrate","label_x":3151.620925902532,"label_y":1963.1958733812967,"node_is_primary":true},"1955677":{"node_type":"multimarker","x":2371.9500212436733,"y":1360.3500115263112},"1955678":{"node_type":"multimarker","x":2371.675739692022,"y":1400.3490711356362},"1955679":{"node_type":"midmarker","x":2371.812880467847,"y":1380.3495413309743},"1955687":{"node_type":"multimarker","x":2372.9716904117304,"y":508.88338608833544},"1955688":{"node_type":"midmarker","x":2372.834549635906,"y":528.8829158929985},"1955689":{"node_type":"multimarker","x":2372.69740886008,"y":548.8824456976627},"1955694":{"node_type":"multimarker","x":2379.191903648982,"y":-658.5983266156793},"1955695":{"node_type":"multimarker","x":2379.4964708482744,"y":-571.9542781094965},"1955696":{"node_type":"midmarker","x":2378.89446839599,"y":-615.2227136997699},"1955700":{"node_type":"multimarker","x":2370.542516935023,"y":1565.609345970014},"1955701":{"node_type":"midmarker","x":2370.405376159199,"y":1585.6088757746766},"1955702":{"node_type":"multimarker","x":2370.2682353833734,"y":1605.60840557934},"1955703":{"node_type":"multimarker","x":2377.2759570856956,"y":-118.22946717679838},"1955704":{"node_type":"midmarker","x":2377.1111655018335,"y":-94.19756147145608},"1955705":{"node_type":"multimarker","x":2376.974024726009,"y":-74.19803166679208},"1955706":{"node_type":"midmarker","x":2056.2672996505876,"y":2311.13165824597},"1955707":{"node_type":"multimarker","x":2036.8609594447803,"y":2363.9842263937585},"1955708":{"node_type":"midmarker","x":2027.3909688543968,"y":2815.924841163237},"1955709":{"node_type":"multimarker","x":2007.1670012693696,"y":2714.766593179595},"1955710":{"node_type":"multimarker","x":2060.6606174808285,"y":2911.1830716752193},"1955724":{"node_type":"midmarker","x":2375.094769624877,"y":199.85772001912346},"1955725":{"node_type":"multimarker","x":2374.7474914132013,"y":250.50203716754345},"1955736":{"node_type":"midmarker","x":2378.6973378242865,"y":-324.9249584947147},"1955740":{"node_type":"midmarker","x":2373.011086187912,"y":1169.1181723332159},"1955741":{"node_type":"multimarker","x":2372.6750912871407,"y":1218.11702035464},"1955742":{"node_type":"multimarker","x":3573.0969759973677,"y":2701.358232806698},"1955743":{"node_type":"midmarker","x":3574.6848528305195,"y":2573.4105980310815},"1955744":{"node_type":"multimarker","x":3575.3710322133074,"y":2521.5603340734965},"1955751":{"node_type":"midmarker","x":2314.770888375894,"y":376.9114961542946},"1955760":{"node_type":"multimarker","x":2374.8526262129194,"y":736.4262914218659},"1955761":{"node_type":"multimarker","x":2374.6059536172584,"y":772.3990785026463},"1955762":{"node_type":"midmarker","x":2374.715485437092,"y":756.4258212265296},"1955763":{"node_type":"midmarker","x":2373.6702176839653,"y":942.9506268303152},"1955772":{"node_type":"midmarker","x":2910.0578976705106,"y":1820.6720628328649},"1955773":{"node_type":"multimarker","x":2849.536722437869,"y":1817.251264386306},"1955774":{"node_type":"multimarker","x":2951.394707118882,"y":1825.200979718797},"1955775":{"node_type":"midmarker","x":3353.36344073039,"y":2043.0820344896756},"1955776":{"node_type":"midmarker","x":2241.388535537209,"y":2035.5447789795421},"1955777":{"node_type":"multimarker","x":2273.617913299603,"y":2005.791338690232},"1955778":{"node_type":"multimarker","x":2210.1437735803593,"y":2067.305837687641},"1956039":{"node_type":"metabolite","x":3280.280304105302,"y":-524.6481298497683,"bigg_id":"nadph_c","name":"Nicotinamide adenine dinucleotide phosphate - reduced","label_x":3258.442840726396,"label_y":-547.5770849278933,"node_is_primary":false},"1956042":{"node_type":"metabolite","x":3638.4890105035056,"y":-262.18570842429153,"bigg_id":"r5p_c","name":"Alpha-D-Ribose 5-phosphate","label_x":3667.102596929287,"label_y":-296.27338542624466,"node_is_primary":true},"1956045":{"node_type":"metabolite","x":3130.283830570329,"y":-525.6766856684599,"bigg_id":"nadp_c","name":"Nicotinamide adenine dinucleotide phosphate","label_x":3036.7060717812665,"label_y":-525.6766856684599,"node_is_primary":false},"1956047":{"node_type":"metabolite","x":2540.2977013327686,"y":-529.7223385553114,"bigg_id":"nadp_c","name":"Nicotinamide adenine dinucleotide phosphate","label_x":2465.11441275855,"label_y":-556.2920407037489,"node_is_primary":false},"1956050":{"node_type":"metabolite","x":3230.281479593644,"y":-524.9909817893331,"bigg_id":"co2_c","name":"CO2 CO2","label_x":3183.1841895545813,"label_y":-541.4689480979268,"node_is_primary":false},"1956051":{"node_type":"metabolite","x":2640.295350356085,"y":-529.0366346761859,"bigg_id":"h_c","name":"H+","label_x":2608.6068127584285,"label_y":-547.0955336019672,"node_is_primary":false},"1956056":{"node_type":"metabolite","x":3009.6009478632213,"y":-426.501881300097,"bigg_id":"6pgc_c","name":"6-Phospho-D-gluconate","label_x":2979.5218463007213,"label_y":-385.9931837903314,"node_is_primary":true},"1956061":{"node_type":"metabolite","x":2690.2941748677426,"y":-528.6937827366194,"bigg_id":"nadph_c","name":"Nicotinamide adenine dinucleotide phosphate - reduced","label_x":2669.7182471333676,"label_y":-554.4489096897444,"node_is_primary":false},"1956065":{"node_type":"metabolite","x":3499.5894280774687,"y":-423.14193229237276,"bigg_id":"ru5p__D_c","name":"D-Ribulose 5-phosphate","label_x":3462.546276222,"label_y":-453.14437369862276,"node_is_primary":true},"1956073":{"node_type":"metabolite","x":3158.637435967418,"y":-285.4766168487656,"bigg_id":"e4p_c","name":"D-Erythrose 4-phosphate","label_x":3136.717025811168,"label_y":-239.03032778626562,"node_is_primary":true},"1956074":{"node_type":"metabolite","x":3585.747370475338,"y":137.46203572940658,"bigg_id":"s7p_c","name":"Sedoheptulose 7-phosphate","label_x":3626.623835319088,"label_y":147.02374227237533,"node_is_primary":true},"1956078":{"node_type":"metabolite","x":3348.5643987238036,"y":-274.1740145760914,"bigg_id":"xu5p__D_c","name":"D-Xylulose 5-phosphate","label_x":3382.7476872980224,"label_y":-257.2616610604664,"node_is_primary":true},"1956081":{"node_type":"metabolite","x":3015.006496775401,"y":243.55093754402606,"bigg_id":"e4p_c","name":"D-Erythrose 4-phosphate","label_x":3045.006496775401,"label_y":253.55093754402606,"node_is_primary":true},"1956084":{"node_type":"metabolite","x":3356.1642000491906,"y":75.88632739342461,"bigg_id":"g3p_c","name":"Glyceraldehyde 3-phosphate","label_x":3330.4774324710656,"label_y":44.95439685143242,"node_is_primary":true},"1956085":{"node_type":"metabolite","x":2739.6072955002724,"y":-428.3532817737412,"bigg_id":"6pgl_c","name":"6-phospho-D-glucono-1,5-lactone","label_x":2777.0535845627724,"label_y":-434.4847515003037,"node_is_primary":true},"1956086":{"node_type":"metabolite","x":3636.363328478211,"y":47.8070035479866,"bigg_id":"r1p_c","name":"Alpha-D-Ribose 1-phosphate","label_x":3664.625291368836,"label_y":53.605393936475366,"node_is_primary":true},"1956092":{"node_type":"multimarker","x":2569.6112921606364,"y":-429.51897836825856},"1956093":{"node_type":"midmarker","x":2589.6108219653,"y":-429.3818375924334},"1956094":{"node_type":"multimarker","x":2609.610351769962,"y":-429.244696816608},"1956095":{"node_type":"multimarker","x":3159.597421398197,"y":-425.4733254814073},"1956096":{"node_type":"midmarker","x":3179.5969512028605,"y":-425.3361847055817},"1956097":{"node_type":"multimarker","x":3199.5964810075234,"y":-425.19904392975536},"1956098":{"node_type":"multimarker","x":2889.603769035244,"y":-427.32472595505124},"1956099":{"node_type":"midmarker","x":2909.6032988399083,"y":-427.1875851792265},"1956100":{"node_type":"multimarker","x":2929.602828644571,"y":-427.05044440340066},"1956101":{"node_type":"midmarker","x":3637.049032357339,"y":-52.190645475328665},"1956105":{"node_type":"midmarker","x":3428.104247516734,"y":-352.6304512399993},"1956106":{"node_type":"midmarker","x":3570.100909129841,"y":-351.6567517316387},"1956107":{"node_type":"multimarker","x":3185.5510632183396,"y":164.71851491989173},"1956108":{"node_type":"midmarker","x":3165.5515334136744,"y":164.58137414406542},"1956109":{"node_type":"multimarker","x":3145.552003609015,"y":164.44423336824002},"1956110":{"node_type":"multimarker","x":3537.1199537219363,"y":-62.876114256788696},"1956111":{"node_type":"midmarker","x":3536.9828129461093,"y":-42.876584452124234},"1956112":{"node_type":"multimarker","x":3536.845672170285,"y":-22.877054647462273},"1956113":{"node_type":"multimarker","x":3127.9524373812965,"y":-185.68467898918811},"1956114":{"node_type":"midmarker","x":3113.8567679749535,"y":-171.7810066690024},"1956115":{"node_type":"multimarker","x":3099.761098568611,"y":-157.8773343488158},"1956138":{"node_type":"multimarker","x":3203.506348127325,"y":3286.568923469975},"1956139":{"node_type":"midmarker","x":3185.889905393787,"y":3296.0378698430404},"1956140":{"node_type":"multimarker","x":3168.2734626602464,"y":3305.5068162161},"1956153":{"node_type":"multimarker","x":3427.263094368107,"y":2355.049470155814},"1956154":{"node_type":"midmarker","x":3416.992693604426,"y":2504.858638038396},"1956155":{"node_type":"multimarker","x":3424.512437233677,"y":2639.847895840809},"1956159":{"node_type":"metabolite","x":3522.09974211438,"y":2922.368148492625,"bigg_id":"akg_m","name":"2-Oxoglutarate","label_x":3424.00774992688,"label_y":2928.454085992625,"node_is_primary":true},"1956207":{"node_type":"multimarker","x":2276.949274284745,"y":3260.9345328044196},"1956208":{"node_type":"midmarker","x":2341.313902906726,"y":3291.200101908541},"1956209":{"node_type":"multimarker","x":2417.4821291803014,"y":3325.5007463560905},"1956214":{"node_type":"metabolite","x":2116.422336424353,"y":3022.072365582133,"bigg_id":"succ_m","name":"Succinate","label_x":2004.0931075955027,"label_y":3032.501218276344,"node_is_primary":true},"1956224":{"node_type":"multimarker","x":3678.9106688625384,"y":2923.25214129753},"1956225":{"node_type":"midmarker","x":3658.9110332888977,"y":2923.131406375615},"1956226":{"node_type":"multimarker","x":3638.9113977152474,"y":2923.0106714536937},"1956227":{"node_type":"metabolite","x":3794.854552187043,"y":2923.8880018607433,"bigg_id":"glu__L_m","name":"L-Glutamate","label_x":3751.9638381866107,"label_y":2962.4307250098464,"node_is_primary":true},"1956230":{"node_type":"metabolite","x":3725.1607650296583,"y":3013.8848786451886,"bigg_id":"nadp_m","name":"Nicotinamide adenine dinucleotide phosphate","label_x":3740.1607650296583,"label_y":3013.8848786451886,"node_is_primary":false},"1956231":{"node_type":"metabolite","x":3591.6155269344745,"y":3002.7892630139118,"bigg_id":"nadph_m","name":"Nicotinamide adenine dinucleotide phosphate - reduced","label_x":3606.6155269344745,"label_y":3002.7892630139118,"node_is_primary":false},"1956233":{"node_type":"multimarker","x":3922.1585360709896,"y":2924.545452520661},"1956234":{"node_type":"midmarker","x":3902.1589004973475,"y":2924.424717598747},"1956235":{"node_type":"multimarker","x":3882.1592649237004,"y":2924.303982676832},"1956236":{"node_type":"metabolite","x":4054.591526930367,"y":2925.3079096549636,"bigg_id":"gln__L_m","name":"L-Glutamine","label_x":4006.9906078518097,"label_y":2969.5027324134417,"node_is_primary":true},"1956239":{"node_type":"multimarker","x":4168.009842175261,"y":2925.8587518745476},"1956240":{"node_type":"midmarker","x":4148.0102066016125,"y":2925.738016952628},"1956241":{"node_type":"multimarker","x":4128.010571027966,"y":2925.617282030716},"1956242":{"node_type":"metabolite","x":4299.575037870758,"y":2926.6145464352685,"bigg_id":"gln__L_c","name":"L-Glutamine","label_x":4258.568357073451,"label_y":2967.9834414593715,"node_is_primary":true},"1956252":{"node_type":"multimarker","x":3431.092714542455,"y":1948.356071096547},"1956253":{"node_type":"midmarker","x":3411.0930789688045,"y":1948.2353361746245},"1956254":{"node_type":"multimarker","x":3391.0934433951597,"y":1948.1146012527151},"1956255":{"node_type":"metabolite","x":3586.089890238204,"y":1949.2917667413944,"bigg_id":"cit_c","name":"Citrate","label_x":3611.0275453783975,"label_y":1949.2097340311225,"node_is_primary":true},"1956256":{"node_type":"metabolite","x":3326.440394429885,"y":1850.588938596159,"bigg_id":"succ_c","name":"Succinate","label_x":3261.61837294551,"label_y":1831.120188596159,"node_is_primary":false},"1956257":{"node_type":"metabolite","x":3515.6082260427806,"y":2028.8677368092704,"bigg_id":"succ_m","name":"Succinate","label_x":3516.9800522146556,"label_y":2005.5051879811454,"node_is_primary":false},"1956258":{"node_type":"multimarker","x":3741.08706593396,"y":1950.2274623862495},"1956259":{"node_type":"midmarker","x":3761.0867015075996,"y":1950.3481973081598},"1956260":{"node_type":"multimarker","x":3781.0863370812494,"y":1950.4689322300792},"1956261":{"node_type":"metabolite","x":3936.083512777001,"y":1951.404627874926,"bigg_id":"accoa_c","name":"Acetyl-CoA","label_x":3961.0211679171944,"label_y":1951.322595164654,"node_is_primary":true},"1956265":{"node_type":"metabolite","x":3865.6018485815807,"y":2030.9805979428033,"bigg_id":"oaa_c","name":"Oxaloacetate","label_x":3880.6018485815807,"label_y":2030.9805979428033,"node_is_primary":false},"1956267":{"node_type":"multimarker","x":4091.080688472757,"y":1952.3403235197775},"1956268":{"node_type":"midmarker","x":4111.080324046404,"y":1952.4610584416969},"1956269":{"node_type":"multimarker","x":4131.07995962005,"y":1952.5817933636067},"1956275":{"node_type":"metabolite","x":4195.112895859065,"y":2112.9712664490016,"bigg_id":"nadp_c","name":"Nicotinamide adenine dinucleotide phosphate","label_x":4210.112895859065,"label_y":2112.9712664490016,"node_is_primary":false},"1956276":{"node_type":"metabolite","x":4025.1159934830803,"y":2111.945019612717,"bigg_id":"nadph_c","name":"Nicotinamide adenine dinucleotide phosphate - reduced","label_x":4040.1159934830803,"label_y":2111.945019612717,"node_is_primary":false},"1956277":{"node_type":"metabolite","x":4286.077135315801,"y":1953.5174890084613,"bigg_id":"occoa_c","name":"Octanoyl-CoA (n-C8:0CoA)","label_x":4303.478169362244,"label_y":1980.755280516939,"node_is_primary":true},"1956411":{"node_type":"metabolite","x":2369.844806550979,"y":1493.0103498258918,"bigg_id":"pyr_c","name":"Pyruvate","label_x":2291.9554674818696,"label_y":1472.9348484294487,"node_is_primary":true},"1956425":{"node_type":"metabolite","x":2369.1416881283526,"y":1679.648826849881,"bigg_id":"pyr_m","name":"Pyruvate","label_x":2380.143721730264,"label_y":1715.8927200041235,"node_is_primary":true},"1956433":{"node_type":"multimarker","x":2524.141360437856,"y":1679.967549216015},"1956434":{"node_type":"midmarker","x":2544.1413181552107,"y":1680.008674682613},"1956435":{"node_type":"multimarker","x":2564.141275872566,"y":1680.0498001492108},"1956436":{"node_type":"metabolite","x":2718.314288025819,"y":1679.541862359095,"bigg_id":"accoa_m","name":"Acetyl-CoA","label_x":2716.887823182069,"label_y":1646.7946699762824,"node_is_primary":true},"1956477":{"node_type":"multimarker","x":2115.0311789073567,"y":1999.5746447909873},"1956478":{"node_type":"midmarker","x":2114.9422242587134,"y":2019.5744469667711},"1956479":{"node_type":"multimarker","x":2114.8532696100697,"y":2039.574249142555},"1956480":{"node_type":"metabolite","x":2115.720577434343,"y":1844.5761779286634,"bigg_id":"mal__L_c","name":"L-Malate","label_x":2007.7886235915425,"label_y":1817.1938289553739,"node_is_primary":true},"1956483":{"node_type":"multimarker","x":2198.529312063888,"y":1713.55055650654},"1956484":{"node_type":"midmarker","x":2211.9792026587284,"y":1693.8790100616995},"1956485":{"node_type":"multimarker","x":2222.664200675444,"y":1676.9724782652966},"1956487":{"node_type":"metabolite","x":2071.4326742409594,"y":1728.6022930831148,"bigg_id":"nadp_c","name":"Nicotinamide adenine dinucleotide phosphate","label_x":2025.5814779518969,"label_y":1709.2596417159273,"node_is_primary":false},"1956488":{"node_type":"metabolite","x":2189.389256467123,"y":1559.6147114152843,"bigg_id":"nadph_c","name":"Nicotinamide adenine dinucleotide phosphate - reduced","label_x":2078.028660763998,"label_y":1573.0245014543468,"node_is_primary":false},"1956489":{"node_type":"metabolite","x":2369.0686384299893,"y":1493.411334382236,"bigg_id":"pyr_c","name":"Pyruvate","label_x":2292.465281725733,"label_y":1471.8218340547774,"node_is_primary":true},"1956490":{"node_type":"multimarker","x":2177.9534847746504,"y":2053.307415293485},"1956491":{"node_type":"midmarker","x":2186.1844026703366,"y":2035.0796345565307},"1956492":{"node_type":"multimarker","x":2194.4153205660227,"y":2016.8518538195767},"1956496":{"node_type":"metabolite","x":2368.8060084763397,"y":1680.3961234206824,"bigg_id":"pyr_m","name":"Pyruvate","label_x":2378.50741508224,"label_y":1716.3503080366847,"node_is_primary":true},"1956497":{"node_type":"multimarker","x":1960.7205995901454,"y":1844.4933027317418},"1956498":{"node_type":"midmarker","x":1940.7206024489585,"y":1844.4826091579453},"1956499":{"node_type":"multimarker","x":1920.7206053077718,"y":1844.471915584149},"1956503":{"node_type":"metabolite","x":1765.7206274635741,"y":1844.3890403872274,"bigg_id":"oaa_c","name":"Oxaloacetate","label_x":1731.0506848365494,"label_y":1765.8759579832472,"node_is_primary":true},"1956526":{"node_type":"metabolite","x":4515.63037109375,"y":506.1212158203125,"bigg_id":"nadph_c","name":"Nicotinamide adenine dinucleotide phosphate - reduced","label_x":4540.63037109375,"label_y":506.1212158203125,"node_is_primary":false},"1956527":{"node_type":"multimarker","x":4515.63037109375,"y":661.1212158203125},"1956528":{"node_type":"midmarker","x":4515.63037109375,"y":681.1212158203125},"1956529":{"node_type":"multimarker","x":4515.63037109375,"y":701.1212158203125},"1956530":{"node_type":"metabolite","x":4515.63037109375,"y":856.1212158203125,"bigg_id":"nadp_c","name":"Nicotinamide adenine dinucleotide phosphate","label_x":4544.8486328125,"label_y":830.8094482421875,"node_is_primary":false},"1956532":{"node_type":"metabolite","x":4435.630859375,"y":561.3560180664062,"bigg_id":"mlthf_c","name":"5,10-Methylenetetrahydrofolate","label_x":4332.553955078125,"label_y":593.46533203125,"node_is_primary":true},"1956533":{"node_type":"metabolite","x":4644.453125,"y":657.4530029296875,"bigg_id":"5mthf_c","name":"5-Methyltetrahydrofolate","label_x":4693.24658203125,"label_y":666.3598022460938,"node_is_primary":true},"1956534":{"node_type":"multimarker","x":4515.63037109375,"y":1051.1212158203125},"1956535":{"node_type":"midmarker","x":4515.63037109375,"y":1031.1212158203125},"1956536":{"node_type":"multimarker","x":4515.63037109375,"y":1011.1212158203125},"1956537":{"node_type":"metabolite","x":4429.30224609375,"y":953.5422973632812,"bigg_id":"dhf_c","name":"7,8-Dihydrofolate","label_x":4361.099853515625,"label_y":987.7609252929688,"node_is_primary":true},"1956538":{"node_type":"metabolite","x":4435.63037109375,"y":1127.6839599609375,"bigg_id":"fol_c","name":"Folate","label_x":4371.646728515625,"label_y":1166.1212158203125,"node_is_primary":true},"1956539":{"node_type":"metabolite","x":4515.63037109375,"y":1206.1212158203125,"bigg_id":"nadph_c","name":"Nicotinamide adenine dinucleotide phosphate - reduced","label_x":4540.63037109375,"label_y":1206.1212158203125,"node_is_primary":false},"1956554":{"node_type":"multimarker","x":4320.63037109375,"y":856.1212158203125},"1956555":{"node_type":"midmarker","x":4340.63037109375,"y":856.1212158203125},"1956556":{"node_type":"multimarker","x":4360.63037109375,"y":856.1212158203125},"1956557":{"node_type":"metabolite","x":4416.10009765625,"y":795.1050415039062,"bigg_id":"acetol_c","name":"Acetol cytosol","label_x":4358.1349609375,"label_y":766.667724609375,"node_is_primary":true},"1956559":{"node_type":"metabolite","x":4260.9423828125,"y":797.21435546875,"bigg_id":"mthgxl_c","name":"Methylglyoxal","label_x":4209.305126953125,"label_y":766.667724609375,"node_is_primary":true},"1956560":{"node_type":"metabolite","x":4165.63037109375,"y":856.1212158203125,"bigg_id":"nadph_c","name":"Nicotinamide adenine dinucleotide phosphate - reduced","label_x":4127.83037109375,"label_y":896.1212158203125,"node_is_primary":false},"1956569":{"node_type":"multimarker","x":3281.756103515625,"y":574.1250610351562},"1956570":{"node_type":"midmarker","x":3301.756103515625,"y":574.1250610351562},"1956571":{"node_type":"multimarker","x":3321.756103515625,"y":574.1250610351562},"1956572":{"node_type":"metabolite","x":3476.756103515625,"y":574.1250610351562,"bigg_id":"nadp_c","name":"Nicotinamide adenine dinucleotide phosphate","label_x":3444.356103515625,"label_y":614.1250610351562,"node_is_primary":false},"1956573":{"node_type":"metabolite","x":3126.756103515625,"y":574.1250610351562,"bigg_id":"nadph_c","name":"Nicotinamide adenine dinucleotide phosphate - reduced","label_x":3079.011181640625,"label_y":546.8291015625,"node_is_primary":false},"1956574":{"node_type":"metabolite","x":3196.756103515625,"y":494.12506103515625,"bigg_id":"trdox_c","name":"Oxidized thioredoxin","label_x":3152.647265625,"label_y":459.4040832519531,"node_is_primary":true},"1956575":{"node_type":"metabolite","x":3429.88916015625,"y":483.7822265625,"bigg_id":"trdrd_c","name":"Reduced thioredoxin","label_x":3402.604296875,"label_y":448.0743103027344,"node_is_primary":true},"1956576":{"node_type":"multimarker","x":3126.756103515625,"y":687.0651245117188},"1956577":{"node_type":"midmarker","x":3126.756103515625,"y":723.8890991210938},"1956578":{"node_type":"multimarker","x":3126.756103515625,"y":754.404052734375},"1956579":{"node_type":"metabolite","x":3006.971435546875,"y":633.610107421875,"bigg_id":"gthox_c","name":"Oxidized glutathione","label_x":2942.0576171875,"label_y":606.2711791992188,"node_is_primary":true},"1956580":{"node_type":"metabolite","x":3126.756103515625,"y":890.47705078125,"bigg_id":"gthrd_c","name":"Reduced glutathione","label_x":3017.164306640625,"label_y":892.580078125,"node_is_primary":true},"1956582":{"node_type":"metabolite","x":3011.005126953125,"y":801.5501098632812,"bigg_id":"nadp_c","name":"Nicotinamide adenine dinucleotide phosphate","label_x":2948.005126953125,"label_y":831.5501098632812,"node_is_primary":false},"1956583":{"node_type":"multimarker","x":3281.756103515625,"y":890.47705078125},"1956584":{"node_type":"midmarker","x":3301.756103515625,"y":890.47705078125},"1956585":{"node_type":"multimarker","x":3321.756103515625,"y":890.47705078125},"1956588":{"node_type":"metabolite","x":3476.756103515625,"y":890.47705078125,"bigg_id":"gthrd_m","name":"Reduced glutathione","label_x":3437.137939453125,"label_y":856.8721313476562,"node_is_primary":true},"1956592":{"node_type":"multimarker","x":3631.756103515625,"y":890.47705078125},"1956593":{"node_type":"midmarker","x":3651.756103515625,"y":890.47705078125},"1956594":{"node_type":"multimarker","x":3671.756103515625,"y":890.47705078125},"1956595":{"node_type":"metabolite","x":3826.756103515625,"y":890.47705078125,"bigg_id":"gthox_m","name":"Oxidized glutathione","label_x":3824.707080078125,"label_y":930.47705078125,"node_is_primary":true},"1956598":{"node_type":"multimarker","x":3704.9892304135037,"y":986.3823614524109},"1956599":{"node_type":"midmarker","x":3689.2773758196818,"y":998.7572402486896},"1956600":{"node_type":"multimarker","x":3673.5655212258594,"y":1011.1321190449685},"1956601":{"node_type":"metabolite","x":3477.376561517,"y":891.5219785226151,"bigg_id":"gthrd_m","name":"Reduced glutathione","label_x":3437.509618157625,"label_y":856.3290463937088,"node_is_primary":true},"1956603":{"node_type":"metabolite","x":3551.798648123738,"y":1107.0374297161293,"bigg_id":"nadp_m","name":"Nicotinamide adenine dinucleotide phosphate","label_x":3542.4598150599118,"label_y":1152.2201048001107,"node_is_primary":false},"1956604":{"node_type":"metabolite","x":3871.5778413927574,"y":1020.2545744038748,"bigg_id":"nadph_m","name":"Nicotinamide adenine dinucleotide phosphate - reduced","label_x":3835.9167085802574,"label_y":1056.5635953999686,"node_is_primary":false},"1956605":{"node_type":"multimarker","x":3126.756103515625,"y":1045.47705078125},"1956606":{"node_type":"midmarker","x":3126.756103515625,"y":1065.47705078125},"1956607":{"node_type":"multimarker","x":3126.756103515625,"y":1085.47705078125},"1956608":{"node_type":"metabolite","x":3126.756103515625,"y":1240.47705078125,"bigg_id":"gthox_c","name":"Oxidized glutathione","label_x":3151.756103515625,"label_y":1240.47705078125,"node_is_primary":true},"1956609":{"node_type":"metabolite","x":3046.756103515625,"y":960.47705078125,"bigg_id":"h2o2_c","name":"Hydrogen peroxide","label_x":2992.756103515625,"label_y":990.47705078125,"node_is_primary":false},"1956610":{"node_type":"metabolite","x":3046.756103515625,"y":1170.47705078125,"bigg_id":"h2o_c","name":"H2O H2O","label_x":3001.756103515625,"label_y":1200.47705078125,"node_is_primary":false},"1956611":{"node_type":"metabolite","x":3046.84228515625,"y":961.0767211914062,"bigg_id":"h2o2_x","name":"Hydrogen peroxide","label_x":2991.30947265625,"label_y":1009.4887084960938,"node_is_primary":false},"1956612":{"node_type":"multimarker","x":2891.84228515625,"y":961.0767211914062},"1956613":{"node_type":"midmarker","x":2871.84228515625,"y":961.0767211914062},"1956614":{"node_type":"multimarker","x":2851.84228515625,"y":961.0767211914062},"1956615":{"node_type":"metabolite","x":2696.84228515625,"y":961.0767211914062,"bigg_id":"h2o_x","name":"H2O H2O","label_x":2669.84228515625,"label_y":1001.0767211914062,"node_is_primary":false},"1956739":{"node_type":"multimarker","x":2564.066769222302,"y":1492.55752673167},"1956740":{"node_type":"midmarker","x":2544.0669609359106,"y":1492.6450967471126},"1956741":{"node_type":"multimarker","x":2524.06715264952,"y":1492.7326667625553},"1956743":{"node_type":"metabolite","x":2719.0652834418324,"y":1491.8788591119892,"bigg_id":"lac__L_c","name":"L-Lactate","label_x":2692.0652834418324,"label_y":1531.8788591119892,"node_is_primary":true},"1956746":{"node_type":"multimarker","x":2914.065191923899,"y":1491.6899358852381},"1956747":{"node_type":"midmarker","x":2894.065201310354,"y":1491.7093126264435},"1956748":{"node_type":"multimarker","x":2874.0652106968087,"y":1491.7286893676487},"1956751":{"node_type":"metabolite","x":3069.065119178875,"y":1491.5397661408977,"bigg_id":"lac__L_e","name":"L-Lactate","label_x":3025.8651191788754,"label_y":1531.5397661408977,"node_is_primary":true},"1956752":{"node_type":"multimarker","x":3224.0650513492974,"y":1491.3947586773027},"1956753":{"node_type":"midmarker","x":3244.065042597094,"y":1491.3760480368387},"1956754":{"node_type":"multimarker","x":3264.0650338448904,"y":1491.357337396375},"1956766":{"node_type":"multimarker","x":4494.575037870758,"y":2926.6145464352685},"1956767":{"node_type":"midmarker","x":4474.575037870758,"y":2926.6145464352685},"1956768":{"node_type":"multimarker","x":4454.575037870758,"y":2926.6145464352685},"1956771":{"node_type":"metabolite","x":4649.575037870758,"y":2926.6145464352685,"bigg_id":"gln__L_e","name":"L-Glutamine","label_x":4606.375037870758,"label_y":2966.6145464352685,"node_is_primary":true},"1956774":{"node_type":"multimarker","x":4804.575037870758,"y":2926.6145464352685},"1956775":{"node_type":"midmarker","x":4824.575037870758,"y":2926.6145464352685},"1956776":{"node_type":"multimarker","x":4844.575037870758,"y":2926.6145464352685},"1956777":{"node_type":"multimarker","x":4710.63037109375,"y":856.1212158203125},"1956778":{"node_type":"midmarker","x":4690.63037109375,"y":856.1212158203125},"1956779":{"node_type":"multimarker","x":4670.63037109375,"y":856.1212158203125},"1956780":{"node_type":"metabolite","x":4585.63037109375,"y":936.1212158203125,"bigg_id":"12ppd__S_c","name":"(S)-Propane-1,2-diol","label_x":4531.63037109375,"label_y":976.1212158203125,"node_is_primary":true},"1956781":{"node_type":"metabolite","x":4795.63037109375,"y":776.1212158203125,"bigg_id":"acetol_c","name":"Acetol cytosol","label_x":4752.43037109375,"label_y":756.1212158203125,"node_is_primary":true},"1956783":{"node_type":"metabolite","x":4865.63037109375,"y":856.1212158203125,"bigg_id":"nadph_c","name":"Nicotinamide adenine dinucleotide phosphate - reduced","label_x":4827.83037109375,"label_y":896.1212158203125,"node_is_primary":false}},"text_labels":{"2582423":{"x":2644.994873046875,"y":2581.1483764648438,"text":"TCA Cycle"},"2582425":{"x":1897.0511474609375,"y":83.80923461914062,"text":"Glycolysis"},"2582426":{"x":3714.195068359375,"y":-102.4912109375,"text":"Pentose Phosphate Pathway"},"2582428":{"x":4169.096923828125,"y":437.0340576171875,"text":"NADPH-Consuming Metabolism"},"2582429":{"x":3070.156005859375,"y":403.52410888671875,"text":"Antioxidant Metabolism"}},"canvas":{"x":1680.2407531738281,"y":-794.3413513183593,"width":3486.372528076172,"height":4220.736322021485}}]
